# Supplementary material for: Helical fused 1,2:8,9-dibenzozethrene oligomers with up to 201° end-to-end twist: “one-pot” synthesis and chiral resolution
Source: Chem Sci. 2023 Jun 23;14(29):7922–7. doi: 10.1039/d3sc02285d (PMC10370577; doi:10.1039/d3sc02285d)
Supplement: SC-014-D3SC02285D-s001 [file SC-014-D3SC02285D-s001.xyz]

108
1a(P,M)
C          4.20463       -0.87816        0.90967
C          2.78353       -1.09165        1.04275
C          1.87328       -0.24160        0.33134
C          2.35747        1.02627       -0.05568
C          3.77735        1.26426       -0.15719
C          4.69179        0.25363        0.21612
C          1.43392        2.12281       -0.21198
C          1.95601        3.38858       -0.48263
C          3.32937        3.58357       -0.72083
C          4.22423        2.55005       -0.58120
C          0.46499       -0.56086        0.08299
C          0.01057        1.87481       -0.01547
C         -0.46517        0.56029       -0.08419
C         -0.01073       -1.87538        0.01419
C         -1.43408       -2.12342        0.21061
C         -2.35765       -1.02688        0.05443
C         -1.87347        0.24104       -0.33248
C         -3.77753       -1.26489        0.15596
C         -4.69198       -0.25416       -0.21707
C         -4.20484        0.87768       -0.91061
C         -2.78376        1.09112       -1.04382
C         -1.95614       -3.38924        0.48107
C         -3.32951       -3.58429        0.71921
C         -4.22437       -2.55076        0.57977
C          5.09720       -1.79150        1.55665
C          4.63028       -2.76033        2.40670
C          3.23973       -2.86598        2.65990
C          2.35015       -2.07065        1.97922
C         -5.09744        1.79104       -1.55750
C         -4.63056        2.75990       -2.40755
C         -3.24002        2.86551       -2.66087
C         -2.35041        2.07010       -1.98030
C          6.16150        0.43043       -0.02243
C         -0.87011        3.00046        0.43482
C          0.87001       -3.00099       -0.43608
C          6.73050       -0.04358       -1.22198
C          8.10384        0.12205       -1.43789
C          8.92912        0.74494       -0.50017
C          8.34497        1.20893        0.68326
C          6.97906        1.06369        0.94081
C          6.39794        1.58168        2.23702
C          5.87938       -0.72037       -2.27263
C         10.40932        0.91689       -0.74865
C         -6.16161       -0.43089        0.02196
C         -6.97922       -1.06274       -0.93973
C         -8.34715       -1.20428       -0.68214
C         -8.92973       -0.73998        0.50000
C         -8.10324       -0.11378        1.43688
C         -6.73099        0.04787        1.22141
C         -6.40075       -1.58080       -2.23710
C         -5.87845        0.72874        2.26824
C        -10.40365       -0.93256        0.76904
C         -1.05986        4.21397       -0.24840
C         -1.82465        5.24162        0.30340
C         -2.42764        5.08202        1.55037
C         -2.26069        3.88014        2.23995
C         -1.49143        2.85700        1.68969
C          1.49140       -2.85748       -1.69092
C          2.26071       -3.88059       -2.24115
C          2.42767       -5.08247       -1.55159
C          1.82462       -5.24211       -0.30465
C          1.05976       -4.21450        0.24712
H          1.30296        4.24832       -0.51235
H          3.68322        4.57564       -0.98611
H          5.28621        2.71412       -0.72376
H         -1.30307       -4.24897        0.51066
H         -3.68334       -4.57643        0.98428
H         -5.28636       -2.71486        0.72214
H          6.16280       -1.66632        1.40010
H          5.32604       -3.42117        2.91541
H          2.87657       -3.57600        3.39709
H          1.28965       -2.14958        2.18566
H         -6.16305        1.66580       -1.40105
H         -5.32634        3.42074       -2.91621
H         -2.87691        3.57552       -3.39808
H         -1.28994        2.14898       -2.18686
H          8.53684       -0.24688       -2.36503
H          8.96917        1.69751        1.42871
H          7.17371        2.04143        2.85499
H          5.62016        2.33140        2.05696
H          5.93448        0.77746        2.81826
H          5.11410       -0.04111       -2.66437
H          6.49212       -1.05794       -3.11278
H          5.35035       -1.58874       -1.86601
H         11.00478        0.42448        0.02878
H         10.70443        0.49392       -1.71275
H         10.69426        1.97538       -0.74703
H         -8.97294       -1.68913       -1.42839
H         -8.53650        0.26153        2.36158
H         -5.62358       -2.33150       -2.05844
H         -7.17797       -2.03961       -2.85395
H         -5.93731       -0.77703       -2.81899
H         -6.48967        1.06714        3.10915
H         -5.11104        0.05160        2.65944
H         -5.35183        1.59702        1.85829
H        -10.97989       -0.96290       -0.16054
H        -10.59103       -1.87547        1.29818
H        -10.80579       -0.12731        1.39129
H         -0.63723        4.34966       -1.23758
H         -1.95802        6.16544       -0.25231
H         -3.02230        5.88345        1.97872
H         -2.72092        3.74024        3.21397
H         -1.35223        1.93197        2.23998
H          1.35221       -1.93244       -2.24120
H          2.72100       -3.74065       -3.21514
H          3.02238       -5.88387       -1.97993
H          1.95799       -6.16595        0.25104
H          0.63707       -4.35023        1.23627
