# Supplementary material for: Helical fused 1,2:8,9-dibenzozethrene oligomers with up to 201° end-to-end twist: “one-pot” synthesis and chiral resolution
Source: Chem Sci. 2023 Jun 23;14(29):7922–7. doi: 10.1039/d3sc02285d (PMC10370577; doi:10.1039/d3sc02285d)
Supplement: SC-014-D3SC02285D-s002 [file SC-014-D3SC02285D-s002.cif]

# Electronic Supplementary Material (ESI) for Chemical Science.
# This journal is © The Royal Society of Chemistry 2023

####################################################################### 
# 
# This file contains crystal structure data downloaded from the 
# Cambridge Structural Database (CSD) hosted by the Cambridge 
# Crystallographic Data Centre (CCDC).
# 
# Full information about CCDC data access policies and citation 
# guidelines are available at http://www.ccdc.cam.ac.uk/access/V1 
# 
# Audit and citation data items may have been added by the CCDC. 
# Please retain this information to preserve the provenance of 
# this file and to allow appropriate attribution of the data. 
# 
#######################################################################

data_szt20221228_0m
_database_code_depnum_ccdc_archive 'CCDC 2248470'
loop_
_audit_author_name
_audit_author_address
'Zhitao Sun'
;National University of Singapore
Singapore
;
_audit_update_record             
;
2023-03-14 deposited with the CCDC.	2023-07-03 downloaded from the CCDC.
;
_audit_creation_date             2023-01-17
_audit_creation_method           
;
Olex2 1.2
(compiled 2018.05.29 svn.r3508 for OlexSys, GUI svn.r5506)
;
_shelx_SHELXL_version_number     2017/1
_chemical_name_common            ?
_chemical_name_systematic        ?
_chemical_formula_moiety         '0.5(C H2 Cl2), C62 H46'
_chemical_formula_sum            'C62.50 H47 Cl'
_chemical_formula_weight         833.45
_chemical_melting_point          ?
loop_
_atom_type_symbol
_atom_type_description
_atom_type_scat_dispersion_real
_atom_type_scat_dispersion_imag
_atom_type_scat_source
C C 0.0181 0.0091 'International Tables Vol C Tables 4.2.6.8 and 6.1.1.4'
H H 0.0000 0.0000 'International Tables Vol C Tables 4.2.6.8 and 6.1.1.4'
Cl Cl 0.3639 0.7018 'International Tables Vol C Tables 4.2.6.8 and 6.1.1.4'

_shelx_space_group_comment       
;
The symmetry employed for this shelxl refinement is uniquely defined
by the following loop, which should always be used as a source of
symmetry information in preference to the above space-group names.
They are only intended as comments.
;
_space_group_crystal_system      triclinic
_space_group_IT_number           2
_space_group_name_H-M_alt        'P -1'
_space_group_name_Hall           '-P 1'
loop_
_space_group_symop_operation_xyz
'x, y, z'
'-x, -y, -z'

_cell_length_a                   14.1114(8)
_cell_length_b                   17.2949(10)
_cell_length_c                   19.1195(11)
_cell_angle_alpha                92.959(2)
_cell_angle_beta                 105.254(2)
_cell_angle_gamma                90.553(2)
_cell_volume                     4494.5(4)
_cell_formula_units_Z            4
_cell_measurement_reflns_used    9434
_cell_measurement_temperature    104(2)
_cell_measurement_theta_max      72.925
_cell_measurement_theta_min      4.521
_shelx_estimated_absorpt_T_max   ?
_shelx_estimated_absorpt_T_min   ?
_exptl_absorpt_coefficient_mu    1.058
_exptl_absorpt_correction_T_max  0.7536
_exptl_absorpt_correction_T_min  0.6188
_exptl_absorpt_correction_type   multi-scan
_exptl_absorpt_process_details   
'SADABS-2016/2 (Bruker,2016/2) was used for absorption correction. wR2(int) was 0.1382 before and 0.0994 after correction. The Ratio of minimum to maximum transmission is 0.8211. The \l/2 correction factor is Not present.'
_exptl_absorpt_special_details   ?
_exptl_crystal_colour            'metallic dark green'
_exptl_crystal_colour_lustre     metallic
_exptl_crystal_colour_modifier   dark
_exptl_crystal_colour_primary    green
_exptl_crystal_density_diffrn    1.232
_exptl_crystal_density_meas      ?
_exptl_crystal_density_method    ?
_exptl_crystal_description       block
_exptl_crystal_F_000             1756
_exptl_crystal_size_max          0.499
_exptl_crystal_size_mid          0.496
_exptl_crystal_size_min          0.374
_exptl_transmission_factor_max   ?
_exptl_transmission_factor_min   ?
_diffrn_reflns_av_R_equivalents  0.0700
_diffrn_reflns_av_unetI/netI     0.0560
_diffrn_reflns_Laue_measured_fraction_full 0.969
_diffrn_reflns_Laue_measured_fraction_max 0.951
_diffrn_reflns_limit_h_max       17
_diffrn_reflns_limit_h_min       -17
_diffrn_reflns_limit_k_max       21
_diffrn_reflns_limit_k_min       -18
_diffrn_reflns_limit_l_max       23
_diffrn_reflns_limit_l_min       -23
_diffrn_reflns_number            93144
_diffrn_reflns_point_group_measured_fraction_full 0.969
_diffrn_reflns_point_group_measured_fraction_max 0.951
_diffrn_reflns_theta_full        67.679
_diffrn_reflns_theta_max         73.204
_diffrn_reflns_theta_min         2.399
_diffrn_ambient_temperature      104.0
_diffrn_detector_area_resol_mean ?
_diffrn_measured_fraction_theta_full 0.969
_diffrn_measured_fraction_theta_max 0.951
_diffrn_measurement_device_type  'Bruker APEX-II CCD'
_diffrn_measurement_method       '\f and \w scans'
_diffrn_radiation_type           CuK\a
_diffrn_radiation_wavelength     1.54178
_diffrn_source                   ?
_diffrn_standards_number         0
_reflns_Friedel_coverage         0.000
_reflns_Friedel_fraction_full    .
_reflns_Friedel_fraction_max     .
_reflns_number_gt                16269
_reflns_number_total             17143
_reflns_special_details          
;
 Reflections were merged by SHELXL according to the crystal
 class for the calculation of statistics and refinement.
 
 Structure factors included contributions from the .fab file.
 
 _reflns_Friedel_fraction is defined as the number of unique
 Friedel pairs measured divided by the number that would be
 possible theoretically, ignoring centric projections and
 systematic absences.
;
_reflns_threshold_expression     'I > 2\s(I)'
_computing_cell_refinement       'SAINT V8.38A (?, 2016)'
_computing_data_collection       ?
_computing_data_reduction        'SAINT V8.38A (?, 2016)'
_computing_molecular_graphics    'Olex2 (Dolomanov et al., 2009)'
_computing_publication_material  'Olex2 (Dolomanov et al., 2009)'
_computing_structure_refinement  'XL (Sheldrick, 2008)'
_computing_structure_solution    'XT (Sheldrick, 2015)'
_refine_diff_density_max         1.412
_refine_diff_density_min         -1.082
_refine_diff_density_rms         0.127
_refine_ls_extinction_coef       .
_refine_ls_extinction_method     none
_refine_ls_goodness_of_fit_ref   1.152
_refine_ls_hydrogen_treatment    constr
_refine_ls_matrix_type           full
_refine_ls_number_parameters     1156
_refine_ls_number_reflns         17143
_refine_ls_number_restraints     0
_refine_ls_R_factor_all          0.1296
_refine_ls_R_factor_gt           0.1218
_refine_ls_restrained_S_all      1.152
_refine_ls_shift/su_max          0.001
_refine_ls_shift/su_mean         0.000
_refine_ls_structure_factor_coef Fsqd
_refine_ls_weighting_details     
'w=1/[\s^2^(Fo^2^)+(0.1216P)^2^+16.6797P] where P=(Fo^2^+2Fc^2^)/3'
_refine_ls_weighting_scheme      calc
_refine_ls_wR_factor_gt          0.3018
_refine_ls_wR_factor_ref         0.3038
_refine_special_details          ?
_olex2_refinement_description    
;
1. Fixed Uiso
 At 1.2 times of:
  All C(H) groups, All C(H,H) groups
 At 1.5 times of:
  All C(H,H,H) groups
2.a Secondary CH2 refined with riding coordinates:
 C03G(H0AA,HA)
2.b Aromatic/amide H refined with riding coordinates:
 C008(H008), C00E(H00E), C00J(H00J), C00T(H00T), C00Z(H00Z), C013(H013),
 C016(H016), C018(H018), C01A(H01A), C01B(H01B), C01C(H01C), C01D(H01D),
 C01F(H01F), C01G(H01G), C01H(H01H), C01K(H01K), C01L(H01L), C01M(H01M),
 C01N(H01N), C01O(H01O), C01R(H01R), C01S(H01S), C01T(H01T), C01U(H01U),
 C01V(H01V), C01W(H01W), C01Y(H01Y), C01Z(H01Z), C020(H020), C022(H022),
 C025(H025), C026(H026), C027(H027), C028(H028), C029(H029), C02A(H02F),
 C02C(H02D), C02D(H02E), C02E(H02H), C02G(H02G), C02H(H02J), C02I(H02I),
 C02J(H02L), C02K(H02K), C02L(H02M), C02M(H02P), C02N(H02N), C02O(H02O),
 C02R(H02R), C02W(H02W), C02Y(H02Y), C034(H034), C035(H035), C03A(H03J),
 C03B(H03K), C03E(H03Z)
2.c Idealised Me refined as rotating group:
 C01X(H01E,H01I,H01J), C024(H02A,H02B,H02C), C02V(H02Q,H02S,H02T), C030(H03A,
 H03B,H03C), C032(H03R,H03S,H03T), C033(H03U,H03V,H03W), C036(H03X,H03Y,H),
 C037(H03D,H03E,H03F), C038(H03G,H03H,H03I), C03H(H03L,H03M,H03N), C03I(H03O,
 H03P,H03Q), C03J(H03,HB,HC)
;
_atom_sites_solution_hydrogens   geom
_atom_sites_solution_primary     dual
_atom_sites_solution_secondary   ?
loop_
_atom_site_label
_atom_site_type_symbol
_atom_site_fract_x
_atom_site_fract_y
_atom_site_fract_z
_atom_site_U_iso_or_equiv
_atom_site_adp_type
_atom_site_occupancy
_atom_site_site_symmetry_order
_atom_site_calc_flag
_atom_site_refinement_flags_posn
_atom_site_refinement_flags_adp
_atom_site_refinement_flags_occupancy
_atom_site_disorder_assembly
_atom_site_disorder_group
Cl01 Cl -0.22376(15) 0.77340(9) 0.19796(9) 0.0663(5) Uani 1 1 d . . . . .
Cl02 Cl -0.31819(19) 0.69667(13) 0.05864(10) 0.0889(7) Uani 1 1 d . . . . .
C003 C 0.7324(3) 0.89061(19) 0.4703(2) 0.0185(7) Uani 1 1 d . . . . .
C004 C 0.0445(3) 0.7062(2) 0.5147(2) 0.0177(7) Uani 1 1 d . . . . .
C005 C 0.0925(3) 0.66449(19) 0.4673(2) 0.0179(7) Uani 1 1 d . . . . .
C006 C 0.6971(3) 0.8927(2) 0.5952(2) 0.0197(7) Uani 1 1 d . . . . .
C007 C 0.2362(3) 0.4678(2) 0.5559(2) 0.0216(8) Uani 1 1 d . . . . .
C008 C 0.0425(3) 0.8464(2) 0.6295(2) 0.0234(8) Uani 1 1 d . . . . .
H008 H 0.061398 0.867417 0.590128 0.028 Uiso 1 1 calc R . . . .
C009 C 0.1989(3) 0.6082(2) 0.5738(2) 0.0184(7) Uani 1 1 d . . . . .
C00A C 0.7443(3) 1.0309(2) 0.5815(2) 0.0213(8) Uani 1 1 d . . . . .
C00B C 0.7505(3) 0.7775(2) 0.7616(2) 0.0198(7) Uani 1 1 d . . . . .
C00C C 0.2244(3) 0.5374(2) 0.6020(2) 0.0212(8) Uani 1 1 d . . . . .
C00D C 0.7478(3) 0.9165(2) 0.7499(2) 0.0199(7) Uani 1 1 d . . . . .
C00E C -0.0456(3) 0.7394(2) 0.4848(2) 0.0200(7) Uani 1 1 d . . . . .
H00E H -0.078059 0.766989 0.515629 0.024 Uiso 1 1 calc R . . . .
C00F C 0.5869(3) 0.7888(2) 0.6112(2) 0.0191(7) Uani 1 1 d . . . . .
C00G C 0.5839(3) 0.8294(2) 0.4872(2) 0.0190(7) Uani 1 1 d . . . . .
C00H C 0.0932(3) 0.7145(2) 0.5921(2) 0.0191(7) Uani 1 1 d . . . . .
C00I C 0.5411(3) 0.8247(2) 0.4107(2) 0.0203(7) Uani 1 1 d . . . . .
C00J C 0.6729(3) 1.0483(2) 0.5196(2) 0.0210(8) Uani 1 1 d . . . . .
H00J H 0.611660 1.020786 0.506937 0.025 Uiso 1 1 calc R . . . .
C00K C 0.7287(3) 0.9656(2) 0.6261(2) 0.0201(7) Uani 1 1 d . . . . .
C00L C 0.2374(3) 0.59854(19) 0.4502(2) 0.0181(7) Uani 1 1 d . . . . .
C00M C 0.2524(3) 0.7354(2) 0.7458(2) 0.0227(8) Uani 1 1 d . . . . .
C00N C 0.0611(3) 0.6224(2) 0.2631(2) 0.0203(7) Uani 1 1 d . . . . .
C00O C 0.5455(3) 0.7378(2) 0.6567(2) 0.0210(8) Uani 1 1 d . . . . .
C00P C 0.1724(3) 0.6691(2) 0.6209(2) 0.0189(7) Uani 1 1 d . . . . .
C00Q C 0.6686(3) 0.8354(2) 0.6407(2) 0.0192(7) Uani 1 1 d . . . . .
C00R C 0.7771(3) 0.9293(2) 0.8270(2) 0.0235(8) Uani 1 1 d . . . . .
C00S C 0.6899(3) 0.8837(2) 0.3930(2) 0.0211(8) Uani 1 1 d . . . . .
C00T C 0.8331(3) 1.0732(2) 0.6002(2) 0.0218(8) Uani 1 1 d . . . . .
H00T H 0.882617 1.061837 0.642470 0.026 Uiso 1 1 calc R . . . .
C00U C 0.7420(3) 0.9812(2) 0.7039(2) 0.0216(8) Uani 1 1 d . . . . .
C00V C 0.5363(3) 0.7918(2) 0.5348(2) 0.0211(8) Uani 1 1 d . . . . .
C00W C 0.1791(3) 0.6236(2) 0.4968(2) 0.0185(7) Uani 1 1 d . . . . .
C00X C 0.1038(3) 0.6290(2) 0.3436(2) 0.0193(7) Uani 1 1 d . . . . .
C00Y C 0.2333(3) 0.5275(2) 0.6784(2) 0.0218(8) Uani 1 1 d . . . . .
C00Z C 0.7486(3) 0.9067(2) 0.3467(2) 0.0249(8) Uani 1 1 d . . . . .
H00Z H 0.720872 0.905103 0.295672 0.030 Uiso 1 1 calc R . . . .
C010 C 0.0524(3) 0.6634(2) 0.3901(2) 0.0191(7) Uani 1 1 d . . . . .
C011 C 0.1993(3) 0.6013(2) 0.3732(2) 0.0182(7) Uani 1 1 d . . . . .
C012 C 0.0509(3) 0.7679(2) 0.6398(2) 0.0208(7) Uani 1 1 d . . . . .
C013 C 0.2607(3) 0.8099(2) 0.7195(2) 0.0237(8) Uani 1 1 d . . . . .
H013 H 0.244546 0.815471 0.668567 0.028 Uiso 1 1 calc R . . . .
C014 C 0.7235(3) 0.8411(2) 0.7180(2) 0.0195(7) Uani 1 1 d . . . . .
C015 C 0.6733(3) 0.8705(2) 0.5170(2) 0.0183(7) Uani 1 1 d . . . . .
C016 C 0.8321(3) 0.9149(2) 0.4968(2) 0.0207(7) Uani 1 1 d . . . . .
H016 H 0.861538 0.918209 0.547632 0.025 Uiso 1 1 calc R . . . .
C017 C 0.2224(3) 0.6680(2) 0.6986(2) 0.0202(7) Uani 1 1 d . . . . .
C018 C 0.7503(3) 0.7004(2) 0.7313(2) 0.0217(8) Uani 1 1 d . . . . .
H018 H 0.731318 0.691443 0.680034 0.026 Uiso 1 1 calc R . . . .
C019 C 0.5931(3) 0.8551(2) 0.3643(2) 0.0229(8) Uani 1 1 d . . . . .
C01A C -0.0421(3) 0.6967(2) 0.3630(2) 0.0226(8) Uani 1 1 d . . . . .
H01A H -0.072188 0.693858 0.312256 0.027 Uiso 1 1 calc R . . . .
C01B C 0.2912(3) 0.8735(3) 0.7651(2) 0.0303(9) Uani 1 1 d . . . . .
H01B H 0.297249 0.922366 0.746035 0.036 Uiso 1 1 calc R . . . .
C01C C 0.5295(3) 0.6586(2) 0.6379(2) 0.0252(8) Uani 1 1 d . . . . .
H01C H 0.541843 0.637513 0.594332 0.030 Uiso 1 1 calc R . . . .
C01D C 0.7765(3) 0.6391(2) 0.7740(2) 0.0286(9) Uani 1 1 d . . . . .
H01D H 0.777040 0.588379 0.752464 0.034 Uiso 1 1 calc R . . . .
C01E C 0.2395(3) 0.5954(2) 0.7271(2) 0.0218(8) Uani 1 1 d . . . . .
C01F C -0.0195(3) 0.5445(2) 0.1553(2) 0.0288(9) Uani 1 1 d . . . . .
H01F H -0.048951 0.496606 0.133284 0.035 Uiso 1 1 calc R . . . .
C01G C 0.1639(3) 0.4435(2) 0.4948(2) 0.0242(8) Uani 1 1 d . . . . .
H01G H 0.104864 0.471477 0.481634 0.029 Uiso 1 1 calc R . . . .
C01H C 0.3364(3) 0.5742(2) 0.4777(2) 0.0212(8) Uani 1 1 d . . . . .
H01H H 0.363473 0.572680 0.528674 0.025 Uiso 1 1 calc R . . . .
C01I C 0.7912(3) 0.8659(2) 0.8715(2) 0.0254(8) Uani 1 1 d . . . . .
C01J C 0.2627(3) 0.5872(2) 0.8041(2) 0.0259(8) Uani 1 1 d . . . . .
C01K C 0.5236(3) 0.7675(2) 0.7193(2) 0.0253(8) Uani 1 1 d . . . . .
H01K H 0.530906 0.821608 0.731372 0.030 Uiso 1 1 calc R . . . .
C01L C 0.0191(3) 0.7374(2) 0.6967(2) 0.0250(8) Uani 1 1 d . . . . .
H01L H 0.022085 0.683321 0.703161 0.030 Uiso 1 1 calc R . . . .
C01M C -0.0893(3) 0.7325(2) 0.4091(2) 0.0236(8) Uani 1 1 d . . . . .
H01M H -0.152453 0.753006 0.390068 0.028 Uiso 1 1 calc R . . . .
C01N C 0.3991(3) 0.7576(2) 0.4292(2) 0.0252(8) Uani 1 1 d . . . . .
H01N H 0.335019 0.735451 0.410379 0.030 Uiso 1 1 calc R . . . .
C01O C 0.2599(3) 0.5762(2) 0.3274(2) 0.0257(8) Uani 1 1 d . . . . .
H01O H 0.234472 0.575480 0.276118 0.031 Uiso 1 1 calc R . . . .
C01P C 0.2791(3) 0.6536(3) 0.8514(2) 0.0278(9) Uani 1 1 d . . . . .
C01Q C 0.2799(3) 0.7279(2) 0.8227(2) 0.0265(8) Uani 1 1 d . . . . .
C01R C 0.3925(3) 0.5532(2) 0.4320(2) 0.0254(8) Uani 1 1 d . . . . .
H01R H 0.458471 0.538270 0.451351 0.031 Uiso 1 1 calc R . . . .
C01S C 0.2621(4) 0.3367(2) 0.4714(2) 0.0293(9) Uani 1 1 d . . . . .
H01S H 0.270675 0.292547 0.442281 0.035 Uiso 1 1 calc R . . . .
C01T C 0.6900(3) 1.1060(2) 0.4755(2) 0.0256(8) Uani 1 1 d . . . . .
H01T H 0.641215 1.116676 0.432630 0.031 Uiso 1 1 calc R . . . .
C01U C 0.3086(4) 0.7953(3) 0.8689(2) 0.0332(10) Uani 1 1 d . . . . .
H01U H 0.324479 0.791217 0.919970 0.040 Uiso 1 1 calc R . . . .
C01V C 0.4445(3) 0.7567(2) 0.5042(2) 0.0232(8) Uani 1 1 d . . . . .
H01V H 0.411782 0.731531 0.534596 0.028 Uiso 1 1 calc R . . . .
C01W C 0.7544(3) 1.0551(2) 0.7363(2) 0.0246(8) Uani 1 1 d . . . . .
H01W H 0.748919 1.098364 0.706906 0.030 Uiso 1 1 calc R . . . .
C01X C 0.0083(4) 0.4844(2) 0.2758(2) 0.0318(10) Uani 1 1 d . . . . .
H01E H 0.072251 0.459979 0.291398 0.048 Uiso 1 1 calc GR . . . .
H01I H -0.040307 0.446485 0.246987 0.048 Uiso 1 1 calc GR . . . .
H01J H -0.012440 0.503198 0.318580 0.048 Uiso 1 1 calc GR . . . .
C01Y C 0.8867(3) 0.9337(2) 0.4507(2) 0.0250(8) Uani 1 1 d . . . . .
H01Y H 0.953904 0.948656 0.469681 0.030 Uiso 1 1 calc R . . . .
C01Z C 0.8496(3) 1.1321(2) 0.5573(2) 0.0248(8) Uani 1 1 d . . . . .
H01Z H 0.909496 1.161502 0.571132 0.030 Uiso 1 1 calc R . . . .
C020 C 0.3234(3) 0.4252(2) 0.5751(2) 0.0251(8) Uani 1 1 d . . . . .
H020 H 0.374220 0.441401 0.616892 0.030 Uiso 1 1 calc R . . . .
C021 C 0.7831(3) 0.7897(2) 0.8390(2) 0.0247(8) Uani 1 1 d . . . . .
C022 C 0.7887(3) 1.0073(2) 0.8566(2) 0.0279(9) Uani 1 1 d . . . . .
H022 H 0.805932 1.017327 0.907801 0.034 Uiso 1 1 calc R . . . .
C023 C 0.0167(3) 0.5515(2) 0.2304(2) 0.0256(8) Uani 1 1 d . . . . .
C024 C 0.5109(4) 0.9974(3) 0.3057(3) 0.0375(11) Uani 1 1 d . . . . .
H02A H 0.485509 0.984472 0.346793 0.056 Uiso 1 1 calc GR . . . .
H02B H 0.470729 1.037492 0.278747 0.056 Uiso 1 1 calc GR . . . .
H02C H 0.579080 1.016480 0.323756 0.056 Uiso 1 1 calc GR . . . .
C025 C 0.8065(4) 0.7246(3) 0.8821(2) 0.0329(10) Uani 1 1 d . . . . .
H025 H 0.824906 0.732064 0.933537 0.040 Uiso 1 1 calc R . . . .
C026 C 0.4452(3) 0.7896(2) 0.3833(2) 0.0258(8) Uani 1 1 d . . . . .
H026 H 0.413724 0.788750 0.332771 0.031 Uiso 1 1 calc R . . . .
C027 C 0.3533(3) 0.5534(3) 0.3562(2) 0.0292(9) Uani 1 1 d . . . . .
H027 H 0.392571 0.537503 0.324891 0.035 Uiso 1 1 calc R . . . .
C028 C -0.0232(3) 0.8639(3) 0.7338(3) 0.0327(10) Uani 1 1 d . . . . .
H028 H -0.047864 0.896958 0.765853 0.039 Uiso 1 1 calc R . . . .
C029 C 0.2391(3) 0.4550(2) 0.7077(3) 0.0287(9) Uani 1 1 d . . . . .
H029 H 0.232617 0.409684 0.676399 0.034 Uiso 1 1 calc R . . . .
C02A C 0.0064(3) 0.8948(2) 0.6765(2) 0.0281(9) Uani 1 1 d . . . . .
H02F H 0.001983 0.948813 0.669717 0.034 Uiso 1 1 calc R . . . .
C02B C 0.0669(3) 0.6841(2) 0.2201(2) 0.0273(9) Uani 1 1 d . . . . .
C02C C 0.7751(3) 1.0674(2) 0.8123(2) 0.0286(9) Uani 1 1 d . . . . .
H02D H 0.779755 1.118863 0.833053 0.034 Uiso 1 1 calc R . . . .
C02D C 0.8440(3) 0.9311(2) 0.3749(2) 0.0280(9) Uani 1 1 d . . . . .
H02E H 0.881925 0.946357 0.343335 0.034 Uiso 1 1 calc R . . . .
C02E C 0.3352(3) 0.3598(2) 0.5334(2) 0.0290(9) Uani 1 1 d . . . . .
H02H H 0.393317 0.330744 0.547175 0.035 Uiso 1 1 calc R . . . .
C02F C 0.5456(3) 0.8571(3) 0.2846(2) 0.0283(9) Uani 1 1 d . . . . .
C02G C 0.7790(3) 1.1478(2) 0.4947(2) 0.0272(9) Uani 1 1 d . . . . .
H02G H 0.790987 1.186913 0.464808 0.033 Uiso 1 1 calc R . . . .
C02H C 0.1759(3) 0.3786(2) 0.4520(2) 0.0267(8) Uani 1 1 d . . . . .
H02J H 0.125623 0.362859 0.409782 0.032 Uiso 1 1 calc R . . . .
C02I C 0.4772(3) 0.6411(3) 0.7468(3) 0.0337(10) Uani 1 1 d . . . . .
H02I H 0.455185 0.608090 0.777789 0.040 Uiso 1 1 calc R . . . .
C02J C 0.3141(4) 0.8664(3) 0.8416(3) 0.0382(11) Uani 1 1 d . . . . .
H02L H 0.333159 0.910975 0.873633 0.046 Uiso 1 1 calc R . . . .
C02K C 0.4911(3) 0.7190(3) 0.7647(2) 0.0316(9) Uani 1 1 d . . . . .
H02K H 0.478543 0.740038 0.808181 0.038 Uiso 1 1 calc R . . . .
C02L C 0.2659(3) 0.5105(3) 0.8294(2) 0.0319(9) Uani 1 1 d . . . . .
H02M H 0.276144 0.503496 0.879804 0.038 Uiso 1 1 calc R . . . .
C02M C -0.0167(3) 0.7857(3) 0.7437(2) 0.0311(9) Uani 1 1 d . . . . .
H02P H -0.036618 0.764779 0.782718 0.037 Uiso 1 1 calc R . . . .
C02N C 0.4956(3) 0.6107(2) 0.6827(2) 0.0288(9) Uani 1 1 d . . . . .
H02N H 0.484910 0.556970 0.669598 0.035 Uiso 1 1 calc R . . . .
C02O C 0.8029(4) 0.6515(3) 0.8509(3) 0.0376(11) Uani 1 1 d . . . . .
H02O H 0.818184 0.608664 0.880750 0.045 Uiso 1 1 calc R . . . .
C02P C 0.5072(3) 0.9271(3) 0.2570(2) 0.0305(9) Uani 1 1 d . . . . .
C02Q C 0.8159(4) 0.8815(2) 0.9525(2) 0.0303(9) Uani 1 1 d . . . . .
C02R C 0.0294(4) 0.6745(3) 0.1450(2) 0.0321(10) Uani 1 1 d . . . . .
H02R H 0.033622 0.716659 0.115878 0.038 Uiso 1 1 calc R . . . .
C02S C 0.2948(4) 0.6449(3) 0.9308(2) 0.0353(10) Uani 1 1 d . . . . .
C02T C -0.0142(3) 0.6048(3) 0.1113(2) 0.0303(9) Uani 1 1 d . . . . .
C02U C 0.9149(4) 0.8909(3) 0.9928(3) 0.0370(11) Uani 1 1 d . . . . .
C02V C 0.1153(5) 0.7596(3) 0.2536(3) 0.0420(12) Uani 1 1 d . . . . .
H02Q H 0.079737 0.782011 0.287131 0.063 Uiso 1 1 calc GR . . . .
H02S H 0.114329 0.795436 0.215314 0.063 Uiso 1 1 calc GR . . . .
H02T H 0.183460 0.750837 0.280171 0.063 Uiso 1 1 calc GR . . . .
C02W C 0.2544(4) 0.4476(3) 0.7820(3) 0.0340(10) Uani 1 1 d . . . . .
H02W H 0.256835 0.397295 0.800047 0.041 Uiso 1 1 calc R . . . .
C02X C 0.7390(5) 0.8911(3) 0.9860(3) 0.0429(12) Uani 1 1 d . . . . .
C02Y C 0.4655(4) 0.9289(4) 0.1826(3) 0.0448(13) Uani 1 1 d . . . . .
H02Y H 0.441248 0.976350 0.162834 0.054 Uiso 1 1 calc R . . . .
C02Z C 0.5386(4) 0.7898(3) 0.2392(3) 0.0435(12) Uani 1 1 d . . . . .
C030 C 0.9971(4) 0.8811(3) 0.9570(3) 0.0449(12) Uani 1 1 d . . . . .
H03A H 0.986168 0.833033 0.926262 0.067 Uiso 1 1 calc GR . . . .
H03B H 1.059578 0.878840 0.994286 0.067 Uiso 1 1 calc GR . . . .
H03C H 0.999166 0.925129 0.927095 0.067 Uiso 1 1 calc GR . . . .
C031 C 0.3852(4) 0.6199(3) 0.9742(3) 0.0453(12) Uani 1 1 d . . . . .
C032 C 0.1187(4) 0.6862(4) 0.9158(3) 0.0488(13) Uani 1 1 d . . . . .
H03R H 0.128317 0.737201 0.898269 0.073 Uiso 1 1 calc GR . . . .
H03S H 0.071480 0.689912 0.945245 0.073 Uiso 1 1 calc GR . . . .
H03T H 0.093417 0.649267 0.874216 0.073 Uiso 1 1 calc GR . . . .
C033 C -0.0552(5) 0.5964(3) 0.0301(3) 0.0441(12) Uani 1 1 d . . . . .
H03U H -0.007383 0.570749 0.008281 0.066 Uiso 1 1 calc GR . . . .
H03V H -0.068536 0.647812 0.010837 0.066 Uiso 1 1 calc GR . . . .
H03W H -0.116326 0.565349 0.018223 0.066 Uiso 1 1 calc GR . . . .
C034 C 0.3948(5) 0.6071(4) 1.0469(3) 0.0567(16) Uani 1 1 d . . . . .
H034 H 0.455599 0.590104 1.076054 0.068 Uiso 1 1 calc R . . . .
C035 C 0.9347(5) 0.9113(3) 1.0664(3) 0.0552(17) Uani 1 1 d . . . . .
H035 H 1.001201 0.915488 1.094448 0.066 Uiso 1 1 calc R . . . .
C036 C 0.4707(4) 0.6050(4) 0.9428(3) 0.0489(13) Uani 1 1 d . . . . .
H03X H 0.452878 0.563552 0.904421 0.073 Uiso 1 1 calc GR . . . .
H03Y H 0.527093 0.589314 0.981118 0.073 Uiso 1 1 calc GR . . . .
H H 0.487990 0.652300 0.922458 0.073 Uiso 1 1 calc GR . . . .
C037 C 0.6342(5) 0.8780(4) 0.9442(3) 0.0512(14) Uani 1 1 d . . . . .
H03D H 0.620006 0.909010 0.901373 0.077 Uiso 1 1 calc GR . . . .
H03E H 0.591204 0.893352 0.975044 0.077 Uiso 1 1 calc GR . . . .
H03F H 0.622548 0.823010 0.928840 0.077 Uiso 1 1 calc GR . . . .
C038 C 0.5783(5) 0.7132(3) 0.2693(3) 0.0571(17) Uani 1 1 d . . . . .
H03G H 0.646852 0.720869 0.297631 0.086 Uiso 1 1 calc GR . . . .
H03H H 0.574834 0.674956 0.228981 0.086 Uiso 1 1 calc GR . . . .
H03I H 0.538942 0.694607 0.300490 0.086 Uiso 1 1 calc GR . . . .
C039 C 0.2161(4) 0.6587(3) 0.9616(3) 0.0444(12) Uani 1 1 d . . . . .
C03A C 0.4947(5) 0.7937(4) 0.1655(3) 0.0593(17) Uani 1 1 d . . . . .
H03J H 0.489659 0.748285 0.134538 0.071 Uiso 1 1 calc R . . . .
C03B C 0.7616(6) 0.9144(3) 1.0596(3) 0.0557(16) Uani 1 1 d . . . . .
H03K H 0.709916 0.922550 1.082368 0.067 Uiso 1 1 calc R . . . .
C03C C 0.8598(7) 0.9260(4) 1.1007(3) 0.065(2) Uani 1 1 d . . . . .
C03D C 0.4582(5) 0.8624(5) 0.1360(3) 0.0617(19) Uani 1 1 d . . . . .
C03E C 0.2298(5) 0.6459(4) 1.0349(3) 0.0596(17) Uani 1 1 d . . . . .
H03Z H 0.177309 0.656233 1.056300 0.071 Uiso 1 1 calc R . . . .
C03F C 0.3163(6) 0.6190(4) 1.0778(3) 0.0615(18) Uani 1 1 d . . . . .
C03G C -0.2068(5) 0.7293(4) 0.1170(4) 0.0623(17) Uani 1 1 d . . . . .
H0AA H -0.175233 0.767062 0.092519 0.075 Uiso 1 1 calc R . . . .
HA H -0.162452 0.685055 0.128805 0.075 Uiso 1 1 calc R . . . .
C03H C 0.8827(9) 0.9550(6) 1.1799(4) 0.105(4) Uani 1 1 d . . . . .
H03L H 0.953933 0.961556 1.199632 0.158 Uiso 1 1 calc GR . . . .
H03M H 0.857407 0.917425 1.207545 0.158 Uiso 1 1 calc GR . . . .
H03N H 0.851384 1.004897 1.183493 0.158 Uiso 1 1 calc GR . . . .
C03I C 0.4072(7) 0.8646(7) 0.0558(4) 0.098(3) Uani 1 1 d . . . . .
H03O H 0.339219 0.845366 0.046760 0.147 Uiso 1 1 calc GR . . . .
H03P H 0.441916 0.831872 0.027771 0.147 Uiso 1 1 calc GR . . . .
H03Q H 0.407343 0.918003 0.041001 0.147 Uiso 1 1 calc GR . . . .
C03J C 0.3281(8) 0.6052(6) 1.1574(4) 0.095(3) Uani 1 1 d . . . . .
H03 H 0.393619 0.585319 1.178426 0.143 Uiso 1 1 calc GR . . . .
HB H 0.278116 0.567354 1.161696 0.143 Uiso 1 1 calc GR . . . .
HC H 0.320127 0.654064 1.183307 0.143 Uiso 1 1 calc GR . . . .

loop_
_atom_site_aniso_label
_atom_site_aniso_U_11
_atom_site_aniso_U_22
_atom_site_aniso_U_33
_atom_site_aniso_U_23
_atom_site_aniso_U_13
_atom_site_aniso_U_12
Cl01 0.0991(13) 0.0470(8) 0.0511(8) 0.0068(6) 0.0159(8) 0.0045(8)
Cl02 0.1111(17) 0.0866(13) 0.0566(10) 0.0065(9) 0.0007(10) -0.0326(12)
C003 0.0220(18) 0.0100(15) 0.0231(18) -0.0019(13) 0.0056(15) -0.0006(13)
C004 0.0190(17) 0.0126(15) 0.0227(18) -0.0013(13) 0.0078(14) -0.0013(13)
C005 0.0179(17) 0.0112(15) 0.0253(19) -0.0001(13) 0.0072(15) -0.0023(13)
C006 0.0176(17) 0.0184(17) 0.0219(18) 0.0002(14) 0.0032(14) -0.0035(13)
C007 0.0229(19) 0.0166(17) 0.028(2) 0.0029(14) 0.0110(16) 0.0006(14)
C008 0.0167(18) 0.0238(19) 0.029(2) -0.0019(15) 0.0049(15) -0.0019(14)
C009 0.0165(17) 0.0144(16) 0.0237(19) 0.0000(13) 0.0044(14) -0.0019(13)
C00A 0.029(2) 0.0131(16) 0.0227(19) -0.0021(14) 0.0092(16) -0.0022(14)
C00B 0.0166(17) 0.0200(18) 0.0243(19) -0.0029(14) 0.0089(15) -0.0026(13)
C00C 0.0196(18) 0.0155(17) 0.028(2) 0.0015(14) 0.0049(15) -0.0018(13)
C00D 0.0196(18) 0.0141(17) 0.026(2) -0.0008(14) 0.0073(15) -0.0036(13)
C00E 0.0197(18) 0.0138(16) 0.0274(19) -0.0013(14) 0.0085(15) -0.0019(13)
C00F 0.0183(17) 0.0117(16) 0.029(2) 0.0004(14) 0.0090(15) -0.0010(13)
C00G 0.0197(18) 0.0125(16) 0.0238(19) -0.0004(13) 0.0041(15) 0.0003(13)
C00H 0.0193(18) 0.0152(16) 0.0239(19) -0.0008(13) 0.0082(15) -0.0041(13)
C00I 0.0219(19) 0.0143(16) 0.0246(19) 0.0002(14) 0.0058(15) 0.0024(13)
C00J 0.0220(19) 0.0125(16) 0.029(2) -0.0031(14) 0.0076(15) -0.0015(13)
C00K 0.0209(18) 0.0151(17) 0.0243(19) 0.0005(14) 0.0061(15) -0.0034(13)
C00L 0.0187(18) 0.0108(15) 0.0257(19) -0.0015(13) 0.0081(15) -0.0036(13)
C00M 0.0210(19) 0.0249(19) 0.0235(19) -0.0025(15) 0.0090(15) -0.0016(15)
C00N 0.0208(18) 0.0196(17) 0.0206(18) -0.0037(14) 0.0069(15) -0.0019(14)
C00O 0.0161(17) 0.0221(18) 0.0247(19) 0.0025(14) 0.0052(15) -0.0021(14)
C00P 0.0202(18) 0.0152(16) 0.0222(18) -0.0005(13) 0.0077(15) -0.0037(13)
C00Q 0.0216(18) 0.0146(16) 0.0223(18) -0.0004(13) 0.0076(15) -0.0001(13)
C00R 0.0208(19) 0.0232(19) 0.027(2) 0.0002(15) 0.0083(16) -0.0056(14)
C00S 0.0258(19) 0.0142(16) 0.0234(19) -0.0017(14) 0.0073(15) 0.0018(14)
C00T 0.0250(19) 0.0175(17) 0.0216(18) -0.0031(14) 0.0051(15) -0.0028(14)
C00U 0.0199(18) 0.0201(18) 0.0243(19) 0.0003(15) 0.0055(15) -0.0058(14)
C00V 0.0231(19) 0.0114(16) 0.028(2) -0.0013(14) 0.0057(16) -0.0015(13)
C00W 0.0198(18) 0.0111(15) 0.0239(19) -0.0023(13) 0.0052(15) -0.0020(13)
C00X 0.0221(18) 0.0124(16) 0.0233(19) -0.0019(13) 0.0066(15) -0.0062(13)
C00Y 0.0200(18) 0.0171(17) 0.027(2) 0.0026(15) 0.0044(15) -0.0029(14)
C00Z 0.033(2) 0.0215(18) 0.0212(19) 0.0016(14) 0.0092(16) 0.0017(16)
C010 0.0199(18) 0.0130(16) 0.0247(19) 0.0000(13) 0.0064(15) -0.0026(13)
C011 0.0179(17) 0.0127(16) 0.0252(19) -0.0018(13) 0.0086(15) -0.0031(13)
C012 0.0164(17) 0.0239(18) 0.0214(18) -0.0048(14) 0.0054(14) -0.0054(14)
C013 0.0208(19) 0.027(2) 0.0240(19) -0.0023(15) 0.0071(15) -0.0028(15)
C014 0.0185(18) 0.0189(18) 0.0226(19) -0.0027(14) 0.0090(15) -0.0036(13)
C015 0.0213(18) 0.0115(15) 0.0214(18) -0.0010(13) 0.0050(14) -0.0009(13)
C016 0.0248(19) 0.0139(16) 0.0228(19) -0.0030(13) 0.0059(15) -0.0028(14)
C017 0.0178(17) 0.0223(18) 0.0219(19) -0.0012(14) 0.0084(15) -0.0024(14)
C018 0.0239(19) 0.0196(18) 0.0210(18) -0.0019(14) 0.0054(15) -0.0018(14)
C019 0.027(2) 0.0161(17) 0.0232(19) -0.0023(14) 0.0034(16) 0.0028(14)
C01A 0.025(2) 0.0179(17) 0.0217(19) 0.0006(14) 0.0009(15) -0.0014(14)
C01B 0.032(2) 0.026(2) 0.034(2) -0.0053(17) 0.0124(18) -0.0051(17)
C01C 0.0221(19) 0.0224(19) 0.029(2) 0.0022(15) 0.0040(16) -0.0037(15)
C01D 0.036(2) 0.0198(19) 0.028(2) -0.0013(15) 0.0049(18) 0.0002(16)
C01E 0.0189(18) 0.0244(19) 0.0229(19) 0.0032(15) 0.0067(15) -0.0015(14)
C01F 0.031(2) 0.025(2) 0.027(2) -0.0041(16) 0.0033(17) -0.0035(16)
C01G 0.0230(19) 0.0187(18) 0.032(2) 0.0051(15) 0.0088(16) -0.0021(14)
C01H 0.0219(19) 0.0157(17) 0.0247(19) 0.0006(14) 0.0042(15) -0.0010(14)
C01I 0.028(2) 0.028(2) 0.0195(19) -0.0025(15) 0.0047(16) -0.0070(16)
C01J 0.024(2) 0.029(2) 0.024(2) 0.0023(16) 0.0061(16) -0.0037(16)
C01K 0.0177(18) 0.027(2) 0.031(2) -0.0004(16) 0.0073(16) -0.0024(15)
C01L 0.0190(19) 0.028(2) 0.027(2) -0.0027(16) 0.0060(16) -0.0050(15)
C01M 0.0197(19) 0.0203(18) 0.030(2) 0.0023(15) 0.0045(16) -0.0006(14)
C01N 0.0223(19) 0.0154(17) 0.034(2) -0.0029(15) 0.0019(16) -0.0035(14)
C01O 0.030(2) 0.0250(19) 0.023(2) -0.0014(15) 0.0092(17) -0.0010(16)
C01P 0.027(2) 0.037(2) 0.0192(19) 0.0008(16) 0.0066(16) -0.0052(17)
C01Q 0.025(2) 0.030(2) 0.025(2) -0.0025(16) 0.0080(16) -0.0054(16)
C01R 0.0214(19) 0.0227(19) 0.035(2) 0.0031(16) 0.0117(17) 0.0026(15)
C01S 0.043(3) 0.0155(18) 0.034(2) -0.0019(16) 0.0200(19) -0.0011(16)
C01T 0.032(2) 0.0195(18) 0.025(2) 0.0002(15) 0.0069(17) 0.0015(15)
C01U 0.035(2) 0.042(3) 0.023(2) -0.0061(18) 0.0087(18) -0.0068(19)
C01V 0.0224(19) 0.0112(16) 0.035(2) 0.0002(14) 0.0067(16) -0.0032(14)
C01W 0.030(2) 0.0172(18) 0.029(2) -0.0003(15) 0.0122(17) -0.0053(15)
C01X 0.036(2) 0.022(2) 0.033(2) 0.0018(17) 0.0019(19) -0.0103(17)
C01Y 0.026(2) 0.0185(18) 0.031(2) -0.0026(15) 0.0101(17) -0.0027(15)
C01Z 0.026(2) 0.0189(18) 0.031(2) -0.0013(15) 0.0113(17) -0.0070(15)
C020 0.025(2) 0.0175(18) 0.033(2) 0.0018(15) 0.0076(17) 0.0004(15)
C021 0.026(2) 0.026(2) 0.023(2) 0.0000(15) 0.0077(16) -0.0049(15)
C022 0.033(2) 0.029(2) 0.022(2) -0.0060(16) 0.0082(17) -0.0058(17)
C023 0.026(2) 0.0214(19) 0.028(2) 0.0008(15) 0.0057(16) -0.0015(15)
C024 0.028(2) 0.027(2) 0.052(3) 0.005(2) 0.001(2) 0.0022(17)
C025 0.047(3) 0.031(2) 0.0184(19) 0.0005(16) 0.0058(18) -0.0003(19)
C026 0.027(2) 0.0182(18) 0.025(2) -0.0009(15) -0.0041(16) -0.0006(15)
C027 0.028(2) 0.030(2) 0.034(2) 0.0038(17) 0.0155(18) 0.0048(17)
C028 0.024(2) 0.038(2) 0.036(2) -0.0143(19) 0.0120(18) 0.0007(17)
C029 0.031(2) 0.0197(19) 0.037(2) 0.0062(16) 0.0111(18) -0.0002(16)
C02A 0.022(2) 0.026(2) 0.034(2) -0.0087(16) 0.0044(17) -0.0002(15)
C02B 0.034(2) 0.0215(19) 0.027(2) -0.0006(15) 0.0083(17) -0.0028(16)
C02C 0.038(2) 0.0190(19) 0.031(2) -0.0077(16) 0.0138(18) -0.0085(16)
C02D 0.035(2) 0.0231(19) 0.029(2) 0.0005(16) 0.0129(18) -0.0039(16)
C02E 0.032(2) 0.0214(19) 0.036(2) 0.0045(16) 0.0138(18) 0.0057(16)
C02F 0.029(2) 0.034(2) 0.022(2) -0.0010(16) 0.0051(17) 0.0054(17)
C02G 0.041(2) 0.0161(18) 0.029(2) 0.0005(15) 0.0162(18) -0.0024(16)
C02H 0.030(2) 0.0237(19) 0.026(2) 0.0011(15) 0.0060(17) -0.0061(16)
C02I 0.022(2) 0.041(2) 0.040(2) 0.013(2) 0.0082(18) -0.0105(17)
C02J 0.043(3) 0.037(2) 0.031(2) -0.0160(19) 0.007(2) -0.011(2)
C02K 0.021(2) 0.045(3) 0.032(2) 0.0006(19) 0.0124(17) -0.0054(17)
C02L 0.035(2) 0.040(2) 0.024(2) 0.0104(18) 0.0104(18) 0.0008(19)
C02M 0.023(2) 0.045(3) 0.027(2) -0.0057(18) 0.0123(17) -0.0046(18)
C02N 0.022(2) 0.0227(19) 0.039(2) 0.0076(17) 0.0029(17) -0.0052(15)
C02O 0.056(3) 0.025(2) 0.027(2) 0.0064(17) 0.002(2) 0.001(2)
C02P 0.021(2) 0.040(2) 0.031(2) 0.0118(18) 0.0069(17) -0.0012(17)
C02Q 0.048(3) 0.0228(19) 0.021(2) 0.0000(15) 0.0108(18) -0.0070(18)
C02R 0.046(3) 0.026(2) 0.024(2) 0.0029(16) 0.0081(19) 0.0028(18)
C02S 0.041(3) 0.041(3) 0.024(2) -0.0008(18) 0.0095(19) -0.011(2)
C02T 0.035(2) 0.032(2) 0.023(2) 0.0010(16) 0.0046(17) 0.0037(18)
C02U 0.050(3) 0.029(2) 0.027(2) -0.0015(17) 0.003(2) -0.010(2)
C02V 0.067(4) 0.023(2) 0.031(2) 0.0043(18) 0.005(2) -0.015(2)
C02W 0.040(3) 0.025(2) 0.040(3) 0.0116(18) 0.013(2) 0.0006(18)
C02X 0.068(4) 0.035(2) 0.031(2) 0.0020(19) 0.023(2) -0.010(2)
C02Y 0.029(2) 0.070(4) 0.035(3) 0.023(2) 0.005(2) 0.005(2)
C02Z 0.042(3) 0.050(3) 0.032(2) -0.013(2) 0.001(2) 0.009(2)
C030 0.039(3) 0.047(3) 0.042(3) -0.003(2) 0.000(2) -0.005(2)
C031 0.050(3) 0.058(3) 0.027(2) 0.007(2) 0.007(2) -0.008(2)
C032 0.051(3) 0.059(3) 0.044(3) -0.004(2) 0.028(3) -0.007(3)
C033 0.058(3) 0.042(3) 0.028(2) -0.004(2) 0.004(2) 0.005(2)
C034 0.068(4) 0.066(4) 0.033(3) 0.009(3) 0.006(3) -0.006(3)
C035 0.077(4) 0.047(3) 0.030(3) 0.003(2) -0.005(3) -0.030(3)
C036 0.043(3) 0.059(3) 0.040(3) 0.011(2) 0.002(2) 0.003(2)
C037 0.060(4) 0.057(3) 0.045(3) 0.005(3) 0.028(3) -0.002(3)
C038 0.060(4) 0.042(3) 0.058(4) -0.023(3) 0.000(3) 0.018(3)
C039 0.051(3) 0.054(3) 0.032(3) -0.007(2) 0.019(2) -0.015(2)
C03A 0.054(4) 0.085(5) 0.031(3) -0.020(3) 0.002(2) 0.017(3)
C03B 0.095(5) 0.043(3) 0.037(3) 0.000(2) 0.033(3) -0.013(3)
C03C 0.124(6) 0.048(3) 0.023(3) -0.008(2) 0.020(3) -0.033(4)
C03D 0.045(3) 0.118(6) 0.019(2) -0.001(3) 0.003(2) 0.014(3)
C03E 0.066(4) 0.081(4) 0.037(3) -0.004(3) 0.024(3) -0.018(3)
C03F 0.089(5) 0.069(4) 0.028(3) -0.002(3) 0.020(3) -0.018(4)
C03G 0.065(4) 0.046(3) 0.083(5) 0.001(3) 0.031(4) 0.005(3)
C03H 0.183(11) 0.097(6) 0.032(3) -0.022(4) 0.029(5) -0.076(7)
C03I 0.075(5) 0.185(10) 0.027(3) 0.009(4) -0.002(3) 0.019(6)
C03J 0.132(8) 0.122(8) 0.035(4) 0.014(4) 0.028(4) -0.009(6)

_geom_special_details            
;
 All esds (except the esd in the dihedral angle between two l.s. planes)
 are estimated using the full covariance matrix.  The cell esds are taken
 into account individually in the estimation of esds in distances, angles
 and torsion angles; correlations between esds in cell parameters are only
 used when they are defined by crystal symmetry.  An approximate (isotropic)
 treatment of cell esds is used for estimating esds involving l.s. planes.
;
loop_
_geom_bond_atom_site_label_1
_geom_bond_atom_site_label_2
_geom_bond_distance
_geom_bond_site_symmetry_2
_geom_bond_publ_flag
Cl01 C03G 1.764(7) . ?
Cl02 C03G 1.741(8) . ?
C003 C00S 1.439(5) . ?
C003 C015 1.425(5) . ?
C003 C016 1.416(5) . ?
C004 C005 1.437(5) . ?
C004 C00E 1.391(5) . ?
C004 C00H 1.458(5) . ?
C005 C00W 1.416(5) . ?
C005 C010 1.434(5) . ?
C006 C00K 1.382(5) . ?
C006 C00Q 1.473(5) . ?
C006 C015 1.473(5) . ?
C007 C00C 1.492(5) . ?
C007 C01G 1.377(6) . ?
C007 C020 1.414(6) . ?
C008 C012 1.384(6) . ?
C008 C02A 1.393(6) . ?
C009 C00C 1.376(5) . ?
C009 C00P 1.464(5) . ?
C009 C00W 1.464(5) . ?
C00A C00J 1.387(6) . ?
C00A C00K 1.498(5) . ?
C00A C00T 1.398(6) . ?
C00B C014 1.409(5) . ?
C00B C018 1.426(5) . ?
C00B C021 1.432(5) . ?
C00C C00Y 1.453(6) . ?
C00D C00R 1.427(6) . ?
C00D C00U 1.448(5) . ?
C00D C014 1.410(5) . ?
C00E C01M 1.415(6) . ?
C00F C00O 1.487(5) . ?
C00F C00Q 1.375(5) . ?
C00F C00V 1.452(5) . ?
C00G C00I 1.427(5) . ?
C00G C00V 1.440(5) . ?
C00G C015 1.410(5) . ?
C00H C00P 1.380(5) . ?
C00H C012 1.499(5) . ?
C00I C019 1.409(6) . ?
C00I C026 1.433(6) . ?
C00J C01T 1.396(6) . ?
C00K C00U 1.460(5) . ?
C00L C00W 1.419(5) . ?
C00L C011 1.432(5) . ?
C00L C01H 1.433(5) . ?
C00M C013 1.423(6) . ?
C00M C017 1.425(5) . ?
C00M C01Q 1.432(6) . ?
C00N C00X 1.496(5) . ?
C00N C023 1.409(5) . ?
C00N C02B 1.394(6) . ?
C00O C01C 1.399(6) . ?
C00O C01K 1.388(6) . ?
C00P C017 1.469(5) . ?
C00Q C014 1.475(5) . ?
C00R C01I 1.407(6) . ?
C00R C022 1.428(6) . ?
C00S C00Z 1.430(6) . ?
C00S C019 1.405(6) . ?
C00T C01Z 1.395(6) . ?
C00U C01W 1.381(5) . ?
C00V C01V 1.392(5) . ?
C00X C010 1.402(5) . ?
C00X C011 1.416(5) . ?
C00Y C01E 1.447(5) . ?
C00Y C029 1.394(5) . ?
C00Z C02D 1.365(6) . ?
C010 C01A 1.436(5) . ?
C011 C01O 1.432(5) . ?
C012 C01L 1.406(6) . ?
C013 C01B 1.359(6) . ?
C016 C01Y 1.362(6) . ?
C017 C01E 1.393(5) . ?
C018 C01D 1.366(6) . ?
C019 C02F 1.496(5) . ?
C01A C01M 1.365(6) . ?
C01B C02J 1.424(7) . ?
C01C C02N 1.389(6) . ?
C01D C02O 1.423(6) . ?
C01E C01J 1.436(6) . ?
C01F C023 1.390(6) . ?
C01F C02T 1.386(6) . ?
C01G C02H 1.393(6) . ?
C01H C01R 1.364(6) . ?
C01I C021 1.419(6) . ?
C01I C02Q 1.504(5) . ?
C01J C01P 1.404(6) . ?
C01J C02L 1.433(6) . ?
C01K C02K 1.394(6) . ?
C01L C02M 1.389(6) . ?
C01N C01V 1.410(6) . ?
C01N C026 1.358(6) . ?
C01O C027 1.359(6) . ?
C01P C01Q 1.424(6) . ?
C01P C02S 1.490(6) . ?
C01Q C01U 1.414(6) . ?
C01R C027 1.409(6) . ?
C01S C02E 1.388(7) . ?
C01S C02H 1.395(6) . ?
C01T C02G 1.395(6) . ?
C01U C02J 1.369(7) . ?
C01W C02C 1.410(6) . ?
C01X C023 1.506(6) . ?
C01Y C02D 1.415(6) . ?
C01Z C02G 1.382(6) . ?
C020 C02E 1.387(6) . ?
C021 C025 1.420(6) . ?
C022 C02C 1.357(6) . ?
C024 C02P 1.483(7) . ?
C025 C02O 1.364(6) . ?
C028 C02A 1.399(7) . ?
C028 C02M 1.376(7) . ?
C029 C02W 1.392(6) . ?
C02B C02R 1.395(6) . ?
C02B C02V 1.499(6) . ?
C02F C02P 1.403(6) . ?
C02F C02Z 1.402(6) . ?
C02I C02K 1.373(7) . ?
C02I C02N 1.397(7) . ?
C02L C02W 1.359(7) . ?
C02P C02Y 1.391(7) . ?
C02Q C02U 1.410(7) . ?
C02Q C02X 1.405(7) . ?
C02R C02T 1.394(6) . ?
C02S C031 1.412(8) . ?
C02S C039 1.405(7) . ?
C02T C033 1.507(6) . ?
C02U C030 1.501(8) . ?
C02U C035 1.387(7) . ?
C02X C037 1.493(9) . ?
C02X C03B 1.395(7) . ?
C02Y C03D 1.405(9) . ?
C02Z C038 1.524(8) . ?
C02Z C03A 1.388(7) . ?
C031 C034 1.391(7) . ?
C031 C036 1.501(8) . ?
C032 C039 1.518(9) . ?
C034 C03F 1.398(10) . ?
C035 C03C 1.402(11) . ?
C039 C03E 1.394(8) . ?
C03A C03D 1.386(10) . ?
C03B C03C 1.409(11) . ?
C03C C03H 1.520(8) . ?
C03D C03I 1.516(8) . ?
C03E C03F 1.379(11) . ?
C03F C03J 1.518(8) . ?

loop_
_geom_angle_atom_site_label_1
_geom_angle_atom_site_label_2
_geom_angle_atom_site_label_3
_geom_angle
_geom_angle_site_symmetry_1
_geom_angle_site_symmetry_3
_geom_angle_publ_flag
C015 C003 C00S 118.7(3) . . ?
C016 C003 C00S 118.6(3) . . ?
C016 C003 C015 122.6(3) . . ?
C005 C004 C00H 118.9(3) . . ?
C00E C004 C005 118.9(3) . . ?
C00E C004 C00H 122.2(3) . . ?
C00W C005 C004 120.0(3) . . ?
C00W C005 C010 119.8(3) . . ?
C010 C005 C004 120.2(3) . . ?
C00K C006 C00Q 118.5(3) . . ?
C00K C006 C015 125.2(3) . . ?
C00Q C006 C015 115.5(3) . . ?
C01G C007 C00C 121.6(4) . . ?
C01G C007 C020 118.7(4) . . ?
C020 C007 C00C 119.6(4) . . ?
C012 C008 C02A 120.4(4) . . ?
C00C C009 C00P 118.2(3) . . ?
C00C C009 C00W 124.6(3) . . ?
C00W C009 C00P 116.2(3) . . ?
C00J C00A C00K 120.8(3) . . ?
C00J C00A C00T 118.9(4) . . ?
C00T C00A C00K 120.3(4) . . ?
C014 C00B C018 122.2(4) . . ?
C014 C00B C021 119.9(3) . . ?
C018 C00B C021 117.8(3) . . ?
C009 C00C C007 122.6(4) . . ?
C009 C00C C00Y 119.5(3) . . ?
C00Y C00C C007 117.7(3) . . ?
C00R C00D C00U 120.0(3) . . ?
C014 C00D C00R 120.3(3) . . ?
C014 C00D C00U 119.6(3) . . ?
C004 C00E C01M 120.8(3) . . ?
C00Q C00F C00O 121.5(4) . . ?
C00Q C00F C00V 119.8(3) . . ?
C00V C00F C00O 118.6(3) . . ?
C00I C00G C00V 120.3(3) . . ?
C015 C00G C00I 120.3(3) . . ?
C015 C00G C00V 119.4(3) . . ?
C004 C00H C012 118.9(3) . . ?
C00P C00H C004 119.6(3) . . ?
C00P C00H C012 121.3(3) . . ?
C00G C00I C026 118.5(4) . . ?
C019 C00I C00G 119.7(3) . . ?
C019 C00I C026 121.8(4) . . ?
C00A C00J C01T 120.7(4) . . ?
C006 C00K C00A 122.0(3) . . ?
C006 C00K C00U 119.4(3) . . ?
C00U C00K C00A 118.5(3) . . ?
C00W C00L C011 119.7(3) . . ?
C00W C00L C01H 122.1(3) . . ?
C011 C00L C01H 118.1(3) . . ?
C013 C00M C017 122.5(4) . . ?
C013 C00M C01Q 118.1(4) . . ?
C017 C00M C01Q 119.3(4) . . ?
C023 C00N C00X 118.8(3) . . ?
C02B C00N C00X 121.3(3) . . ?
C02B C00N C023 119.9(4) . . ?
C01C C00O C00F 120.6(4) . . ?
C01K C00O C00F 120.7(3) . . ?
C01K C00O C01C 118.7(4) . . ?
C009 C00P C017 116.0(3) . . ?
C00H C00P C009 118.6(3) . . ?
C00H C00P C017 124.5(3) . . ?
C006 C00Q C014 115.5(3) . . ?
C00F C00Q C006 118.6(3) . . ?
C00F C00Q C014 125.3(3) . . ?
C00D C00R C022 118.2(4) . . ?
C01I C00R C00D 120.0(3) . . ?
C01I C00R C022 121.8(4) . . ?
C00Z C00S C003 118.2(4) . . ?
C019 C00S C003 120.5(4) . . ?
C019 C00S C00Z 121.3(4) . . ?
C01Z C00T C00A 120.6(4) . . ?
C00D C00U C00K 118.9(3) . . ?
C01W C00U C00D 118.3(4) . . ?
C01W C00U C00K 122.8(3) . . ?
C00G C00V C00F 119.4(3) . . ?
C01V C00V C00F 122.7(4) . . ?
C01V C00V C00G 117.9(4) . . ?
C005 C00W C009 116.1(3) . . ?
C005 C00W C00L 118.7(3) . . ?
C00L C00W C009 125.1(3) . . ?
C010 C00X C00N 121.6(3) . . ?
C010 C00X C011 119.3(3) . . ?
C011 C00X C00N 119.1(3) . . ?
C01E C00Y C00C 119.1(3) . . ?
C029 C00Y C00C 122.8(4) . . ?
C029 C00Y C01E 118.1(4) . . ?
C02D C00Z C00S 120.9(4) . . ?
C005 C010 C01A 117.8(3) . . ?
C00X C010 C005 120.3(3) . . ?
C00X C010 C01A 121.9(4) . . ?
C00X C011 C00L 120.2(3) . . ?
C00X C011 C01O 121.1(4) . . ?
C01O C011 C00L 118.7(3) . . ?
C008 C012 C00H 122.0(4) . . ?
C008 C012 C01L 118.9(4) . . ?
C01L C012 C00H 119.1(3) . . ?
C01B C013 C00M 121.9(4) . . ?
C00B C014 C00D 118.7(3) . . ?
C00B C014 C00Q 124.9(3) . . ?
C00D C014 C00Q 116.3(3) . . ?
C003 C015 C006 124.4(3) . . ?
C00G C015 C003 119.1(3) . . ?
C00G C015 C006 116.5(3) . . ?
C01Y C016 C003 121.2(4) . . ?
C00M C017 C00P 124.6(3) . . ?
C01E C017 C00M 118.9(4) . . ?
C01E C017 C00P 116.5(3) . . ?
C01D C018 C00B 121.8(4) . . ?
C00I C019 C02F 120.2(4) . . ?
C00S C019 C00I 119.8(4) . . ?
C00S C019 C02F 120.0(4) . . ?
C01M C01A C010 120.9(4) . . ?
C013 C01B C02J 119.7(4) . . ?
C02N C01C C00O 120.2(4) . . ?
C018 C01D C02O 119.6(4) . . ?
C017 C01E C00Y 119.5(4) . . ?
C017 C01E C01J 120.7(4) . . ?
C01J C01E C00Y 119.8(3) . . ?
C02T C01F C023 122.6(4) . . ?
C007 C01G C02H 121.1(4) . . ?
C01R C01H C00L 121.1(4) . . ?
C00R C01I C021 119.2(4) . . ?
C00R C01I C02Q 118.6(4) . . ?
C021 C01I C02Q 122.2(4) . . ?
C01P C01J C01E 119.5(4) . . ?
C01P C01J C02L 122.5(4) . . ?
C02L C01J C01E 118.0(4) . . ?
C00O C01K C02K 120.9(4) . . ?
C02M C01L C012 120.6(4) . . ?
C01A C01M C00E 121.0(4) . . ?
C026 C01N C01V 121.3(4) . . ?
C027 C01O C011 120.9(4) . . ?
C01J C01P C01Q 119.4(4) . . ?
C01J C01P C02S 119.2(4) . . ?
C01Q C01P C02S 121.4(4) . . ?
C01P C01Q C00M 120.1(4) . . ?
C01U C01Q C00M 118.7(4) . . ?
C01U C01Q C01P 121.2(4) . . ?
C01H C01R C027 120.4(4) . . ?
C02E C01S C02H 119.9(4) . . ?
C02G C01T C00J 119.8(4) . . ?
C02J C01U C01Q 121.5(4) . . ?
C00V C01V C01N 121.4(4) . . ?
C00U C01W C02C 121.0(4) . . ?
C016 C01Y C02D 120.5(4) . . ?
C02G C01Z C00T 120.1(4) . . ?
C02E C020 C007 120.4(4) . . ?
C01I C021 C00B 120.0(4) . . ?
C01I C021 C025 120.9(4) . . ?
C025 C021 C00B 119.1(4) . . ?
C02C C022 C00R 120.5(4) . . ?
C00N C023 C01X 120.9(4) . . ?
C01F C023 C00N 118.7(4) . . ?
C01F C023 C01X 120.4(4) . . ?
C02O C025 C021 121.1(4) . . ?
C01N C026 C00I 120.3(4) . . ?
C01O C027 C01R 120.8(4) . . ?
C02M C028 C02A 120.0(4) . . ?
C02W C029 C00Y 121.3(4) . . ?
C008 C02A C028 120.0(4) . . ?
C00N C02B C02R 119.3(4) . . ?
C00N C02B C02V 120.8(4) . . ?
C02R C02B C02V 119.8(4) . . ?
C022 C02C C01W 121.5(4) . . ?
C00Z C02D C01Y 120.3(4) . . ?
C020 C02E C01S 120.0(4) . . ?
C02P C02F C019 118.6(4) . . ?
C02Z C02F C019 120.3(4) . . ?
C02Z C02F C02P 121.2(4) . . ?
C01Z C02G C01T 119.9(4) . . ?
C01G C02H C01S 119.8(4) . . ?
C02K C02I C02N 119.5(4) . . ?
C01U C02J C01B 119.9(4) . . ?
C02I C02K C01K 120.3(4) . . ?
C02W C02L C01J 120.6(4) . . ?
C028 C02M C01L 120.0(4) . . ?
C01C C02N C02I 120.4(4) . . ?
C025 C02O C01D 120.4(4) . . ?
C02F C02P C024 121.0(4) . . ?
C02Y C02P C024 120.9(4) . . ?
C02Y C02P C02F 118.1(5) . . ?
C02U C02Q C01I 119.8(4) . . ?
C02X C02Q C01I 119.0(4) . . ?
C02X C02Q C02U 121.1(4) . . ?
C02T C02R C02B 121.8(4) . . ?
C031 C02S C01P 121.3(4) . . ?
C039 C02S C01P 118.7(5) . . ?
C039 C02S C031 119.9(5) . . ?
C01F C02T C02R 117.6(4) . . ?
C01F C02T C033 121.8(4) . . ?
C02R C02T C033 120.6(4) . . ?
C02Q C02U C030 121.2(4) . . ?
C035 C02U C02Q 118.3(5) . . ?
C035 C02U C030 120.5(5) . . ?
C02L C02W C029 121.7(4) . . ?
C02Q C02X C037 121.3(4) . . ?
C03B C02X C02Q 118.9(6) . . ?
C03B C02X C037 119.7(5) . . ?
C02P C02Y C03D 121.7(5) . . ?
C02F C02Z C038 121.3(4) . . ?
C03A C02Z C02F 118.9(5) . . ?
C03A C02Z C038 119.8(5) . . ?
C02S C031 C036 121.1(4) . . ?
C034 C031 C02S 119.7(6) . . ?
C034 C031 C036 119.2(5) . . ?
C031 C034 C03F 120.9(6) . . ?
C02U C035 C03C 122.1(6) . . ?
C02S C039 C032 120.6(5) . . ?
C03E C039 C02S 118.2(6) . . ?
C03E C039 C032 121.2(5) . . ?
C03D C03A C02Z 121.6(6) . . ?
C02X C03B C03C 121.0(6) . . ?
C035 C03C C03B 118.4(5) . . ?
C035 C03C C03H 121.5(8) . . ?
C03B C03C C03H 120.1(8) . . ?
C02Y C03D C03I 120.7(7) . . ?
C03A C03D C02Y 118.5(5) . . ?
C03A C03D C03I 120.7(7) . . ?
C03F C03E C039 122.9(6) . . ?
C034 C03F C03J 120.3(7) . . ?
C03E C03F C034 118.4(5) . . ?
C03E C03F C03J 121.3(7) . . ?
Cl02 C03G Cl01 111.2(4) . . ?

_smtbx_masks_special_details     ?
loop_
_smtbx_masks_void_nr
_smtbx_masks_void_average_x
_smtbx_masks_void_average_y
_smtbx_masks_void_average_z
_smtbx_masks_void_volume
_smtbx_masks_void_count_electrons
_smtbx_masks_void_content
1 0.211 0.910 0.964 12.2 2.4 ?
2 0.326 0.442 0.072 21.9 2.8 ?
3 0.500 0.000 0.000 23.4 1.7 ?
4 0.458 0.461 0.750 9.5 1.4 ?
5 0.542 0.539 0.250 9.5 1.4 ?
6 0.674 0.558 0.928 21.9 2.8 ?
7 0.789 0.090 0.036 12.2 2.4 ?

_shelx_fab_file                  
;
-17 -4 5 -0.0724 -0.0020
-17 -4 6 -0.3009 -0.0045
-17 -4 7 -0.5743 -0.0047
-17 -4 8 -0.1524 -0.0041
-17 -3 3 -0.2246 -0.0027
-17 -3 4 -0.1027 -0.0045
-17 -3 5 -0.1873 -0.0043
-17 -3 6 0.1870 -0.0022
-17 -3 7 0.3801 -0.0011
-17 -3 8 -0.0872 -0.0002
-17 -3 9 -0.0164 0.0015
-17 -3 10 0.6847 0.0022
-17 -2 2 -0.1427 0.0040
-17 -2 3 -0.2077 0.0030
-17 -2 4 0.0237 0.0037
-17 -2 5 0.3417 0.0017
-17 -2 6 0.1163 -0.0016
-17 -2 7 0.0294 -0.0022
-17 -2 8 0.2920 -0.0013
-17 -2 9 -0.2500 -0.0008
-17 -2 10 -1.1908 0.0005
-17 -1 2 -0.3521 0.0011
-17 -1 3 -0.0231 -0.0002
-17 -1 5 -0.0804 -0.0028
-17 -1 6 0.1197 0.0009
-17 -1 7 -0.0729 0.0025
-17 -1 8 -0.4776 0.0035
-17 -1 9 0.1014 0.0050
-17 -1 10 0.9710 0.0054
-17 0 2 0.0203 0.0017
-17 0 4 0.1712 0.0059
-17 0 5 0.4967 0.0047
-17 0 6 0.6014 0.0018
-17 0 7 1.0438 0.0017
-17 0 8 1.3200 0.0018
-17 0 9 0.3997 0.0009
-17 0 10 -0.6692 0.0005
-17 1 3 0.0553 0.0036
-17 1 4 0.2113 -0.0007
-17 1 5 0.2837 -0.0003
-17 1 6 0.2577 0.0015
-17 1 7 -0.3824 0.0011
-17 1 8 -0.8532 0.0016
-17 1 9 -0.1814 0.0031
-17 1 10 0.5713 0.0039
-17 1 11 0.4785 0.0050
-17 2 3 -0.0220 0.0020
-17 2 4 0.1006 0.0041
-17 2 5 0.2949 0.0023
-17 2 6 0.6453 0.0010
-17 2 7 1.4908 0.0025
-17 2 8 1.8907 0.0030
-17 2 9 1.0978 0.0023
-17 2 10 0.2439 0.0015
-17 3 2 -0.3890 0.0059
-17 3 4 0.3402 -0.0017
-17 3 6 0.5664 -0.0012
-17 3 8 -0.8707 -0.0021
-17 3 9 -0.6206 -0.0005
-17 3 10 -0.3688 0.0009
-17 4 3 0.1659 -0.0006
-17 4 4 0.1466 0.0003
-17 4 5 0.0889 -0.0013
-17 4 6 0.2932 -0.0006
-17 4 7 0.9942 0.0024
-17 5 6 0.5829 -0.0020
-16 -8 4 0.6314 -0.0014
-16 -8 5 0.2026 0.0010
-16 -8 6 -0.0530 -0.0005
-16 -8 7 0.0737 -0.0013
-16 -8 8 -0.3037 0.0007
-16 -7 2 0.4953 -0.0007
-16 -7 3 0.1971 0.0022
-16 -7 4 -0.0236 0.0025
-16 -7 6 0.2989 0.0068
-16 -7 7 0.0262 0.0084
-16 -7 8 0.4536 0.0064
-16 -7 9 0.9148 0.0042
-16 -7 10 0.2796 0.0031
-16 -7 11 -0.3581 0.0021
-16 -6 1 0.6169 -0.0068
-16 -6 2 0.2944 -0.0058
-16 -6 3 0.5330 -0.0037
-16 -6 4 0.6207 0.0005
-16 -6 5 0.2198 0.0031
-16 -6 6 0.2673 0.0024
-16 -6 7 0.4811 0.0013
-16 -6 8 -0.1840 0.0014
-16 -6 9 -0.7195 0.0010
-16 -6 10 -0.0948 -0.0011
-16 -6 11 0.3012 -0.0029
-16 -6 12 -0.2581 -0.0036
-16 -5 1 0.4392 0.0004
-16 -5 2 0.6272 0.0030
-16 -5 3 0.1335 0.0046
-16 -5 4 -0.1192 0.0048
-16 -5 5 0.0899 0.0046
-16 -5 6 -0.2189 0.0045
-16 -5 7 -0.4773 0.0035
-16 -5 8 0.2555 0.0007
-16 -5 10 -0.1264 -0.0033
-16 -5 11 -0.3788 -0.0044
-16 -5 12 0.2636 -0.0062
-16 -5 13 0.4034 -0.0061
-16 -4 1 0.1914 -0.0033
-16 -4 2 -0.2463 -0.0028
-16 -4 3 -0.0304 -0.0019
-16 -4 4 -0.1465 -0.0011
-16 -4 5 -0.5374 -0.0001
-16 -4 6 -0.1894 0.0003
-16 -4 7 0.0663 -0.0004
-16 -4 8 -0.5511 -0.0009
-16 -4 9 -0.5376 -0.0017
-16 -4 10 0.4435 -0.0036
-16 -4 11 0.5748 -0.0042
-16 -4 12 -0.1022 -0.0031
-16 -4 13 -0.1591 -0.0044
-16 -3 1 0.2037 -0.0011
-16 -3 2 0.3148 -0.0004
-16 -3 3 -0.2434 0.0016
-16 -3 4 -0.3154 0.0040
-16 -3 5 -0.0839 0.0036
-16 -3 6 -0.4238 0.0013
-16 -3 7 -0.3451 -0.0005
-16 -3 8 0.5207 -0.0029
-16 -3 9 0.4430 -0.0051
-16 -3 10 -0.5296 -0.0057
-16 -3 11 -0.5668 -0.0073
-16 -3 12 -0.0597 -0.0094
-16 -3 13 -0.2214 -0.0074
-16 -2 1 -0.1510 0.0005
-16 -2 2 -0.5020 0.0021
-16 -2 4 -0.6507 -0.0024
-16 -2 5 -1.0574 -0.0027
-16 -2 6 -0.7970 -0.0019
-16 -2 7 -0.9668 -0.0026
-16 -2 8 -1.5989 -0.0028
-16 -2 9 -1.0411 -0.0025
-16 -2 10 0.1293 -0.0029
-16 -2 11 0.1532 -0.0014
-16 -2 12 -0.2436 0.0007
-16 -2 13 -0.0516 -0.0013
-16 -1 1 0.2178 -0.0055
-16 -1 2 0.1237 -0.0070
-16 -1 3 -0.5283 -0.0038
-16 -1 4 -0.6040 0.0010
-16 -1 5 -0.5345 0.0016
-16 -1 7 -0.0235 0.0007
-16 -1 8 1.0091 -0.0002
-16 -1 9 0.6676 -0.0018
-16 -1 10 -0.2412 -0.0026
-16 -1 11 -0.2345 -0.0048
-16 -1 12 -0.1751 -0.0065
-16 -1 13 -0.5933 -0.0039
-16 0 1 -0.2147 0.0018
-16 0 2 -0.4226 0.0058
-16 0 3 -0.2598 0.0043
-16 0 4 -0.5812 0.0009
-16 0 6 -0.6968 0.0005
-16 0 7 -1.4026 -0.0021
-16 0 8 -2.1335 -0.0033
-16 0 9 -1.4582 -0.0032
-16 0 10 -0.4923 -0.0028
-16 0 11 -0.4056 -0.0005
-16 0 12 -0.2315 0.0010
-16 0 13 0.2212 -0.0013
-16 0 14 0.0072 -0.0022
-16 1 1 0.4377 -0.0049
-16 1 2 0.1644 -0.0066
-16 1 3 -0.5150 -0.0026
-16 1 4 -0.7754 0.0016
-16 1 5 -1.0624 0.0014
-16 1 6 -1.1173 0.0016
-16 1 7 0.0116 0.0034
-16 1 8 1.2197 0.0031
-16 1 9 1.1444 0.0018
-16 1 10 0.7921 0.0005
-16 1 11 0.8281 -0.0018
-16 1 12 0.3406 -0.0023
-16 1 13 -0.3457 0.0006
-16 1 14 -0.2054 0.0013
-16 2 1 -0.3137 0.0040
-16 2 2 -0.4150 0.0079
-16 2 3 -0.2762 0.0063
-16 2 4 -0.3498 0.0044
-16 2 5 -0.0721 0.0049
-16 2 6 0.1285 0.0025
-16 2 7 -0.6221 -0.0024
-16 2 8 -1.2718 -0.0051
-16 2 9 -0.9251 -0.0060
-16 2 10 -0.6375 -0.0053
-16 2 11 -0.6636 -0.0024
-16 2 12 -0.1216 -0.0012
-16 2 13 0.4250 -0.0027
-16 2 14 0.1139 -0.0017
-16 3 1 0.3875 -0.0014
-16 3 2 0.1319 -0.0023
-16 3 3 -0.3201 0.0010
-16 3 4 -0.5931 0.0023
-16 3 5 -1.1034 0.0004
-16 3 6 -1.2163 0.0005
-16 3 7 -0.2157 0.0023
-16 3 8 0.7919 0.0027
-16 3 9 1.0849 0.0028
-16 3 10 1.4185 0.0025
-16 3 11 1.5484 0.0012
-16 3 12 0.7080 0.0024
-16 3 13 -0.1928 0.0054
-16 3 14 -0.2128 0.0049
-16 4 1 -0.4354 0.0043
-16 4 2 -0.3839 0.0057
-16 4 3 -0.2500 0.0036
-16 4 4 -0.1363 0.0032
-16 4 5 0.4503 0.0042
-16 4 6 0.8681 0.0018
-16 4 7 0.4933 -0.0022
-16 4 8 0.1561 -0.0047
-16 4 9 0.0839 -0.0061
-16 4 10 -0.4241 -0.0051
-16 4 11 -0.7943 -0.0019
-16 4 12 -0.2536 -0.0009
-16 4 13 0.3082 -0.0020
-16 5 1 0.1681 -0.0020
-16 5 2 0.0184 -0.0027
-16 5 3 -0.0987 -0.0005
-16 5 4 -0.1687 -0.0008
-16 5 5 -0.6347 -0.0025
-16 5 6 -0.8725 -0.0020
-16 5 7 -0.4438 -0.0007
-16 5 8 -0.0724 0.0003
-16 5 9 0.2402 0.0021
-16 5 10 0.9912 0.0030
-16 5 11 1.3417 0.0027
-16 5 12 0.6107 0.0042
-16 6 1 -0.3464 -0.0009
-16 6 2 -0.0758 -0.0009
-16 6 3 0.0663 -0.0016
-16 6 4 0.1554 0.0004
-16 6 5 0.6354 0.0026
-16 6 6 0.9689 0.0023
-16 6 8 0.9041 0.0005
-16 6 9 0.7023 -0.0009
-16 6 10 -0.1985 -0.0007
-16 6 11 -0.8318 0.0008
-16 7 1 0.1882 -0.0044
-16 7 2 0.0638 -0.0045
-16 7 3 0.1065 -0.0035
-16 7 4 0.1322 -0.0040
-16 7 5 -0.2523 -0.0040
-16 7 6 -0.5395 -0.0029
-16 7 7 -0.6048 -0.0029
-16 7 8 -0.8726 -0.0031
-16 7 9 -0.8152 -0.0021
-16 7 10 -0.0025 -0.0016
-16 8 2 0.1711 -0.0074
-16 8 3 0.2301 -0.0054
-16 8 4 0.2077 -0.0012
-16 8 5 0.4116 0.0015
-16 8 6 0.4140 0.0024
-16 8 7 0.3402 0.0038
-15 -10 2 -0.4999 -0.0018
-15 -10 3 -0.6429 -0.0006
-15 -10 4 -0.7154 -0.0026
-15 -10 5 -0.3495 -0.0032
-15 -10 6 0.0131 0.0009
-15 -10 7 0.0616 0.0023
-15 -10 8 0.4231 0.0005
-15 -10 9 0.9952 0.0025
-15 -10 10 0.7810 0.0046
-15 -9 1 0.0352 0.0045
-15 -9 2 -0.1444 0.0023
-15 -9 3 0.0468 -0.0015
-15 -9 4 0.2744 -0.0015
-15 -9 5 0.0268 -0.0024
-15 -9 6 -0.1145 -0.0068
-15 -9 7 0.0319 -0.0077
-15 -9 8 -0.3892 -0.0051
-15 -9 9 -0.9893 -0.0052
-15 -9 10 -0.5696 -0.0051
-15 -9 11 0.1624 -0.0015
-15 -9 12 -0.0210 0.0000
-15 -8 1 -0.5622 -0.0020
-15 -8 2 -0.3422 -0.0025
-15 -8 3 -0.6411 -0.0030
-15 -8 4 -0.9132 -0.0064
-15 -8 5 -0.6100 -0.0067
-15 -8 6 -0.5076 -0.0023
-15 -8 7 -0.5777 0.0004
-15 -8 8 0.2067 0.0010
-15 -8 9 1.0536 0.0037
-15 -8 10 0.6075 0.0063
-15 -8 11 -0.0862 0.0063
-15 -7 1 -0.1361 0.0005
-15 -7 2 -0.4259 -0.0029
-15 -7 3 0.0488 -0.0047
-15 -7 4 0.4808 -0.0026
-15 -7 5 0.3697 -0.0018
-15 -7 6 0.6469 -0.0033
-15 -7 7 0.9424 -0.0023
-15 -7 8 0.0862 0.0010
-15 -7 9 -0.7405 0.0026
-15 -7 10 -0.2095 0.0034
-15 -7 11 0.2964 0.0049
-15 -7 12 -0.1726 0.0054
-15 -7 13 -0.4550 0.0050
-15 -7 14 -0.3063 0.0059
-15 -6 1 -0.0647 -0.0059
-15 -6 2 0.4175 -0.0045
-15 -6 3 0.0700 -0.0044
-15 -6 4 -0.0998 -0.0059
-15 -6 5 0.1572 -0.0049
-15 -6 6 -0.2700 -0.0013
-15 -6 7 -0.6405 0.0013
-15 -6 8 0.2562 0.0023
-15 -6 9 0.9031 0.0042
-15 -6 10 0.1955 0.0063
-15 -6 11 -0.2005 0.0065
-15 -6 13 0.3609 0.0060
-15 -6 14 0.1316 0.0060
-15 -6 15 0.3472 0.0058
-15 -5 1 0.0172 0.0010
-15 -5 2 -0.2487 -0.0014
-15 -5 3 0.3866 -0.0023
-15 -5 4 0.6181 -0.0017
-15 -5 5 0.4275 -0.0010
-15 -5 6 0.9809 -0.0007
-15 -5 7 1.2123 0.0009
-15 -5 8 0.1214 0.0037
-15 -5 10 0.3852 0.0052
-15 -5 12 0.1606 0.0079
-15 -5 14 0.3994 0.0032
-15 -5 15 -0.0403 0.0004
-15 -4 1 0.3160 -0.0085
-15 -4 2 0.8177 -0.0078
-15 -4 3 0.4657 -0.0063
-15 -4 4 0.6211 -0.0042
-15 -4 5 0.9084 -0.0022
-15 -4 7 -0.0480 0.0018
-15 -4 8 0.9192 0.0022
-15 -4 9 1.0980 0.0028
-15 -4 10 0.2273 0.0037
-15 -4 11 0.2146 0.0019
-15 -4 12 0.7199 -0.0012
-15 -4 13 0.4888 -0.0013
-15 -4 14 0.3168 0.0006
-15 -4 15 0.6238 0.0005
-15 -3 1 -0.0763 0.0052
-15 -3 2 -0.0487 0.0055
-15 -3 3 0.7376 0.0036
-15 -3 4 0.7424 0.0008
-15 -3 5 0.5667 -0.0003
-15 -3 6 1.1365 -0.0007
-15 -3 7 0.8904 -0.0010
-15 -3 8 -0.3909 -0.0001
-15 -3 9 -0.4919 0.0003
-15 -3 10 0.3939 0.0000
-15 -3 11 0.4046 0.0022
-15 -3 12 0.1716 0.0050
-15 -3 13 0.5897 0.0035
-15 -3 14 0.5861 0.0001
-15 -3 15 0.0363 -0.0007
-15 -2 1 0.3532 -0.0076
-15 -2 2 0.6532 -0.0105
-15 -2 3 0.3006 -0.0092
-15 -2 5 0.6985 -0.0045
-15 -2 6 -0.0517 -0.0025
-15 -2 7 0.1567 0.0004
-15 -2 9 1.0138 0.0026
-15 -2 10 0.2559 0.0031
-15 -2 11 0.4828 0.0003
-15 -2 12 0.6678 -0.0030
-15 -2 13 0.1771 -0.0022
-15 -2 14 0.1443 -0.0012
-15 -2 15 0.4107 -0.0033
-15 -1 2 -0.0477 0.0058
-15 -1 3 0.7756 0.0035
-15 -1 4 0.7650 0.0004
-15 -1 5 0.9113 0.0003
-15 -1 6 1.4037 -0.0006
-15 -1 7 0.5559 -0.0026
-15 -1 8 -0.9042 -0.0031
-15 -1 9 -0.9503 -0.0033
-15 -1 10 -0.4860 -0.0034
-15 -1 11 -0.7094 -0.0008
-15 -1 12 -0.5343 0.0011
-15 -1 13 0.1297 -0.0009
-15 -1 14 0.0620 -0.0017
-15 -1 15 -0.2998 0.0006
-15 0 1 0.4382 -0.0049
-15 0 2 0.4793 -0.0093
-15 0 6 -1.0956 -0.0034
-15 0 7 -0.6650 0.0015
-15 0 8 0.2347 0.0041
-15 0 9 0.0401 0.0054
-15 0 10 -0.1298 0.0052
-15 0 11 0.3771 0.0019
-15 0 12 0.2927 -0.0003
-15 0 13 -0.1898 0.0011
-15 0 14 0.0168 0.0002
-15 0 15 0.2937 -0.0033
-15 1 1 -0.5594 -0.0018
-15 1 2 -0.1197 0.0007
-15 1 3 0.4202 -0.0010
-15 1 4 0.4369 -0.0008
-15 1 5 1.0090 0.0023
-15 1 6 1.5606 0.0022
-15 1 7 0.6388 -0.0003
-15 1 8 -0.5529 -0.0016
-15 1 9 -0.7219 -0.0030
-15 1 10 -0.9384 -0.0037
-15 1 11 -1.3550 -0.0023
-15 1 12 -0.8310 -0.0026
-15 1 13 -0.0345 -0.0052
-15 1 14 -0.0564 -0.0038
-15 1 15 -0.2376 0.0003
-15 1 16 -0.0926 0.0001
-15 2 1 0.5301 -0.0004
-15 2 2 0.3801 -0.0026
-15 2 4 0.2398 -0.0013
-15 2 5 -0.6753 -0.0032
-15 2 6 -1.6869 -0.0011
-15 2 7 -1.4573 0.0029
-15 2 8 -1.0233 0.0049
-15 2 9 -1.0381 0.0057
-15 2 10 -0.4297 0.0044
-15 2 11 0.4166 0.0008
-15 2 12 0.2803 -0.0000
-15 2 13 -0.1164 0.0020
-15 2 14 0.0843 0.0012
-15 2 15 0.2400 -0.0007
-15 2 16 0.0685 0.0013
-15 3 1 -0.4544 -0.0011
-15 3 2 -0.1543 -0.0002
-15 3 3 -0.0430 -0.0019
-15 3 4 -0.0868 0.0001
-15 3 5 0.6801 0.0041
-15 3 6 1.3493 0.0043
-15 3 7 0.9634 0.0025
-15 3 8 0.5833 0.0009
-15 3 9 0.4812 -0.0015
-15 3 10 -0.2657 -0.0027
-15 3 11 -0.9225 -0.0018
-15 3 12 -0.4509 -0.0028
-15 3 13 0.2121 -0.0044
-15 3 14 0.2307 -0.0020
-15 3 15 0.0957 0.0015
-15 3 16 0.0129 0.0018
-15 4 1 0.3202 0.0054
-15 4 2 0.0538 0.0049
-15 4 3 0.1439 0.0055
-15 4 5 -0.4411 -0.0012
-15 4 6 -1.1676 -0.0013
-15 4 7 -1.2210 -0.0002
-15 4 8 -1.4133 0.0005
-15 4 9 -1.4606 0.0015
-15 4 10 -0.4734 0.0006
-15 4 11 0.5332 -0.0017
-15 4 12 0.4868 -0.0011
-15 4 13 0.1475 0.0011
-15 4 14 0.1203 0.0013
-15 4 15 0.0489 0.0019
-15 4 16 -0.0922 0.0043
-15 5 1 -0.5114 0.0028
-15 5 2 -0.2789 0.0015
-15 5 3 -0.3787 -0.0008
-15 5 4 -0.4294 0.0007
-15 5 5 0.2624 0.0031
-15 5 6 0.8523 0.0036
-15 5 7 1.0025 0.0040
-15 5 8 1.4388 0.0041
-15 5 9 1.5868 0.0027
-15 5 10 0.6637 0.0023
-15 5 11 -0.2148 0.0030
-15 5 12 -0.1203 0.0022
-15 5 13 0.2177 0.0018
-15 5 14 0.2761 0.0038
-15 5 15 0.2851 0.0047
-15 6 2 -0.2570 0.0084
-15 6 3 0.0358 0.0067
-15 6 4 0.3659 0.0020
-15 6 5 0.1146 -0.0018
-15 6 6 -0.0622 -0.0029
-15 6 7 -0.1965 -0.0037
-15 6 8 -0.9006 -0.0040
-15 6 9 -1.2721 -0.0030
-15 6 10 -0.4862 -0.0031
-15 6 11 0.3862 -0.0036
-15 6 12 0.5009 -0.0025
-15 6 13 0.3874 -0.0018
-15 6 14 0.3467 -0.0025
-15 7 1 -0.6158 0.0031
-15 7 2 -0.3787 0.0004
-15 7 3 -0.4639 -0.0012
-15 7 4 -0.3738 -0.0002
-15 7 5 0.1601 0.0004
-15 7 6 0.4072 0.0008
-15 7 7 0.6129 0.0031
-15 7 8 1.3635 0.0054
-15 7 10 0.9187 0.0069
-15 7 11 0.0943 0.0064
-15 7 12 -0.0797 0.0044
-15 7 13 -0.0690 0.0042
-15 7 14 -0.0574 0.0054
-15 8 1 -0.0182 0.0090
-15 8 2 -0.0868 0.0094
-15 8 3 0.3379 0.0064
-15 8 4 0.6117 0.0015
-15 8 6 0.7524 -0.0017
-15 8 7 0.6457 -0.0033
-15 8 8 -0.3040 -0.0048
-15 8 9 -0.9760 -0.0057
-15 8 10 -0.6392 -0.0067
-15 8 11 -0.1440 -0.0065
-15 8 12 0.0384 -0.0054
-15 8 13 0.2812 -0.0064
-15 9 1 -0.3623 0.0023
-15 9 2 -0.2764 -0.0009
-15 9 3 -0.4465 -0.0015
-15 9 4 -0.2614 -0.0011
-15 9 5 0.0787 -0.0028
-15 9 6 -0.1141 -0.0045
-15 9 7 -0.1734 -0.0033
-15 9 8 0.4461 -0.0005
-15 9 9 0.7505 0.0023
-15 9 10 0.2868 0.0041
-15 9 11 -0.1017 0.0031
-15 10 1 -0.0531 0.0064
-15 10 2 0.1244 0.0085
-15 10 3 0.5853 0.0053
-15 10 4 0.5901 0.0007
-15 10 5 0.4502 -0.0007
-15 10 6 0.7387 -0.0005
-15 10 7 0.6567 -0.0012
-15 10 8 -0.1921 -0.0028
-15 10 9 -0.7527 -0.0048
-15 11 4 -0.3594 -0.0007
-15 11 5 -0.2161 -0.0043
-15 11 6 -0.6352 -0.0081
-14 -12 2 0.5711 0.0060
-14 -12 3 0.6864 0.0074
-14 -12 4 0.6296 0.0095
-14 -12 5 0.4209 0.0067
-14 -12 6 0.2359 -0.0005
-14 -12 8 -0.1188 -0.0006
-14 -12 9 -0.5685 -0.0072
-14 -11 1 -0.1521 -0.0015
-14 -11 2 -0.1569 -0.0009
-14 -11 3 -0.2185 -0.0005
-14 -11 4 -0.3248 -0.0029
-14 -11 5 -0.2579 -0.0019
-14 -11 6 -0.2247 0.0023
-14 -11 7 -0.2898 0.0013
-14 -11 8 0.0811 -0.0009
-14 -11 9 0.6667 0.0046
-14 -11 10 0.5171 0.0081
-14 -11 11 -0.0557 0.0020
-14 -11 12 -0.0039 -0.0010
-14 -10 1 0.5545 0.0092
-14 -10 2 0.5753 0.0092
-14 -10 3 0.7620 0.0089
-14 -10 4 0.9871 0.0108
-14 -10 5 0.8725 0.0084
-14 -10 6 0.7968 0.0023
-14 -10 7 0.7733 0.0006
-14 -10 8 0.0689 -0.0005
-14 -10 9 -0.7889 -0.0074
-14 -10 10 -0.5619 -0.0113
-14 -10 11 0.1421 -0.0080
-14 -10 12 0.1072 -0.0084
-14 -10 13 -0.2223 -0.0113
-14 -9 1 0.1249 0.0015
-14 -9 2 0.3350 0.0030
-14 -9 3 0.0016 0.0025
-14 -9 4 -0.5219 -0.0019
-14 -9 5 -0.7180 -0.0032
-14 -9 6 -1.1064 -0.0016
-14 -9 7 -1.4317 -0.0038
-14 -9 8 -0.6604 -0.0058
-14 -9 9 0.3471 -0.0026
-14 -9 10 0.1402 -0.0010
-14 -9 11 -0.3945 -0.0032
-14 -9 12 -0.0935 -0.0013
-14 -9 13 0.3170 0.0010
-14 -9 14 0.3375 -0.0046
-14 -8 2 -0.2368 0.0084
-14 -8 3 -0.0289 0.0074
-14 -8 4 0.2569 0.0090
-14 -8 5 0.2238 0.0068
-14 -8 6 0.6918 0.0018
-14 -8 7 1.1051 0.0003
-14 -8 8 0.1976 -0.0005
-14 -8 9 -0.8107 -0.0043
-14 -8 10 -0.4343 -0.0061
-14 -8 11 0.1125 -0.0050
-14 -8 12 -0.1629 -0.0063
-14 -8 13 -0.3251 -0.0069
-14 -8 14 -0.1993 -0.0018
-14 -8 15 -0.3846 0.0009
-14 -7 1 0.0552 0.0005
-14 -7 2 0.4421 0.0023
-14 -7 3 -0.0567 0.0011
-14 -7 4 -0.4809 -0.0029
-14 -7 5 -0.5882 -0.0040
-14 -7 6 -1.4205 -0.0032
-14 -7 7 -2.0334 -0.0049
-14 -7 8 -1.0615 -0.0065
-14 -7 9 -0.1175 -0.0049
-14 -7 11 -0.8788 -0.0037
-14 -7 12 -0.4275 -0.0020
-14 -7 13 -0.3157 -0.0004
-14 -7 14 -0.3645 -0.0017
-14 -7 16 0.2232 0.0047
-14 -6 1 -0.1672 0.0094
-14 -6 2 -0.8319 0.0063
-14 -6 3 -0.5600 0.0053
-14 -6 4 -0.5496 0.0055
-14 -6 5 -0.6588 0.0036
-14 -6 6 0.3244 0.0007
-14 -6 7 0.9942 0.0004
-14 -6 8 -0.0163 0.0009
-14 -6 9 -0.7896 -0.0001
-14 -6 10 -0.2896 -0.0005
-14 -6 11 -0.2021 0.0013
-14 -6 12 -0.6912 0.0029
-14 -6 13 -0.5417 0.0040
-14 -6 15 -0.5806 0.0044
-14 -6 16 -0.5302 0.0011
-14 -5 1 0.1476 -0.0043
-14 -5 2 0.4109 -0.0039
-14 -5 3 -0.2131 -0.0041
-14 -5 4 -0.1977 -0.0044
-14 -5 5 -0.0782 -0.0033
-14 -5 6 -1.1412 -0.0015
-14 -5 7 -1.6646 -0.0011
-14 -5 8 -0.5982 -0.0013
-14 -5 9 -0.1463 0.0002
-14 -5 10 -0.8419 0.0017
-14 -5 11 -0.8167 0.0007
-14 -5 12 -0.3189 -0.0009
-14 -5 13 -0.4829 -0.0010
-14 -5 14 -0.4658 -0.0003
-14 -5 15 0.0857 0.0011
-14 -5 16 0.1931 0.0035
-14 -4 1 -0.2435 0.0044
-14 -4 2 -0.7221 0.0051
-14 -4 3 -0.3354 0.0053
-14 -4 4 -0.6583 0.0048
-14 -4 5 -0.7225 0.0038
-14 -4 6 0.5470 0.0022
-14 -4 7 1.0071 0.0013
-14 -4 8 -0.0589 0.0014
-14 -4 9 -0.3238 0.0002
-14 -4 10 0.2494 -0.0009
-14 -4 11 -0.0852 0.0013
-14 -4 12 -0.5494 0.0046
-14 -4 13 -0.1597 0.0053
-14 -4 14 0.0005 0.0051
-14 -4 15 -0.2331 0.0052
-14 -4 16 0.0092 0.0033
-14 -3 1 0.4851 -0.0031
-14 -3 2 0.3768 -0.0051
-14 -3 3 -0.2877 -0.0047
-14 -3 4 0.0934 -0.0035
-14 -3 5 0.1654 -0.0027
-14 -3 6 -0.9052 -0.0009
-14 -3 7 -0.8830 0.0009
-14 -3 8 0.3296 0.0016
-14 -3 9 0.3712 0.0034
-14 -3 11 0.1505 0.0029
-14 -3 12 0.4770 -0.0000
-14 -3 13 0.1152 -0.0000
-14 -3 14 0.2216 -0.0002
-14 -3 15 0.5787 -0.0021
-14 -3 16 0.3387 -0.0013
-14 -2 1 -0.4029 -0.0024
-14 -2 3 -0.0737 0.0022
-14 -2 4 -0.4845 0.0024
-14 -2 5 -0.0835 0.0033
-14 -2 6 1.4155 0.0020
-14 -2 7 1.5610 -0.0004
-14 -2 8 0.6517 -0.0016
-14 -2 9 0.8113 -0.0035
-14 -2 10 1.1115 -0.0049
-14 -2 11 0.3787 -0.0025
-14 -2 12 -0.0000 -0.0001
-14 -2 13 0.2903 -0.0008
-14 -2 14 0.1005 0.0000
-14 -2 15 -0.1325 0.0032
-14 -2 16 0.1902 0.0025
-14 -1 1 0.6846 0.0032
-14 -1 2 0.3063 0.0002
-14 -1 4 0.4078 -0.0008
-14 -1 5 0.0870 -0.0037
-14 -1 6 -0.9775 -0.0035
-14 -1 8 0.4536 -0.0001
-14 -1 9 0.2315 0.0022
-14 -1 10 0.0178 0.0040
-14 -1 11 0.5956 0.0024
-14 -1 12 0.5806 0.0015
-14 -1 13 0.1306 0.0030
-14 -1 14 0.3221 0.0013
-14 -1 15 0.4885 -0.0033
-14 -1 16 0.1758 -0.0032
-14 0 1 -0.6132 -0.0086
-14 0 2 -0.4470 -0.0059
-14 0 3 -0.3571 -0.0062
-14 0 4 -0.8149 -0.0041
-14 0 5 0.0413 -0.0004
-14 0 6 1.5769 -0.0006
-14 0 7 1.6468 -0.0026
-14 0 8 1.2577 -0.0033
-14 0 9 1.6416 -0.0044
-14 0 10 1.3867 -0.0044
-14 0 11 0.3358 -0.0018
-14 0 12 0.0320 -0.0015
-14 0 13 0.1311 -0.0040
-14 0 14 -0.2234 -0.0028
-14 0 15 -0.3122 0.0011
-14 0 16 0.0281 0.0004
-14 0 17 0.0494 -0.0032
-14 1 1 0.5679 0.0039
-14 1 2 0.1164 0.0034
-14 1 3 0.1083 0.0048
-14 1 4 0.6607 0.0019
-14 1 5 0.0072 -0.0033
-14 1 6 -0.9820 -0.0042
-14 1 7 -0.6879 -0.0029
-14 1 8 -0.4170 -0.0018
-14 1 9 -0.9091 0.0006
-14 1 10 -0.6987 0.0018
-14 1 11 -0.0129 0.0003
-14 1 12 -0.1706 0.0008
-14 1 13 -0.4867 0.0026
-14 1 14 -0.2205 -0.0001
-14 1 15 -0.0572 -0.0046
-14 1 16 -0.0482 -0.0043
-14 1 17 0.2667 -0.0015
-14 2 1 -0.4604 -0.0102
-14 2 2 -0.2880 -0.0096
-14 2 3 -0.7255 -0.0104
-14 2 4 -1.3906 -0.0066
-14 2 5 -0.6378 -0.0014
-14 2 6 0.4620 -0.0004
-14 2 7 0.6361 -0.0007
-14 2 8 1.0358 -0.0006
-14 2 9 1.6769 -0.0014
-14 2 10 1.1024 -0.0009
-14 2 11 0.0170 0.0012
-14 2 12 -0.2090 -0.0001
-14 2 13 -0.1625 -0.0031
-14 2 14 -0.3110 -0.0024
-14 2 16 0.1137 -0.0008
-14 2 17 0.0569 -0.0015
-14 3 1 0.4822 0.0002
-14 3 2 0.0078 0.0034
-14 3 3 0.2717 0.0068
-14 3 4 0.7633 0.0044
-14 3 5 0.1845 -0.0002
-14 3 6 -0.3917 -0.0021
-14 3 7 -0.3341 -0.0032
-14 3 8 -0.8792 -0.0039
-14 3 9 -1.6248 -0.0027
-14 3 10 -1.2013 -0.0027
-14 3 11 -0.4604 -0.0042
-14 3 12 -0.4809 -0.0035
-14 3 13 -0.5941 -0.0023
-14 3 15 -0.4072 -0.0059
-14 3 16 -0.2512 -0.0043
-14 3 17 0.1234 -0.0024
-14 3 18 0.3152 -0.0013
-14 4 1 -0.0236 -0.0060
-14 4 2 0.0803 -0.0058
-14 4 3 -0.6761 -0.0059
-14 4 4 -1.4732 -0.0023
-14 4 5 -1.2218 0.0012
-14 4 6 -0.9062 0.0017
-14 4 7 -0.7219 0.0020
-14 4 8 0.3275 0.0019
-14 4 9 1.2961 0.0007
-14 4 10 0.8451 0.0010
-14 4 11 -0.0399 0.0024
-14 4 12 -0.3135 0.0015
-14 4 13 -0.3815 0.0006
-14 4 14 -0.3636 0.0021
-14 4 15 -0.0854 0.0030
-14 4 16 0.0684 0.0025
-14 4 17 -0.0504 0.0034
-14 5 1 0.5274 -0.0007
-14 5 2 0.0500 0.0039
-14 5 3 0.3058 0.0073
-14 5 4 0.5900 0.0058
-14 5 5 0.3177 0.0027
-14 5 6 0.4175 0.0002
-14 5 7 0.5511 -0.0032
-14 5 8 -0.3415 -0.0058
-14 5 9 -1.2012 -0.0060
-14 5 10 -0.8640 -0.0060
-14 5 11 -0.2534 -0.0058
-14 5 12 -0.1316 -0.0038
-14 5 13 -0.1086 -0.0028
-14 5 14 -0.1316 -0.0038
-14 5 15 -0.2972 -0.0032
-14 5 16 -0.2978 -0.0010
-14 5 17 -0.0978 -0.0001
-14 6 1 0.0948 -0.0018
-14 6 2 0.0869 -0.0021
-14 6 3 -0.6525 -0.0015
-14 6 4 -1.2235 0.0009
-14 6 5 -1.2664 0.0017
-14 6 6 -1.5771 0.0009
-14 6 7 -1.5184 0.0011
-14 6 8 -0.2496 0.0016
-14 6 9 0.8891 0.0017
-14 6 10 0.7609 0.0029
-14 6 11 0.1952 0.0040
-14 6 12 -0.1532 0.0039
-14 6 13 -0.4567 0.0051
-14 6 14 -0.5581 0.0073
-14 6 15 -0.3437 0.0071
-14 6 16 -0.1447 0.0054
-14 7 1 0.2639 -0.0009
-14 7 2 -0.0100 0.0035
-14 7 3 0.2507 0.0059
-14 7 4 0.3041 0.0054
-14 7 5 0.2767 0.0051
-14 7 6 0.9503 0.0044
-14 7 7 1.3585 0.0016
-14 7 8 0.5813 -0.0013
-14 7 9 -0.1914 -0.0027
-14 7 10 -0.0982 -0.0029
-14 7 11 0.1343 -0.0011
-14 7 12 0.1636 0.0017
-14 7 13 0.2766 0.0020
-14 7 14 0.3276 0.0002
-14 7 15 0.1707 0.0001
-14 7 16 0.0522 0.0008
-14 8 1 0.0343 -0.0006
-14 8 2 -0.1195 -0.0021
-14 8 3 -0.6914 -0.0009
-14 8 4 -0.7985 0.0012
-14 8 5 -0.7745 0.0006
-14 8 6 -1.3295 -0.0014
-14 8 7 -1.4118 -0.0019
-14 8 8 -0.3527 -0.0012
-14 8 9 0.5565 0.0005
-14 8 10 0.5900 0.0025
-14 8 11 0.4054 0.0029
-14 8 12 0.2024 0.0023
-14 8 13 -0.2208 0.0035
-14 8 14 -0.5302 0.0048
-14 8 15 -0.4368 0.0034
-14 9 1 -0.1921 -0.0040
-14 9 2 -0.0612 0.0004
-14 9 3 0.3649 0.0023
-14 9 4 0.2817 0.0034
-14 9 5 0.3326 0.0059
-14 9 6 1.1601 0.0082
-14 9 7 1.5763 0.0080
-14 9 8 0.9729 0.0062
-14 9 9 0.4495 0.0038
-14 9 10 0.3855 0.0022
-14 9 11 0.1710 0.0031
-14 9 12 -0.0698 0.0048
-14 9 13 0.0683 0.0037
-14 9 14 0.2924 0.0016
-14 10 1 0.3259 0.0001
-14 10 2 0.0611 -0.0021
-14 10 3 -0.3839 -0.0005
-14 10 4 -0.2150 0.0015
-14 10 5 -0.2169 0.0004
-14 10 6 -0.8841 -0.0025
-14 10 7 -1.0490 -0.0047
-14 10 8 -0.4100 -0.0057
-14 10 9 -0.0535 -0.0048
-14 10 10 -0.0905 -0.0033
-14 10 11 0.0936 -0.0031
-14 10 12 0.2335 -0.0031
-14 10 13 -0.0526 -0.0018
-14 11 1 -0.4550 -0.0068
-14 11 2 -0.0934 -0.0043
-14 11 3 0.3157 -0.0036
-14 11 4 0.0846 -0.0023
-14 11 5 0.1200 0.0010
-14 11 6 0.7350 0.0044
-14 11 7 0.8165 0.0062
-14 11 8 0.3349 0.0065
-14 11 9 0.2426 0.0055
-14 11 10 0.3168 0.0044
-14 11 11 -0.0424 0.0044
-14 12 1 0.4721 -0.0007
-14 12 2 0.1782 -0.0030
-14 12 3 -0.1240 -0.0019
-14 12 4 0.0445 -0.0006
-14 12 5 -0.2128 -0.0011
-14 12 6 -0.8837 -0.0025
-14 12 7 -0.8973 -0.0040
-14 12 8 -0.5059 -0.0058
-14 12 9 -0.5654 -0.0067
-13 -14 4 -0.3419 -0.0124
-13 -14 5 -0.2243 -0.0071
-13 -14 6 -0.3453 0.0017
-13 -14 7 -0.4156 0.0012
-13 -13 1 -0.0146 -0.0065
-13 -13 2 0.2728 -0.0051
-13 -13 3 0.2551 0.0012
-13 -13 4 0.0894 0.0070
-13 -13 5 0.1056 0.0052
-13 -13 6 0.2891 0.0011
-13 -13 7 0.3764 0.0046
-13 -13 8 0.1171 0.0065
-13 -13 9 -0.2802 -0.0046
-13 -13 10 -0.2659 -0.0129
-13 -13 11 0.0723 -0.0053
-13 -12 1 -0.4308 -0.0041
-13 -12 2 -0.6852 -0.0038
-13 -12 3 -0.6344 -0.0060
-13 -12 4 -0.5273 -0.0083
-13 -12 5 -0.5267 -0.0048
-13 -12 6 -0.6515 -0.0006
-13 -12 7 -0.6734 -0.0036
-13 -12 8 -0.2109 -0.0040
-13 -12 9 0.3703 0.0070
-13 -12 10 0.2582 0.0135
-13 -12 11 -0.2622 0.0074
-13 -12 12 -0.2889 0.0064
-13 -12 13 0.0904 0.0121
-13 -11 1 -0.2603 -0.0058
-13 -11 2 -0.1521 -0.0048
-13 -11 3 -0.0232 -0.0012
-13 -11 4 0.2893 0.0036
-13 -11 5 0.6735 0.0038
-13 -11 6 1.1657 0.0033
-13 -11 7 1.4232 0.0085
-13 -11 8 0.8184 0.0095
-13 -11 9 -0.0420 0.0004
-13 -11 10 -0.0159 -0.0044
-13 -11 11 0.4482 -0.0005
-13 -11 12 0.3346 -0.0031
-13 -11 13 -0.0862 -0.0084
-13 -10 2 0.0926 -0.0019
-13 -10 3 0.2810 -0.0019
-13 -10 4 0.2251 -0.0038
-13 -10 5 0.0729 -0.0020
-13 -10 6 -0.4629 -0.0004
-13 -10 7 -0.8815 -0.0042
-13 -10 8 -0.2351 -0.0049
-13 -10 9 0.6386 0.0018
-13 -10 10 0.4072 0.0040
-13 -10 11 -0.2088 0.0012
-13 -10 12 -0.1605 0.0054
-13 -10 13 0.0964 0.0096
-13 -10 14 0.2097 0.0009
-13 -10 15 0.4335 -0.0062
-13 -9 1 -0.1360 -0.0018
-13 -9 3 -0.2445 -0.0002
-13 -9 4 0.1236 0.0039
-13 -9 5 0.4962 0.0042
-13 -9 6 1.4191 0.0039
-13 -9 7 2.1143 0.0077
-13 -9 8 1.3520 0.0083
-13 -9 9 0.3017 0.0032
-13 -9 10 0.4263 0.0013
-13 -9 11 0.7769 0.0018
-13 -9 12 0.4908 -0.0038
-13 -9 13 0.2643 -0.0073
-13 -9 14 0.1898 -0.0002
-13 -9 15 -0.1327 0.0034
-13 -9 16 -0.2348 -0.0046
-13 -8 1 0.0615 0.0001
-13 -8 2 0.8051 0.0031
-13 -8 3 0.9446 0.0027
-13 -8 4 0.9994 0.0001
-13 -8 5 0.9380 0.0003
-13 -8 6 -0.1268 0.0003
-13 -8 7 -1.0377 -0.0037
-13 -8 8 -0.3208 -0.0058
-13 -8 9 0.5580 -0.0040
-13 -8 10 0.2369 -0.0047
-13 -8 11 -0.0592 -0.0062
-13 -8 12 0.2305 -0.0030
-13 -8 13 0.2199 -0.0019
-13 -8 14 0.1453 -0.0073
-13 -8 15 0.4826 -0.0072
-13 -8 16 0.5717 0.0014
-13 -8 17 0.2995 0.0025
-13 -7 1 -0.1763 0.0041
-13 -7 2 -0.6928 0.0025
-13 -7 3 -0.5159 0.0032
-13 -7 4 -0.6127 0.0046
-13 -7 5 -0.6215 0.0029
-13 -7 6 0.6564 0.0010
-13 -7 7 1.6910 0.0022
-13 -7 8 0.9870 0.0024
-13 -7 9 0.3243 -0.0001
-13 -7 10 0.7525 -0.0007
-13 -7 11 0.7736 -0.0003
-13 -7 12 0.2415 -0.0022
-13 -7 13 0.2083 -0.0018
-13 -7 14 0.1754 0.0026
-13 -7 15 -0.2610 0.0022
-13 -7 16 -0.3149 -0.0031
-13 -7 17 -0.0780 -0.0012
-13 -7 18 -0.1681 0.0069
-13 -6 1 0.0206 0.0053
-13 -6 2 0.7025 0.0058
-13 -6 3 0.6260 0.0036
-13 -6 4 1.0837 0.0006
-13 -6 5 1.2707 -0.0001
-13 -6 6 -0.1220 -0.0006
-13 -6 7 -1.1100 -0.0031
-13 -6 8 -0.3601 -0.0046
-13 -6 9 0.0447 -0.0035
-13 -6 10 -0.5255 -0.0030
-13 -6 11 -0.4218 -0.0036
-13 -6 12 0.0441 -0.0033
-13 -6 13 -0.1729 -0.0041
-13 -6 14 -0.2697 -0.0062
-13 -6 15 0.0492 -0.0041
-13 -6 16 -0.0209 0.0013
-13 -6 17 -0.1550 0.0014
-13 -6 18 0.1503 -0.0027
-13 -5 1 -0.4403 0.0036
-13 -5 2 -0.7645 0.0032
-13 -5 3 -0.5179 0.0032
-13 -5 4 -1.2304 0.0029
-13 -5 5 -1.5583 0.0011
-13 -5 6 -0.1882 -0.0008
-13 -5 7 0.5781 -0.0007
-13 -5 8 -0.1867 -0.0005
-13 -5 9 -0.2263 -0.0019
-13 -5 10 0.4723 -0.0028
-13 -5 11 0.1526 -0.0014
-13 -5 12 -0.4476 0.0003
-13 -5 13 -0.3529 0.0022
-13 -5 14 -0.4595 0.0046
-13 -5 15 -0.7511 0.0047
-13 -5 16 -0.4586 0.0025
-13 -5 17 -0.2149 0.0028
-13 -5 18 -0.4623 0.0054
-13 -4 1 0.1043 0.0104
-13 -4 2 0.3433 0.0075
-13 -4 3 0.1065 0.0045
-13 -4 4 0.9357 0.0016
-13 -4 5 1.0369 -0.0002
-13 -4 6 -0.5602 -0.0005
-13 -4 7 -1.2143 -0.0008
-13 -4 8 -0.5056 -0.0008
-13 -4 9 -0.7595 0.0016
-13 -4 10 -1.4454 0.0041
-13 -4 11 -0.9544 0.0038
-13 -4 12 -0.4048 0.0029
-13 -4 13 -0.5170 0.0026
-13 -4 14 -0.2969 0.0010
-13 -4 15 -0.0198 -0.0003
-13 -4 16 -0.3047 0.0008
-13 -4 17 -0.3133 0.0018
-13 -4 18 0.1686 0.0011
-13 -3 1 -0.5133 -0.0032
-13 -3 2 -0.3700 -0.0021
-13 -3 3 -0.1809 -0.0020
-13 -3 4 -1.3174 -0.0009
-13 -3 5 -1.5503 0.0007
-13 -3 6 -0.2714 0.0007
-13 -3 7 -0.1330 0.0008
-13 -3 8 -0.8755 0.0012
-13 -3 9 -0.2919 -0.0004
-13 -3 10 0.5031 -0.0020
-13 -3 11 0.0914 -0.0007
-13 -3 12 -0.2230 0.0005
-13 -3 14 -0.3669 0.0014
-13 -3 15 -0.5276 0.0041
-13 -3 16 -0.1128 0.0036
-13 -3 17 -0.1040 0.0013
-13 -3 18 -0.5386 0.0005
-13 -2 1 0.4862 0.0129
-13 -2 2 0.3499 0.0101
-13 -2 3 0.3559 0.0086
-13 -2 4 1.4392 0.0053
-13 -2 5 1.1555 0.0014
-13 -2 6 -0.4521 0.0005
-13 -2 7 -0.6767 0.0005
-13 -2 8 -0.2439 0.0005
-13 -2 9 -0.9932 0.0025
-13 -2 10 -1.4300 0.0045
-13 -2 11 -0.6417 0.0037
-13 -2 12 -0.1652 0.0040
-13 -2 13 -0.0960 0.0061
-13 -2 14 0.3357 0.0045
-13 -2 15 0.3716 0.0001
-13 -2 16 -0.1280 -0.0007
-13 -2 17 -0.1357 0.0014
-13 -2 18 0.1828 0.0022
-13 -1 1 -0.1496 -0.0060
-13 -1 2 0.4251 -0.0067
-13 -1 3 0.3074 -0.0082
-13 -1 4 -1.0013 -0.0056
-13 -1 5 -0.9523 -0.0010
-13 -1 6 0.0204 0.0006
-13 -1 7 -0.3092 0.0011
-13 -1 8 -0.6015 0.0019
-13 -1 9 0.5217 0.0006
-13 -1 10 1.2106 -0.0003
-13 -1 11 0.8728 0.0014
-13 -1 12 0.8823 0.0009
-13 -1 13 0.9203 -0.0018
-13 -1 14 0.3939 -0.0004
-13 -1 15 0.1853 0.0035
-13 -1 16 0.2728 0.0034
-13 -1 17 -0.1572 0.0004
-13 0 1 0.6351 0.0073
-13 0 2 0.3829 0.0071
-13 0 3 0.9304 0.0082
-13 0 4 2.1655 0.0049
-13 0 5 1.7022 0.0003
-13 0 6 0.5471 -0.0008
-13 0 7 0.6316 -0.0011
-13 0 8 0.4689 -0.0016
-13 0 9 -0.6401 -0.0002
-13 0 10 -0.7800 0.0004
-13 0 11 0.0056 -0.0009
-13 0 12 0.2405 0.0008
-13 0 13 0.3023 0.0044
-13 0 14 0.5286 0.0030
-13 0 15 0.1950 -0.0013
-13 0 16 -0.2873 -0.0024
-13 0 17 -0.1712 -0.0014
-13 0 18 0.0540 -0.0015
-13 1 1 0.2247 -0.0027
-13 1 2 1.0111 -0.0070
-13 1 3 0.5407 -0.0110
-13 1 4 -0.7303 -0.0084
-13 1 5 -0.6926 -0.0033
-13 1 6 -0.4547 -0.0009
-13 1 7 -1.0796 0.0011
-13 1 8 -0.7317 0.0029
-13 1 9 0.7064 0.0024
-13 1 10 1.2105 0.0029
-13 1 11 0.9900 0.0050
-13 1 12 1.1316 0.0038
-13 1 13 1.0550 0.0008
-13 1 14 0.6472 0.0017
-13 1 15 0.5715 0.0039
-13 1 16 0.4124 0.0030
-13 1 17 -0.1612 0.0011
-13 1 18 -0.4954 0.0007
-13 2 1 0.1889 -0.0050
-13 2 2 -0.1082 -0.0034
-13 2 3 0.7352 -0.0003
-13 2 4 1.8463 -0.0016
-13 2 5 1.5997 -0.0033
-13 2 6 1.3689 -0.0024
-13 2 7 1.7346 -0.0019
-13 2 8 1.0085 -0.0019
-13 2 9 -0.2985 -0.0005
-13 2 10 -0.3388 -0.0009
-13 2 11 0.2480 -0.0028
-13 2 12 0.3742 -0.0018
-13 2 14 0.3414 -0.0016
-13 2 15 -0.1931 -0.0043
-13 2 16 -0.4519 -0.0049
-13 2 17 -0.1690 -0.0056
-13 2 18 0.0778 -0.0067
-13 3 1 0.1906 -0.0001
-13 3 2 0.9864 -0.0051
-13 3 3 0.4816 -0.0090
-13 3 4 -0.4102 -0.0067
-13 3 5 -0.5998 -0.0026
-13 3 6 -1.3047 0.0001
-13 3 7 -2.2233 0.0034
-13 3 8 -1.5382 0.0055
-13 3 9 -0.1122 0.0047
-13 3 10 0.2955 0.0044
-13 3 11 0.2345 0.0047
-13 3 12 0.3647 0.0025
-13 3 13 0.2989 0.0002
-13 3 14 0.2735 0.0007
-13 3 15 0.4837 0.0010
-13 3 16 0.3650 -0.0001
-13 3 17 -0.0370 0.0001
-13 3 18 -0.1772 0.0017
-13 3 19 -0.0142 0.0030
-13 4 1 -0.2034 -0.0124
-13 4 2 -0.4957 -0.0103
-13 4 3 0.1961 -0.0069
-13 4 4 0.8033 -0.0056
-13 4 5 0.8067 -0.0036
-13 4 6 1.4632 -0.0006
-13 4 7 2.1073 0.0002
-13 4 8 1.2163 0.0001
-13 4 9 -0.0144 0.0003
-13 4 10 -0.0960 -0.0012
-13 4 11 0.2796 -0.0033
-13 4 12 0.4894 -0.0035
-13 4 13 0.6541 -0.0036
-13 4 14 0.4406 -0.0052
-13 4 15 -0.0874 -0.0052
-13 4 16 -0.2727 -0.0037
-13 4 17 -0.1170 -0.0035
-13 4 18 0.0071 -0.0043
-13 4 19 -0.0030 -0.0050
-13 5 1 0.2087 0.0015
-13 5 2 0.7977 -0.0021
-13 5 3 0.5012 -0.0044
-13 5 4 0.2364 -0.0029
-13 5 5 -0.0299 -0.0013
-13 5 6 -1.3492 -0.0000
-13 5 7 -2.4811 0.0024
-13 5 8 -1.8895 0.0037
-13 5 9 -0.7753 0.0025
-13 5 10 -0.4052 0.0010
-13 5 11 -0.2958 -0.0009
-13 5 12 -0.2054 -0.0036
-13 5 13 -0.2849 -0.0040
-13 5 14 -0.1963 -0.0021
-13 5 16 -0.0595 -0.0013
-13 5 17 -0.2899 -0.0002
-13 5 18 -0.3986 0.0021
-13 6 1 -0.2075 -0.0096
-13 6 2 -0.3661 -0.0078
-13 6 3 0.0116 -0.0058
-13 6 4 -0.0382 -0.0044
-13 6 5 -0.0558 -0.0010
-13 6 6 0.9763 0.0027
-13 6 7 1.7342 0.0037
-13 6 8 1.0383 0.0030
-13 6 9 0.1641 0.0016
-13 6 10 0.0710 -0.0006
-13 6 11 0.2232 -0.0017
-13 6 12 0.4049 -0.0010
-13 6 13 0.6200 -0.0011
-13 6 14 0.5076 -0.0015
-13 6 15 0.1463 0.0005
-13 6 16 -0.0842 0.0037
-13 6 17 -0.1396 0.0055
-13 6 18 -0.1109 0.0050
-13 7 1 0.4152 0.0051
-13 7 2 0.5666 0.0017
-13 7 3 0.3558 -0.0002
-13 7 4 0.6122 -0.0005
-13 7 5 0.5121 -0.0017
-13 7 6 -0.7873 -0.0031
-13 7 7 -1.7555 -0.0029
-13 7 8 -1.3352 -0.0023
-13 7 9 -0.6570 -0.0022
-13 7 10 -0.3848 -0.0025
-13 7 11 -0.1142 -0.0041
-13 7 12 0.0560 -0.0056
-13 7 13 -0.0545 -0.0041
-13 7 14 -0.1608 -0.0009
-13 7 15 -0.1971 0.0006
-13 7 16 -0.2904 0.0007
-13 7 17 -0.4338 0.0006
-13 8 1 -0.5434 -0.0042
-13 8 2 -0.4859 -0.0029
-13 8 3 -0.2276 -0.0031
-13 8 4 -0.5986 -0.0030
-13 8 5 -0.5965 -0.0001
-13 8 6 0.4702 0.0040
-13 8 7 1.1402 0.0065
-13 8 8 0.7412 0.0069
-13 8 9 0.3815 0.0056
-13 8 10 0.3912 0.0036
-13 8 11 0.2686 0.0033
-13 8 12 0.1558 0.0041
-13 8 13 0.2500 0.0039
-13 8 14 0.2860 0.0039
-13 8 15 0.1521 0.0059
-13 8 16 -0.0138 0.0081
-13 9 1 0.4466 0.0088
-13 9 2 0.2743 0.0060
-13 9 3 0.1322 0.0046
-13 9 4 0.7052 0.0036
-13 9 5 0.8098 0.0010
-13 9 6 -0.0644 -0.0020
-13 9 7 -0.5141 -0.0038
-13 9 8 -0.1705 -0.0044
-13 9 9 -0.0231 -0.0040
-13 9 10 -0.0606 -0.0034
-13 9 11 0.2362 -0.0039
-13 9 12 0.5296 -0.0039
-13 9 13 0.4606 -0.0018
-13 9 14 0.2508 0.0001
-13 9 15 0.1260 0.0003
-13 9 16 0.0752 -0.0000
-13 10 1 -0.9650 0.0010
-13 10 2 -0.7127 0.0016
-13 10 3 -0.4243 -0.0001
-13 10 4 -0.6924 -0.0017
-13 10 5 -0.4116 -0.0007
-13 10 6 0.5496 0.0018
-13 10 7 0.8503 0.0042
-13 10 8 0.5151 0.0060
-13 10 9 0.5223 0.0061
-13 10 10 0.6119 0.0051
-13 10 11 0.2453 0.0042
-13 10 12 -0.1495 0.0029
-13 10 13 -0.1861 0.0010
-13 10 14 -0.0889 0.0011
-13 10 15 -0.0840 0.0028
-13 11 1 0.3998 0.0102
-13 11 2 0.2519 0.0099
-13 11 3 0.3728 0.0096
-13 11 4 1.0293 0.0083
-13 11 5 1.0200 0.0054
-13 11 6 0.4220 0.0026
-13 11 7 0.3880 0.0001
-13 11 8 0.5606 -0.0024
-13 11 9 0.1332 -0.0043
-13 11 10 -0.2894 -0.0053
-13 11 11 -0.1110 -0.0055
-13 11 12 0.1909 -0.0037
-13 11 13 0.2296 -0.0012
-13 12 1 -0.7251 0.0080
-13 12 2 -0.4539 0.0076
-13 12 3 -0.3714 0.0047
-13 12 4 -0.5561 0.0015
-13 12 5 -0.0634 -0.0010
-13 12 6 0.5655 -0.0032
-13 12 7 0.2957 -0.0045
-13 12 8 -0.1672 -0.0035
-13 12 9 -0.0251 -0.0015
-13 12 10 0.0884 -0.0001
-13 12 11 -0.2448 -0.0006
-13 12 12 -0.4970 -0.0035
-13 13 1 0.1714 0.0075
-13 13 2 0.1364 0.0092
-13 13 3 0.5313 0.0088
-13 13 4 1.0021 0.0059
-13 13 5 0.6179 0.0026
-13 13 6 0.0989 0.0012
-13 13 7 0.2558 0.0007
-13 13 8 0.2637 -0.0011
-13 13 9 -0.3567 -0.0042
-13 13 10 -0.7687 -0.0067
-13 14 1 -0.3093 0.0108
-13 14 2 -0.1646 0.0095
-13 14 3 -0.4576 0.0067
-13 14 4 -0.6559 0.0040
-13 14 5 -0.1362 0.0002
-13 14 6 0.1316 -0.0055
-13 14 7 -0.4119 -0.0103
-12 -15 2 -0.4050 0.0158
-12 -15 3 -0.3596 0.0034
-12 -15 4 0.1302 -0.0055
-12 -15 5 0.2536 -0.0020
-12 -15 6 -0.0346 0.0024
-12 -15 7 -0.1961 -0.0036
-12 -15 8 -0.0870 -0.0072
-12 -14 1 0.0472 -0.0094
-12 -14 2 0.5114 -0.0098
-12 -14 3 0.3603 -0.0018
-12 -14 4 -0.0896 0.0032
-12 -14 5 -0.0928 -0.0003
-12 -14 6 0.2620 -0.0018
-12 -14 7 0.4183 0.0062
-12 -14 8 0.2063 0.0087
-12 -14 9 -0.0516 -0.0049
-12 -14 10 0.0158 -0.0146
-12 -14 11 0.2898 -0.0078
-12 -14 12 0.3100 -0.0051
-12 -13 1 0.0973 0.0122
-12 -13 2 -0.3824 0.0115
-12 -13 3 -0.2982 0.0055
-12 -13 4 -0.0804 0.0019
-12 -13 5 -0.2793 0.0042
-12 -13 6 -0.7075 0.0026
-12 -13 7 -0.8111 -0.0076
-12 -13 8 -0.3642 -0.0103
-12 -13 9 0.1388 0.0019
-12 -13 10 0.0613 0.0086
-12 -13 11 -0.3700 0.0024
-12 -13 13 -0.1846 0.0117
-12 -12 1 -0.1182 -0.0078
-12 -12 2 -0.1020 -0.0080
-12 -12 3 -0.5397 -0.0048
-12 -12 4 -0.8344 -0.0032
-12 -12 5 -0.5735 -0.0054
-12 -12 6 0.0673 -0.0029
-12 -12 7 0.4392 0.0071
-12 -12 8 0.0628 0.0093
-12 -12 9 -0.4600 -0.0009
-12 -12 10 -0.2599 -0.0049
-12 -12 11 0.3004 -0.0003
-12 -12 12 0.4181 -0.0056
-12 -12 13 0.1498 -0.0139
-12 -12 14 -0.1657 -0.0044
-12 -12 15 -0.4157 0.0071
-12 -11 1 -0.1545 0.0044
-12 -11 2 -0.2294 0.0046
-12 -11 3 0.0136 0.0028
-12 -11 4 0.0929 0.0021
-12 -11 5 -0.2334 0.0042
-12 -11 6 -0.9528 0.0017
-12 -11 7 -1.3396 -0.0073
-12 -11 8 -0.6798 -0.0093
-12 -11 9 0.1952 -0.0018
-12 -11 10 0.1574 -0.0004
-12 -11 13 -0.2462 0.0125
-12 -11 14 -0.1081 0.0028
-12 -11 15 0.1142 -0.0054
-12 -11 16 0.1175 0.0045
-12 -10 1 -0.2005 -0.0084
-12 -10 2 -0.6629 -0.0088
-12 -10 3 -1.1819 -0.0069
-12 -10 4 -1.4195 -0.0051
-12 -10 5 -1.1453 -0.0059
-12 -10 6 -0.0987 -0.0028
-12 -10 7 0.7588 0.0057
-12 -10 8 0.3427 0.0084
-12 -10 9 -0.3577 0.0045
-12 -10 10 -0.1413 0.0061
-12 -10 11 0.2789 0.0086
-12 -10 12 0.2289 0.0008
-12 -10 13 0.1266 -0.0045
-12 -10 14 -0.0367 0.0042
-12 -10 15 -0.4196 0.0074
-12 -10 16 -0.5333 -0.0046
-12 -10 17 -0.3185 -0.0075
-12 -9 1 -0.0510 -0.0020
-12 -9 2 0.4026 0.0001
-12 -9 3 0.7674 0.0004
-12 -9 4 1.0948 0.0008
-12 -9 5 1.0395 0.0036
-12 -9 6 -0.0616 0.0031
-12 -9 7 -1.0152 -0.0023
-12 -9 8 -0.5129 -0.0037
-12 -9 9 0.1965 -0.0011
-12 -9 10 -0.0356 -0.0032
-12 -9 11 -0.2547 -0.0046
-12 -9 12 -0.0532 0.0022
-12 -9 13 -0.0735 0.0045
-12 -9 14 -0.0734 -0.0040
-12 -9 15 0.2015 -0.0053
-12 -9 16 0.1915 0.0045
-12 -9 17 -0.0288 0.0033
-12 -9 18 0.0402 -0.0100
-12 -8 1 0.2785 -0.0086
-12 -8 2 -0.3649 -0.0086
-12 -8 3 -0.7513 -0.0058
-12 -8 4 -1.3610 -0.0029
-12 -8 5 -1.5694 -0.0030
-12 -8 6 -0.3534 -0.0014
-12 -8 7 0.7539 0.0034
-12 -8 8 0.3470 0.0048
-12 -8 9 -0.0437 0.0033
-12 -8 10 0.4714 0.0050
-12 -8 11 0.6364 0.0054
-12 -8 12 0.3491 -0.0000
-12 -8 13 0.4013 -0.0009
-12 -8 14 0.3394 0.0049
-12 -8 15 -0.0308 0.0023
-12 -8 16 -0.0398 -0.0075
-12 -8 17 0.0958 -0.0055
-12 -8 18 -0.0827 0.0053
-12 -7 1 0.2549 -0.0019
-12 -7 2 0.7759 0.0007
-12 -7 3 0.9887 0.0013
-12 -7 4 1.8346 0.0017
-12 -7 5 2.2682 0.0041
-12 -7 6 1.0087 0.0044
-12 -7 7 -0.0423 0.0012
-12 -7 8 0.4009 -0.0005
-12 -7 9 0.5220 -0.0006
-12 -7 10 -0.1440 -0.0027
-12 -7 11 -0.0980 -0.0037
-12 -7 12 0.3598 -0.0014
-12 -7 13 0.3194 -0.0030
-12 -7 14 0.3733 -0.0082
-12 -7 15 0.5804 -0.0060
-12 -7 16 0.3216 0.0007
-12 -7 17 0.1271 -0.0024
-12 -7 18 0.4230 -0.0101
-12 -7 19 0.5524 -0.0066
-12 -6 1 0.6115 -0.0080
-12 -6 2 0.2277 -0.0065
-12 -6 3 0.0840 -0.0031
-12 -6 4 -1.0788 -0.0004
-12 -6 5 -1.7020 -0.0004
-12 -6 6 -0.4689 -0.0006
-12 -6 7 0.3496 0.0005
-12 -6 8 -0.1600 0.0001
-12 -6 9 0.0936 -0.0023
-12 -6 10 1.0384 -0.0034
-12 -6 11 0.9875 -0.0044
-12 -6 12 0.5599 -0.0062
-12 -6 13 0.5803 -0.0047
-12 -6 14 0.3534 -0.0010
-12 -6 15 0.0797 -0.0026
-12 -6 16 0.3431 -0.0065
-12 -6 17 0.3914 -0.0030
-12 -6 18 -0.0429 0.0029
-12 -6 19 -0.1336 0.0007
-12 -5 1 0.1681 0.0043
-12 -5 2 0.1702 0.0056
-12 -5 3 0.1502 0.0056
-12 -5 4 1.5309 0.0047
-12 -5 5 2.2242 0.0043
-12 -5 6 1.0908 0.0035
-12 -5 7 0.6603 0.0009
-12 -5 8 1.2594 -0.0013
-12 -5 9 0.6416 -0.0015
-12 -5 10 -0.5112 -0.0015
-12 -5 11 -0.4652 -0.0017
-12 -5 12 -0.1283 -0.0009
-12 -5 13 -0.1524 -0.0012
-12 -5 14 0.1515 -0.0027
-12 -5 15 0.3005 -0.0013
-12 -5 17 -0.0707 -0.0005
-12 -5 18 0.5190 -0.0031
-12 -5 19 0.7164 -0.0004
-12 -5 20 0.5047 0.0026
-12 -4 1 0.2059 -0.0057
-12 -4 2 0.3210 -0.0041
-12 -4 3 0.2531 -0.0024
-12 -4 4 -1.2726 -0.0001
-12 -4 5 -1.7521 0.0010
-12 -4 6 -0.5648 0.0005
-12 -4 7 -0.4753 0.0005
-12 -4 8 -1.1724 0.0001
-12 -4 9 -0.4152 -0.0024
-12 -4 10 0.5997 -0.0046
-12 -4 11 0.3539 -0.0051
-12 -4 12 0.0162 -0.0057
-12 -4 13 -0.0187 -0.0059
-12 -4 14 -0.3674 -0.0039
-12 -4 15 -0.3083 -0.0023
-12 -4 16 0.3142 -0.0021
-12 -4 17 0.3435 -0.0008
-12 -4 18 -0.1079 0.0002
-12 -4 19 -0.1135 -0.0018
-12 -4 20 0.2063 -0.0032
-12 -3 1 -0.4322 0.0076
-12 -3 2 -1.1220 0.0092
-12 -3 3 -1.0680 0.0102
-12 -3 4 0.6767 0.0082
-12 -3 5 1.2436 0.0051
-12 -3 6 0.4638 0.0034
-12 -3 7 0.9008 0.0010
-12 -3 8 1.4632 -0.0014
-12 -3 9 0.1608 -0.0013
-12 -3 10 -1.2182 -0.0008
-12 -3 11 -1.3158 -0.0015
-12 -3 12 -1.2875 -0.0002
-12 -3 13 -1.1670 0.0025
-12 -3 14 -0.5253 0.0028
-12 -3 15 -0.3339 0.0015
-12 -3 16 -0.5600 0.0015
-12 -3 17 -0.1150 0.0015
-12 -3 18 0.6042 0.0013
-12 -3 20 0.5114 0.0024
-12 -2 1 -0.3727 0.0029
-12 -2 2 0.2300 0.0021
-12 -2 3 -0.0059 0.0003
-12 -2 4 -1.5239 0.0017
-12 -2 5 -1.5241 0.0036
-12 -2 6 -0.6696 0.0030
-12 -2 7 -1.3886 0.0030
-12 -2 8 -2.0336 0.0032
-12 -2 9 -0.9870 0.0014
-12 -2 10 -0.2200 0.0002
-12 -2 11 -0.4833 0.0011
-12 -2 12 -0.4784 -0.0003
-12 -2 13 -0.4050 -0.0031
-12 -2 14 -0.5415 -0.0023
-12 -2 15 -0.0180 0.0009
-12 -2 16 0.6845 0.0021
-12 -2 17 0.4987 0.0018
-12 -1 1 -0.8686 0.0034
-12 -1 2 -1.9362 0.0072
-12 -1 3 -1.4995 0.0105
-12 -1 4 0.2908 0.0083
-12 -1 5 0.6659 0.0045
-12 -1 6 0.6175 0.0028
-12 -1 7 1.8147 0.0005
-12 -1 8 2.0448 -0.0018
-12 -1 9 0.3563 -0.0017
-12 -1 10 -0.8760 -0.0023
-12 -1 11 -1.0831 -0.0044
-12 -1 12 -1.2768 -0.0029
-12 -1 13 -1.0399 0.0012
-12 -1 14 -0.4529 0.0018
-12 -1 15 -0.4769 -0.0001
-12 -1 16 -0.5538 -0.0004
-12 -1 17 0.0241 -0.0001
-12 -1 18 0.4799 -0.0006
-12 0 1 -0.1626 0.0161
-12 0 2 0.8172 0.0126
-12 0 3 0.4780 0.0074
-12 0 4 -0.5953 0.0065
-12 0 6 -0.2658 0.0037
-12 0 7 -1.6677 0.0029
-12 0 8 -2.0285 0.0029
-12 0 9 -0.9076 0.0014
-12 0 10 -0.4603 0.0018
-12 0 11 -0.6205 0.0041
-12 0 12 -0.4045 0.0032
-12 0 13 -0.2827 0.0004
-12 0 14 -0.0794 0.0013
-12 0 15 0.7112 0.0040
-12 0 16 1.1123 0.0047
-12 0 17 0.6001 0.0047
-12 0 18 0.0586 0.0050
-12 1 1 -0.5589 -0.0024
-12 1 2 -1.6692 0.0013
-12 1 3 -1.1246 0.0044
-12 1 4 0.0748 0.0021
-12 1 5 0.2867 -0.0008
-12 1 6 1.1894 -0.0018
-12 1 9 1.2697 -0.0027
-12 1 10 0.3784 -0.0025
-12 1 11 0.1059 -0.0037
-12 1 12 -0.1402 -0.0019
-12 1 13 0.0426 0.0013
-12 1 14 0.1280 0.0015
-12 1 15 -0.3169 0.0005
-12 1 16 -0.3958 0.0005
-12 1 17 0.0398 -0.0007
-12 1 18 0.1687 -0.0034
-12 1 19 -0.1017 -0.0051
-12 2 1 0.3200 0.0213
-12 2 2 1.3323 0.0171
-12 2 3 1.1328 0.0112
-12 2 4 0.8622 0.0081
-12 2 5 1.2443 0.0047
-12 2 6 0.3191 0.0008
-12 2 7 -1.4684 0.0000
-12 2 8 -1.6040 0.0003
-12 2 9 -0.6891 -0.0003
-12 2 10 -0.5139 0.0012
-12 2 11 -0.6242 0.0040
-12 2 12 -0.5406 0.0039
-12 2 13 -0.5264 0.0026
-12 2 14 -0.0684 0.0030
-12 2 15 0.7703 0.0030
-12 2 16 0.9376 0.0015
-12 2 17 0.4718 0.0013
-12 2 18 0.1504 0.0027
-12 2 19 0.1047 0.0034
-12 3 1 -0.2027 -0.0050
-12 3 2 -1.1720 -0.0035
-12 3 3 -1.0379 -0.0026
-12 3 4 -0.9694 -0.0048
-12 3 5 -1.0270 -0.0058
-12 3 6 0.5210 -0.0053
-12 3 7 2.4660 -0.0056
-12 3 8 2.4374 -0.0045
-12 3 9 1.3723 -0.0010
-12 3 10 0.8788 0.0011
-12 3 11 0.6510 0.0019
-12 3 12 0.5622 0.0034
-12 3 13 0.7204 0.0039
-12 3 14 0.4792 0.0022
-12 3 15 -0.0194 0.0013
-12 3 16 0.0147 0.0014
-12 3 17 0.3211 0.0001
-12 3 18 0.3356 -0.0032
-12 3 19 0.0766 -0.0064
-12 3 20 -0.3325 -0.0072
-12 4 1 0.1462 0.0133
-12 4 2 0.7725 0.0108
-12 4 3 0.8320 0.0073
-12 4 4 1.4571 0.0046
-12 4 5 1.9839 0.0007
-12 4 6 0.7034 -0.0027
-12 4 8 -0.9611 -0.0016
-12 4 9 -0.4340 -0.0009
-12 4 10 -0.4562 0.0007
-12 4 11 -0.5755 0.0019
-12 4 12 -0.7042 0.0008
-12 4 13 -0.7747 -0.0003
-12 4 14 -0.2660 -0.0009
-12 4 15 0.4033 -0.0032
-12 4 16 0.5151 -0.0065
-12 4 18 0.2396 -0.0062
-12 4 19 0.3063 -0.0025
-12 4 20 0.5662 -0.0003
-12 5 1 -0.1694 -0.0052
-12 5 2 -0.7314 -0.0043
-12 5 3 -0.9875 -0.0043
-12 5 4 -1.8770 -0.0054
-12 5 5 -2.2594 -0.0048
-12 5 6 -0.7555 -0.0032
-12 5 7 0.8540 -0.0025
-12 5 8 0.9139 -0.0012
-12 5 9 0.4599 0.0012
-12 5 10 0.3057 0.0028
-12 5 11 0.1756 0.0038
-12 5 12 0.2339 0.0043
-12 5 13 0.4091 0.0024
-12 5 14 0.2632 -0.0009
-12 5 15 0.1281 -0.0019
-12 5 16 0.3415 -0.0005
-12 5 17 0.5554 0.0011
-12 5 18 0.5556 0.0007
-12 5 19 0.2882 -0.0017
-12 6 1 0.1556 0.0032
-12 6 2 0.2483 0.0030
-12 6 3 0.3758 0.0025
-12 6 4 1.4337 0.0019
-12 6 5 2.0038 -0.0010
-12 6 6 0.9162 -0.0042
-12 6 7 -0.1581 -0.0051
-12 6 8 -0.1209 -0.0044
-12 6 9 0.0051 -0.0032
-12 6 10 -0.1766 -0.0018
-12 6 11 -0.2660 -0.0019
-12 6 12 -0.3683 -0.0034
-12 6 13 -0.3740 -0.0039
-12 6 14 -0.0385 -0.0037
-12 6 15 0.2502 -0.0051
-12 6 16 0.2513 -0.0076
-12 6 17 0.1529 -0.0091
-12 6 18 0.0079 -0.0078
-12 6 19 -0.0306 -0.0035
-12 7 1 0.0714 -0.0051
-12 7 2 -0.0509 -0.0035
-12 7 3 -0.4322 -0.0033
-12 7 4 -1.7065 -0.0040
-12 7 5 -2.2775 -0.0032
-12 7 6 -1.3192 -0.0014
-12 7 7 -0.4918 -0.0001
-12 7 8 -0.5292 0.0007
-12 7 9 -0.5204 0.0012
-12 7 10 -0.3644 0.0013
-12 7 11 -0.4128 0.0018
-12 7 12 -0.4223 0.0019
-12 7 13 -0.3564 -0.0003
-12 7 14 -0.3322 -0.0030
-12 7 15 -0.1686 -0.0032
-12 7 16 0.0707 -0.0007
-12 7 17 0.1945 0.0028
-12 7 18 0.2251 0.0050
-12 8 1 0.6640 -0.0025
-12 8 2 0.3312 -0.0014
-12 8 3 0.2593 0.0005
-12 8 4 1.0644 0.0021
-12 8 5 1.2872 0.0012
-12 8 6 0.4951 -0.0013
-12 8 7 0.1401 -0.0033
-12 8 8 0.3978 -0.0041
-12 8 9 0.3226 -0.0035
-12 8 10 0.0734 -0.0023
-12 8 11 0.1167 -0.0018
-12 8 12 0.2578 -0.0015
-12 8 13 0.3902 0.0001
-12 8 14 0.5004 0.0017
-12 8 15 0.4527 0.0018
-12 8 16 0.3297 0.0012
-12 8 17 0.1805 0.0004
-12 8 18 -0.0581 0.0002
-12 9 1 0.2063 -0.0056
-12 9 2 0.1788 -0.0043
-12 9 3 -0.2967 -0.0041
-12 9 4 -1.4379 -0.0046
-12 9 5 -1.7479 -0.0041
-12 9 6 -1.1328 -0.0028
-12 9 7 -0.9291 -0.0015
-12 9 8 -1.0019 -0.0000
-12 9 9 -0.5634 0.0012
-12 9 10 -0.0744 0.0020
-12 9 11 -0.0620 0.0027
-12 9 12 -0.2617 0.0021
-12 9 13 -0.4229 0.0001
-12 9 14 -0.4554 -0.0012
-12 9 15 -0.3433 -0.0008
-12 9 17 -0.2300 0.0018
-12 10 1 0.5373 -0.0085
-12 10 2 0.1204 -0.0060
-12 10 3 0.0792 -0.0018
-12 10 4 0.5558 0.0024
-12 10 5 0.3799 0.0048
-12 10 6 -0.0751 0.0056
-12 10 7 0.3054 0.0054
-12 10 8 0.8777 0.0041
-12 10 9 0.7549 0.0025
-12 10 10 0.4715 0.0017
-12 10 11 0.5448 0.0020
-12 10 12 0.7293 0.0040
-12 10 13 0.8089 0.0066
-12 10 14 0.7389 0.0074
-12 10 15 0.5688 0.0069
-12 10 16 0.4531 0.0074
-12 11 1 0.0883 -0.0041
-12 11 2 0.0013 -0.0035
-12 11 3 -0.5727 -0.0026
-12 11 4 -1.2641 -0.0015
-12 11 5 -0.9418 -0.0006
-12 11 6 -0.3087 -0.0010
-12 11 7 -0.3830 -0.0019
-12 11 8 -0.4046 -0.0013
-12 11 9 0.2324 0.0011
-12 11 10 0.7594 0.0034
-12 11 11 0.6947 0.0040
-12 11 12 0.3647 0.0019
-12 11 13 0.0537 -0.0006
-12 11 14 -0.1286 -0.0006
-12 11 15 -0.1898 -0.0003
-12 12 1 -0.0519 -0.0120
-12 12 2 -0.2251 -0.0085
-12 12 3 0.1661 -0.0037
-12 12 4 0.5772 0.0009
-12 12 5 0.1888 0.0049
-12 12 6 0.0024 0.0093
-12 12 7 0.7287 0.0125
-12 12 8 1.2693 0.0119
-12 12 9 1.0183 0.0080
-12 12 10 0.6853 0.0038
-12 12 11 0.6147 0.0023
-12 12 12 0.5593 0.0044
-12 12 13 0.4459 0.0063
-12 12 14 0.3084 0.0053
-12 13 1 0.2124 -0.0006
-12 13 2 0.1434 -0.0008
-12 13 3 -0.5115 0.0012
-12 13 4 -0.8310 0.0048
-12 13 5 -0.1613 0.0069
-12 13 6 0.3100 0.0046
-12 13 7 0.0222 0.0002
-12 13 8 -0.0222 -0.0019
-12 13 9 0.4324 -0.0003
-12 13 10 0.6510 0.0025
-12 13 11 0.4973 0.0030
-12 14 1 -0.3513 -0.0077
-12 14 3 0.3437 -0.0031
-12 14 4 0.6120 -0.0019
-12 14 5 0.1040 0.0000
-12 14 6 0.0233 0.0047
-12 14 7 0.5972 0.0097
-12 14 8 0.8055 0.0107
-12 14 9 0.5489 0.0070
-12 14 10 0.4073 0.0020
-12 14 11 0.3485 0.0001
-12 15 1 0.2316 -0.0013
-12 15 2 0.1610 -0.0035
-12 15 3 -0.5011 -0.0018
-12 15 4 -0.6455 0.0033
-12 15 5 -0.1131 0.0074
-12 15 6 0.0055 0.0064
-12 15 7 -0.2903 0.0021
-12 15 8 -0.2230 -0.0007
-11 -16 1 0.2942 0.0187
-11 -16 2 -0.3544 0.0197
-11 -16 3 -0.3704 0.0065
-11 -16 4 0.1639 -0.0009
-11 -16 5 0.2539 0.0038
-11 -16 6 -0.1455 0.0055
-11 -16 7 -0.3608 -0.0037
-11 -16 8 -0.2692 -0.0072
-11 -16 9 -0.1523 0.0060
-11 -15 1 0.1038 -0.0190
-11 -15 2 0.7509 -0.0208
-11 -15 3 0.5489 -0.0122
-11 -15 4 -0.1605 -0.0088
-11 -15 5 -0.3262 -0.0125
-11 -15 6 -0.0260 -0.0086
-11 -15 7 0.0487 0.0060
-11 -15 8 -0.1604 0.0117
-11 -15 9 -0.2544 -0.0000
-11 -15 10 -0.0264 -0.0078
-11 -15 11 0.3796 -0.0016
-11 -15 12 0.6205 -0.0017
-11 -14 1 0.4361 0.0122
-11 -14 2 -0.1160 0.0116
-11 -14 3 0.1545 0.0059
-11 -14 4 0.6476 0.0066
-11 -14 5 0.4289 0.0122
-11 -14 6 -0.1922 0.0089
-11 -14 7 -0.3988 -0.0042
-11 -14 8 -0.0670 -0.0072
-11 -14 9 0.2699 0.0047
-11 -14 10 0.1707 0.0093
-11 -14 11 -0.2152 0.0024
-11 -14 12 -0.4301 0.0050
-11 -14 13 -0.2772 0.0138
-11 -14 14 0.0648 0.0061
-11 -13 1 0.3852 -0.0075
-11 -13 2 0.8519 -0.0075
-11 -13 3 0.3690 -0.0051
-11 -13 4 -0.2550 -0.0077
-11 -13 5 -0.1680 -0.0122
-11 -13 7 0.3904 0.0083
-11 -13 8 -0.1623 0.0123
-11 -13 9 -0.6847 0.0031
-11 -13 10 -0.5435 0.0011
-11 -13 11 0.0148 0.0055
-11 -13 12 0.3999 -0.0031
-11 -13 13 0.4298 -0.0144
-11 -13 14 0.2107 -0.0067
-11 -13 15 -0.0060 0.0030
-11 -12 1 0.2933 0.0055
-11 -12 2 0.0830 0.0034
-11 -12 3 0.6067 0.0018
-11 -12 4 0.9818 0.0057
-11 -12 5 0.5363 0.0113
-11 -12 6 -0.4178 0.0075
-11 -12 7 -0.9285 -0.0039
-11 -12 8 -0.5042 -0.0062
-11 -12 9 0.1149 -0.0001
-11 -12 10 0.1083 -0.0028
-11 -12 11 -0.2259 -0.0085
-11 -12 13 -0.2537 0.0080
-11 -12 14 0.0273 -0.0015
-11 -12 15 0.3305 -0.0078
-11 -12 16 0.3145 0.0049
-11 -11 1 0.1367 -0.0005
-11 -11 2 0.1015 -0.0001
-11 -11 3 -0.6015 -0.0001
-11 -11 4 -1.1903 -0.0038
-11 -11 5 -1.0391 -0.0083
-11 -11 6 -0.1731 -0.0045
-11 -11 7 0.4070 0.0053
-11 -11 8 -0.0267 0.0070
-11 -11 9 -0.6093 0.0031
-11 -11 10 -0.4537 0.0068
-11 -11 11 -0.0351 0.0097
-11 -11 12 0.1828 -0.0007
-11 -11 13 0.3272 -0.0073
-11 -11 14 0.2705 0.0024
-11 -11 15 0.0410 0.0056
-11 -11 16 0.0446 -0.0072
-11 -11 17 0.1705 -0.0085
-11 -10 1 -0.6345 0.0005
-11 -10 2 -0.3925 -0.0010
-11 -10 3 0.3106 -0.0018
-11 -10 4 0.9800 0.0008
-11 -10 5 0.9740 0.0054
-11 -10 6 -0.0192 0.0041
-11 -10 7 -0.8308 -0.0017
-11 -10 8 -0.4913 -0.0018
-11 -10 9 -0.0209 0.0003
-11 -10 10 -0.2417 -0.0049
-11 -10 11 -0.4452 -0.0076
-11 -10 12 -0.3607 0.0010
-11 -10 14 -0.1846 -0.0043
-11 -10 15 0.0976 -0.0028
-11 -10 16 0.0175 0.0112
-11 -10 17 -0.2016 0.0103
-11 -10 18 -0.1850 -0.0056
-11 -9 1 -0.2011 -0.0003
-11 -9 2 -0.4632 -0.0011
-11 -9 3 -0.9740 -0.0011
-11 -9 4 -1.7182 -0.0028
-11 -9 5 -1.9116 -0.0058
-11 -9 6 -0.8663 -0.0041
-11 -9 7 0.0332 0.0012
-11 -9 8 -0.2666 0.0022
-11 -9 9 -0.4897 0.0021
-11 -9 10 -0.0089 0.0072
-11 -9 12 0.0462 0.0015
-11 -9 13 0.1001 0.0011
-11 -9 14 -0.0068 0.0093
-11 -9 16 -0.1038 -0.0052
-11 -9 17 -0.0270 -0.0014
-11 -9 18 -0.3133 0.0122
-11 -9 19 -0.4398 0.0088
-11 -8 1 -1.4609 -0.0027
-11 -8 2 -1.0522 -0.0031
-11 -8 3 -0.4430 -0.0041
-11 -8 4 0.7912 -0.0029
-11 -8 6 0.7040 0.0025
-11 -8 7 0.0359 0.0017
-11 -8 8 0.4497 0.0036
-11 -8 9 0.3705 0.0051
-11 -8 10 -0.4542 0.0021
-11 -8 11 -0.6900 0.0020
-11 -8 12 -0.5126 0.0069
-11 -8 13 -0.5252 0.0052
-11 -8 14 -0.3236 -0.0013
-11 -8 15 -0.1310 0.0031
-11 -8 16 -0.4120 0.0122
-11 -8 17 -0.5201 0.0064
-11 -8 18 -0.1897 -0.0056
-11 -8 19 -0.1016 -0.0023
-11 -7 1 0.0981 -0.0044
-11 -7 2 0.2081 -0.0055
-11 -7 3 0.1689 -0.0048
-11 -7 4 -0.9450 -0.0043
-11 -7 5 -1.6066 -0.0050
-11 -7 6 -0.7235 -0.0038
-11 -7 7 -0.2842 -0.0006
-11 -7 8 -0.8708 0.0006
-11 -7 9 -0.5523 0.0011
-11 -7 10 0.4913 0.0035
-11 -7 11 0.6960 0.0027
-11 -7 12 0.4839 -0.0012
-11 -7 13 0.4366 0.0002
-11 -7 14 0.1183 0.0040
-11 -7 15 -0.0452 -0.0009
-11 -7 16 0.2890 -0.0072
-11 -7 17 0.2190 -0.0012
-11 -7 18 -0.3681 0.0071
-11 -7 19 -0.5730 0.0023
-11 -7 20 -0.3297 -0.0059
-11 -6 1 -1.2275 -0.0048
-11 -6 2 -1.2375 -0.0045
-11 -6 3 -1.0157 -0.0047
-11 -6 4 0.5501 -0.0043
-11 -6 5 1.4476 -0.0017
-11 -6 6 0.7843 0.0007
-11 -6 7 0.9019 0.0016
-11 -6 8 1.8394 0.0031
-11 -6 9 1.3796 0.0046
-11 -6 10 0.1901 0.0041
-11 -6 11 -0.0645 0.0045
-11 -6 12 -0.0100 0.0060
-11 -6 13 -0.0702 0.0037
-11 -6 14 0.1757 0.0007
-11 -6 15 0.0701 0.0042
-11 -6 16 -0.5418 0.0079
-11 -6 17 -0.5359 0.0028
-11 -6 18 0.0312 -0.0024
-11 -6 20 -0.0830 0.0066
-11 -5 1 0.7436 -0.0061
-11 -5 2 1.5245 -0.0074
-11 -5 3 1.7178 -0.0073
-11 -5 4 0.2177 -0.0056
-11 -5 5 -0.4686 -0.0046
-11 -5 6 0.1944 -0.0037
-11 -5 7 -0.2889 -0.0015
-11 -5 8 -1.2458 -0.0001
-11 -5 9 -0.3855 -0.0002
-11 -5 10 1.0290 -0.0001
-11 -5 11 1.3201 -0.0009
-11 -5 12 1.2468 -0.0030
-11 -5 13 1.0330 -0.0035
-11 -5 14 0.4193 -0.0032
-11 -5 15 0.3433 -0.0058
-11 -5 16 0.7581 -0.0070
-11 -5 17 0.4431 -0.0021
-11 -5 18 -0.3081 0.0015
-11 -5 19 -0.4925 -0.0016
-11 -5 21 0.1223 -0.0015
-11 -4 1 -0.3487 -0.0090
-11 -4 2 -1.1982 -0.0071
-11 -4 3 -1.3510 -0.0053
-11 -4 4 0.0721 -0.0050
-11 -4 7 1.1020 -0.0016
-11 -4 8 2.5713 -0.0014
-11 -4 9 1.9710 -0.0001
-11 -4 10 0.8764 0.0001
-11 -4 11 0.6273 -0.0007
-11 -4 12 0.3505 -0.0002
-11 -4 13 0.1472 0.0003
-11 -4 14 0.2365 0.0003
-11 -4 15 -0.3112 0.0016
-11 -4 16 -1.0554 0.0023
-11 -4 17 -0.7512 0.0003
-11 -4 18 0.0290 -0.0000
-11 -4 19 0.2976 0.0032
-11 -3 1 0.7725 -0.0008
-11 -3 2 1.9819 -0.0032
-11 -3 3 1.9276 -0.0050
-11 -3 4 0.3453 -0.0037
-11 -3 5 0.1327 -0.0024
-11 -3 6 0.4609 -0.0023
-11 -3 7 -0.9433 -0.0009
-11 -3 8 -1.9507 0.0005
-11 -3 9 -0.7411 0.0000
-11 -3 10 0.5418 0.0004
-11 -3 11 0.7688 0.0018
-11 -3 12 0.8028 0.0009
-11 -3 13 0.4305 -0.0016
-11 -3 14 -0.1581 -0.0027
-11 -3 15 0.1384 -0.0028
-11 -3 16 0.6578 -0.0019
-11 -3 17 0.2925 0.0006
-11 -3 18 -0.2267 0.0018
-11 -3 19 -0.1701 0.0004
-11 -2 1 -0.1129 -0.0150
-11 -2 3 -1.9989 -0.0068
-11 -2 5 -1.6289 -0.0048
-11 -2 6 -1.6705 -0.0024
-11 -2 7 0.4917 -0.0021
-11 -2 8 2.0069 -0.0021
-11 -2 9 1.3389 -0.0006
-11 -2 10 0.6092 -0.0011
-11 -2 11 0.4020 -0.0037
-11 -2 12 -0.0422 -0.0037
-11 -2 13 -0.2135 -0.0017
-11 -2 14 -0.3303 -0.0013
-11 -2 15 -1.1476 -0.0019
-11 -2 16 -1.6088 -0.0021
-11 -2 17 -0.8863 -0.0026
-11 -2 18 -0.0172 -0.0024
-11 -2 19 0.3104 -0.0010
-11 -1 1 -0.0898 0.0068
-11 -1 2 1.2275 0.0044
-11 -1 3 0.9926 0.0020
-11 -1 4 0.0854 0.0032
-11 -1 5 0.5635 0.0036
-11 -1 6 0.2595 0.0023
-11 -1 7 -1.8586 0.0025
-11 -1 8 -2.6739 0.0024
-11 -1 9 -1.4854 0.0003
-11 -1 10 -0.6669 0.0004
-11 -1 11 -0.5352 0.0027
-11 -1 12 -0.4672 0.0022
-11 -1 13 -0.8257 -0.0005
-11 -1 14 -0.9172 -0.0013
-11 -1 15 -0.0729 -0.0006
-11 -1 16 0.4910 0.0001
-11 -1 17 0.1955 0.0018
-11 -1 18 0.0014 0.0039
-11 0 1 -0.2010 -0.0146
-11 0 2 -1.7853 -0.0105
-11 0 3 -2.0521 -0.0059
-11 0 4 -2.1814 -0.0045
-11 0 5 -3.2634 -0.0025
-11 0 6 -2.6184 0.0001
-11 0 7 -0.0369 -0.0001
-11 0 8 1.1097 -0.0004
-11 0 9 0.5373 0.0010
-11 0 10 0.2756 0.0001
-11 0 11 0.2299 -0.0029
-11 0 12 0.0343 -0.0032
-11 0 13 0.1124 -0.0016
-11 0 14 -0.2262 -0.0015
-11 0 15 -1.1561 -0.0014
-11 0 16 -1.3241 -0.0005
-11 0 17 -0.5866 -0.0005
-11 0 18 -0.0473 -0.0018
-11 1 1 -0.5520 0.0082
-11 1 2 0.6793 0.0077
-11 1 3 0.7773 0.0072
-11 1 4 1.2257 0.0088
-11 1 5 2.3042 0.0081
-11 1 6 1.2934 0.0056
-11 1 7 -1.1595 0.0046
-11 1 8 -1.8418 0.0025
-11 1 9 -1.1102 -0.0016
-11 1 10 -0.8314 -0.0030
-11 1 11 -0.8047 -0.0018
-11 1 12 -0.8914 -0.0019
-11 1 13 -1.2374 -0.0025
-11 1 14 -0.9082 -0.0016
-11 1 15 0.0204 -0.0011
-11 1 16 0.2606 -0.0016
-11 1 17 -0.0819 -0.0004
-11 1 18 -0.1493 0.0028
-11 1 19 0.0512 0.0055
-11 2 1 0.6547 -0.0041
-11 2 2 -0.1738 -0.0023
-11 2 3 -0.4879 -0.0004
-11 2 4 -1.8175 -0.0002
-11 2 8 0.1884 -0.0002
-11 2 9 -0.0703 0.0006
-11 2 10 0.1147 0.0003
-11 2 11 0.3292 -0.0006
-11 2 12 0.5800 0.0003
-11 2 13 0.8383 0.0016
-11 2 14 0.2842 0.0020
-11 2 15 -0.5914 0.0036
-11 2 16 -0.6319 0.0064
-11 2 17 -0.2153 0.0072
-11 3 1 -0.2823 0.0022
-11 3 3 0.8736 0.0040
-11 3 4 2.4496 0.0061
-11 3 5 3.7854 0.0054
-11 3 7 0.4810 0.0028
-11 3 8 0.0040 0.0011
-11 3 9 0.2193 -0.0021
-11 3 10 0.1393 -0.0035
-11 3 11 0.0514 -0.0031
-11 3 12 -0.2779 -0.0026
-11 3 13 -0.6435 -0.0010
-11 3 14 -0.2966 0.0014
-11 3 15 0.1509 0.0013
-11 3 16 -0.0894 -0.0014
-11 3 17 -0.4573 -0.0034
-11 3 18 -0.4700 -0.0025
-11 3 19 -0.2150 0.0003
-11 3 20 0.2539 0.0012
-11 3 21 0.4821 -0.0015
-11 4 1 1.3098 0.0053
-11 4 2 1.3807 0.0049
-11 4 3 0.9925 0.0042
-11 4 4 -1.0892 0.0032
-11 4 5 -2.9189 0.0040
-11 4 6 -2.3893 0.0046
-11 4 7 -1.2287 0.0028
-11 4 8 -1.0721 0.0011
-11 4 9 -0.9522 0.0010
-11 4 10 -0.4399 0.0010
-11 4 11 0.0109 0.0018
-11 4 12 0.5257 0.0035
-11 4 13 0.7244 0.0038
-11 4 14 0.1467 0.0028
-11 4 15 -0.3620 0.0032
-11 4 16 -0.2184 0.0056
-11 4 17 0.0433 0.0074
-11 4 18 0.1627 0.0062
-11 4 20 -0.0896 0.0007
-11 5 1 -0.5637 -0.0044
-11 5 2 -0.6088 -0.0045
-11 5 3 -0.1434 -0.0029
-11 5 4 1.7425 -0.0002
-11 5 5 2.9776 0.0007
-11 5 6 2.1681 0.0005
-11 5 7 1.2203 0.0010
-11 5 8 1.2364 0.0009
-11 5 9 1.2433 0.0001
-11 5 10 1.0414 -0.0002
-11 5 11 0.8807 -0.0004
-11 5 12 0.5139 -0.0005
-11 5 13 0.3045 0.0012
-11 5 14 0.5067 0.0036
-11 5 15 0.4310 0.0035
-11 5 16 -0.0306 -0.0002
-11 5 17 -0.2991 -0.0047
-11 5 18 -0.3058 -0.0063
-11 5 19 -0.0829 -0.0043
-11 5 20 0.3339 -0.0027
-11 6 1 0.6802 0.0065
-11 6 2 1.3886 0.0055
-11 6 3 1.2283 0.0042
-11 6 4 -0.5100 0.0028
-11 6 5 -1.7527 0.0030
-11 6 6 -1.5232 0.0040
-11 6 7 -1.3774 0.0037
-11 6 8 -1.6606 0.0027
-11 6 9 -1.4252 0.0017
-11 6 10 -0.8605 0.0008
-11 6 11 -0.4024 0.0008
-11 6 12 -0.0291 0.0013
-11 6 13 -0.0988 -0.0001
-11 6 14 -0.5291 -0.0032
-11 6 15 -0.5872 -0.0050
-11 6 16 -0.2891 -0.0042
-11 6 17 -0.0352 -0.0020
-11 6 18 0.2189 -0.0010
-11 6 19 0.3691 -0.0020
-11 6 20 0.3372 -0.0017
-11 7 1 -0.9660 -0.0052
-11 7 2 -1.2929 -0.0062
-11 7 3 -0.8584 -0.0052
-11 7 4 0.6250 -0.0021
-11 7 5 1.3030 0.0003
-11 7 6 0.8950 0.0013
-11 7 7 0.9139 0.0020
-11 7 8 1.2984 0.0020
-11 7 9 1.1765 0.0013
-11 7 10 0.8487 0.0005
-11 7 11 0.6445 -0.0007
-11 7 12 0.5062 -0.0016
-11 7 13 0.6406 -0.0007
-11 7 14 0.8131 0.0014
-11 7 15 0.5685 0.0023
-11 7 16 0.2246 0.0010
-11 7 17 0.1092 -0.0014
-11 7 18 0.0595 -0.0026
-11 7 19 0.0834 -0.0014
-11 8 1 0.3167 0.0063
-11 8 2 1.1422 0.0048
-11 8 3 1.1460 0.0026
-11 8 4 0.2153 -0.0001
-11 8 5 -0.1277 -0.0013
-11 8 6 -0.0504 -0.0010
-11 8 7 -0.6852 -0.0009
-11 8 8 -1.3918 -0.0009
-11 8 9 -1.2813 -0.0010
-11 8 10 -0.8160 -0.0013
-11 8 11 -0.4694 -0.0016
-11 8 12 -0.3591 -0.0022
-11 8 13 -0.6153 -0.0040
-11 8 14 -0.8475 -0.0063
-11 8 15 -0.6855 -0.0076
-11 8 16 -0.4601 -0.0078
-11 8 17 -0.3481 -0.0065
-11 8 18 -0.1757 -0.0047
-11 8 19 0.0016 -0.0032
-11 9 1 -0.6268 -0.0030
-11 9 2 -0.8032 -0.0048
-11 9 3 -0.3346 -0.0050
-11 9 4 0.4055 -0.0031
-11 9 5 0.1724 -0.0008
-11 9 6 -0.3145 0.0015
-11 9 7 0.0387 0.0035
-11 9 8 0.4489 0.0037
-11 9 9 0.1956 0.0019
-11 9 10 -0.1874 -0.0005
-11 9 11 -0.3044 -0.0024
-11 9 12 -0.1243 -0.0029
-11 9 13 0.2992 -0.0019
-11 9 14 0.5206 -0.0006
-11 9 15 0.3613 0.0005
-11 9 16 0.2383 0.0021
-11 9 17 0.2738 0.0031
-11 9 18 0.2608 0.0029
-11 10 1 0.6652 0.0075
-11 10 2 1.0532 0.0049
-11 10 3 0.7075 0.0017
-11 10 4 0.2116 -0.0015
-11 10 5 0.4889 -0.0035
-11 10 6 0.5425 -0.0053
-11 10 7 -0.3591 -0.0069
-11 10 8 -1.0732 -0.0065
-11 10 9 -0.8976 -0.0041
-11 10 10 -0.4123 -0.0014
-11 10 11 -0.0652 -0.0002
-11 10 12 -0.0022 -0.0007
-11 10 13 -0.2074 -0.0016
-11 10 14 -0.2912 -0.0012
-11 10 15 -0.1559 -0.0009
-11 10 16 -0.1474 -0.0021
-11 10 17 -0.2896 -0.0029
-11 11 1 -0.5078 -0.0018
-11 11 2 -0.5328 -0.0039
-11 11 3 0.0736 -0.0058
-11 11 4 0.3376 -0.0069
-11 11 5 -0.4127 -0.0063
-11 11 6 -0.8652 -0.0026
-11 11 7 -0.3667 0.0026
-11 11 8 -0.0029 0.0050
-11 11 9 -0.2257 0.0033
-11 11 10 -0.4638 -0.0001
-11 11 11 -0.4592 -0.0023
-11 11 12 -0.2156 -0.0022
-11 11 13 0.1475 -0.0017
-11 11 14 0.2596 -0.0026
-11 11 15 0.1126 -0.0024
-11 11 16 0.0742 0.0002
-11 12 1 0.6940 0.0051
-11 12 2 0.6661 0.0029
-11 12 3 -0.0455 0.0008
-11 12 4 -0.2949 0.0003
-11 12 5 0.3280 -0.0000
-11 12 6 0.4584 -0.0026
-11 12 7 -0.2229 -0.0064
-11 12 8 -0.5623 -0.0072
-11 12 9 -0.2776 -0.0041
-11 12 10 0.0835 0.0002
-11 12 11 0.3312 0.0024
-11 12 12 0.3903 0.0019
-11 12 13 0.2675 0.0020
-11 12 14 0.2430 0.0039
-11 12 15 0.3167 0.0041
-11 13 1 -0.7580 0.0032
-11 13 2 -0.6615 0.0027
-11 13 3 0.1445 -0.0003
-11 13 4 0.3509 -0.0054
-11 13 6 -0.3442 -0.0066
-11 13 7 0.1673 -0.0008
-11 13 8 0.3156 0.0029
-11 13 9 0.1046 0.0023
-11 13 10 -0.0126 -0.0007
-11 13 11 -0.0531 -0.0026
-11 13 12 -0.0062 -0.0027
-11 13 13 0.1196 -0.0040
-11 13 14 0.0862 -0.0066
-11 14 1 0.5296 0.0020
-11 14 2 0.4355 0.0006
-11 14 3 -0.2179 0.0000
-11 14 4 -0.2047 0.0019
-11 14 5 0.3827 0.0036
-11 14 6 0.3598 0.0016
-11 14 7 -0.1026 -0.0025
-11 14 8 -0.2046 -0.0045
-11 14 9 -0.1221 -0.0027
-11 14 10 -0.1351 0.0003
-11 14 11 -0.0856 0.0015
-11 14 12 -0.0358 0.0014
-11 15 1 -0.7075 0.0127
-11 15 2 -0.5355 0.0146
-11 15 3 0.1740 0.0118
-11 15 4 0.2682 0.0045
-11 15 5 -0.0485 -0.0027
-11 15 6 0.0771 -0.0049
-11 15 7 0.2676 -0.0027
-11 15 8 0.0518 -0.0006
-11 15 9 -0.1460 -0.0007
-11 15 10 -0.1469 -0.0017
-11 15 11 -0.1698 -0.0018
-11 16 1 0.3314 0.0038
-11 16 2 0.2422 0.0022
-11 16 3 -0.1419 0.0005
-11 16 4 -0.0116 0.0009
-11 16 5 0.1882 0.0019
-11 16 6 -0.1166 0.0008
-11 16 7 -0.3989 -0.0017
-11 16 8 -0.3915 -0.0027
-10 -17 1 0.1449 0.0216
-10 -17 2 -0.4077 0.0250
-10 -17 3 -0.2785 0.0135
-10 -17 4 0.4755 0.0082
-10 -17 5 0.7972 0.0114
-10 -17 6 0.5356 0.0069
-10 -17 7 0.2836 -0.0075
-10 -17 8 0.1538 -0.0132
-10 -16 1 -0.3223 -0.0093
-10 -16 2 0.5758 -0.0110
-10 -16 3 0.6416 -0.0051
-10 -16 4 0.1090 -0.0085
-10 -16 5 0.0621 -0.0176
-10 -16 6 0.3972 -0.0155
-10 -16 7 0.3737 -0.0023
-10 -16 8 -0.0078 0.0018
-10 -16 9 -0.3118 -0.0076
-10 -16 10 -0.3378 -0.0107
-10 -16 11 -0.0880 -0.0022
-10 -16 12 0.2399 -0.0008
-10 -15 1 -0.0807 0.0066
-10 -15 2 -0.7831 0.0058
-10 -15 3 -0.4117 0.0010
-10 -15 4 0.4071 0.0052
-10 -15 5 0.4711 0.0116
-10 -15 6 0.0398 0.0048
-10 -15 7 -0.0292 -0.0110
-10 -15 8 0.2930 -0.0144
-10 -15 9 0.5072 -0.0036
-10 -15 10 0.3416 0.0005
-10 -15 11 -0.1171 -0.0035
-10 -15 12 -0.5354 0.0027
-10 -15 13 -0.5526 0.0131
-10 -14 1 -0.2242 0.0036
-10 -14 2 0.6157 0.0059
-10 -14 3 0.3704 0.0062
-10 -14 4 -0.1007 -0.0038
-10 -14 5 0.2741 -0.0147
-10 -14 6 1.0059 -0.0112
-10 -14 7 1.1109 0.0015
-10 -14 8 0.5145 0.0040
-10 -14 9 -0.1309 -0.0026
-10 -14 10 -0.3259 0.0005
-10 -14 11 -0.1049 0.0088
-10 -14 12 0.1934 0.0033
-10 -14 13 0.2398 -0.0053
-10 -14 14 -0.0021 0.0015
-10 -14 15 -0.1733 0.0071
-10 -13 1 0.1426 -0.0014
-10 -13 2 -0.3469 -0.0065
-10 -13 3 0.3254 -0.0084
-10 -13 4 1.0399 -0.0011
-10 -13 5 0.7532 0.0062
-10 -13 6 -0.0710 0.0012
-10 -13 7 -0.4161 -0.0099
-10 -13 8 -0.0524 -0.0099
-10 -13 9 0.3632 -0.0030
-10 -13 10 0.2930 -0.0057
-10 -13 11 -0.1156 -0.0100
-10 -13 12 -0.5026 -0.0003
-10 -13 13 -0.6143 0.0077
-10 -13 14 -0.3637 -0.0013
-10 -13 15 -0.0681 -0.0063
-10 -13 16 -0.0546 0.0055
-10 -12 1 0.6310 0.0095
-10 -12 2 0.9337 0.0132
-10 -12 3 0.1778 0.0122
-10 -12 4 -0.5061 0.0028
-10 -12 5 -0.2195 -0.0064
-10 -12 6 0.6629 -0.0047
-10 -12 7 1.0706 0.0024
-10 -12 8 0.6033 0.0014
-10 -12 9 0.0008 -0.0019
-10 -12 10 -0.1304 0.0051
-10 -12 11 -0.0137 0.0106
-10 -12 12 0.1101 0.0016
-10 -12 13 0.1623 -0.0041
-10 -12 14 -0.0004 0.0043
-10 -12 15 -0.1423 0.0038
-10 -12 16 0.0455 -0.0121
-10 -12 17 0.2837 -0.0142
-10 -11 1 0.2138 -0.0013
-10 -11 2 -0.0424 -0.0061
-10 -11 3 0.6076 -0.0075
-10 -11 4 1.2374 -0.0027
-10 -11 5 1.0133 0.0023
-10 -11 6 0.0355 -0.0003
-10 -11 7 -0.5960 -0.0056
-10 -11 8 -0.3442 -0.0036
-10 -11 9 -0.0550 -0.0010
-10 -11 10 -0.2463 -0.0074
-10 -11 11 -0.4524 -0.0103
-10 -11 12 -0.5097 -0.0016
-10 -11 13 -0.4849 0.0000
-10 -11 14 -0.1834 -0.0105
-10 -11 15 0.1433 -0.0093
-10 -11 16 0.1310 0.0047
-10 -11 17 0.1061 0.0025
-10 -11 18 0.2501 -0.0141
-10 -10 1 1.5500 0.0091
-10 -10 2 1.2643 0.0108
-10 -10 3 0.2550 0.0100
-10 -10 4 -0.8571 0.0045
-10 -10 5 -1.1774 -0.0018
-10 -10 6 -0.4876 -0.0026
-10 -10 7 -0.0094 -0.0013
-10 -10 8 -0.3418 -0.0047
-10 -10 9 -0.4396 -0.0060
-10 -10 10 0.0417 0.0006
-10 -10 11 0.3440 0.0025
-10 -10 12 0.4206 -0.0048
-10 -10 13 0.4765 -0.0043
-10 -10 14 0.2873 0.0041
-10 -10 15 0.1596 -0.0013
-10 -10 17 0.4852 -0.0103
-10 -10 18 0.2113 0.0061
-10 -10 19 0.0952 0.0040
-10 -9 1 -0.5151 0.0013
-10 -9 2 -0.8593 -0.0005
-10 -9 3 -0.6194 -0.0017
-10 -9 4 0.1458 -0.0005
-10 -9 5 0.4207 0.0017
-10 -9 6 -0.2751 0.0006
-10 -9 7 -0.5436 -0.0012
-10 -9 8 0.0576 0.0011
-10 -9 9 0.1211 0.0018
-10 -9 10 -0.4807 -0.0030
-10 -9 11 -0.7002 -0.0029
-10 -9 12 -0.6176 0.0030
-10 -9 13 -0.5037 0.0001
-10 -9 14 -0.1274 -0.0078
-10 -9 15 0.0593 -0.0019
-10 -9 16 -0.2043 0.0088
-10 -9 17 -0.1739 0.0015
-10 -9 18 0.2372 -0.0120
-10 -9 19 0.3205 -0.0066
-10 -9 20 0.0548 0.0067
-10 -8 1 1.5714 0.0067
-10 -8 2 1.3779 0.0062
-10 -8 3 0.7979 0.0055
-10 -8 4 -0.4939 0.0031
-10 -8 5 -1.1743 -0.0006
-10 -8 6 -0.6981 -0.0025
-10 -8 7 -0.8008 -0.0033
-10 -8 8 -1.6451 -0.0061
-10 -8 9 -1.4544 -0.0064
-10 -8 10 -0.4362 -0.0025
-10 -8 11 0.0798 -0.0024
-10 -8 12 0.2659 -0.0056
-10 -8 13 0.3388 -0.0017
-10 -8 14 0.0698 0.0035
-10 -8 15 0.0911 -0.0040
-10 -8 16 0.5342 -0.0127
-10 -8 17 0.4261 -0.0049
-10 -8 18 -0.1925 0.0060
-10 -8 19 -0.4356 0.0009
-10 -8 20 -0.2715 -0.0077
-10 -7 1 -1.1417 0.0015
-10 -7 2 -1.8691 0.0018
-10 -7 3 -2.0792 0.0012
-10 -7 4 -1.1164 0.0007
-10 -7 5 -0.7122 0.0014
-10 -7 7 -0.7779 0.0011
-10 -7 8 0.4758 0.0026
-10 -7 9 0.3475 0.0033
-10 -7 10 -0.5770 0.0018
-10 -7 11 -0.8438 0.0032
-10 -7 12 -0.7953 0.0059
-10 -7 13 -0.5931 0.0025
-10 -7 14 -0.1163 -0.0009
-10 -7 15 -0.2094 0.0052
-10 -7 16 -0.7916 0.0100
-10 -7 17 -0.6661 0.0015
-10 -7 18 -0.0148 -0.0062
-10 -7 19 0.1973 -0.0005
-10 -7 20 -0.0019 0.0057
-10 -7 21 -0.2967 0.0016
-10 -6 1 0.7687 0.0045
-10 -6 2 1.4054 0.0028
-10 -6 3 1.5483 0.0020
-10 -6 4 0.4523 0.0019
-10 -6 5 0.1767 0.0004
-10 -6 6 0.6537 -0.0010
-10 -6 7 -0.4685 -0.0013
-10 -6 8 -2.1512 -0.0021
-10 -6 9 -1.9635 -0.0024
-10 -6 10 -0.8603 -0.0008
-10 -6 11 -0.3043 -0.0004
-10 -6 12 0.0897 -0.0007
-10 -6 13 0.2149 0.0022
-10 -6 14 -0.0201 0.0031
-10 -6 15 0.3439 -0.0033
-10 -6 16 0.9710 -0.0073
-10 -6 17 0.6088 -0.0015
-10 -6 18 -0.2742 0.0026
-10 -6 19 -0.6311 -0.0022
-10 -6 20 -0.5201 -0.0042
-10 -6 21 -0.1981 0.0013
-10 -5 1 -0.5114 -0.0035
-10 -5 2 -1.6015 -0.0016
-10 -5 3 -1.8866 -0.0006
-10 -5 4 -0.9467 -0.0011
-10 -5 5 -1.2147 -0.0003
-10 -5 6 -1.9775 0.0007
-10 -5 7 -0.6987 0.0004
-10 -5 8 0.9647 0.0007
-10 -5 9 0.6871 0.0017
-10 -5 10 -0.1027 0.0013
-10 -5 11 -0.1439 0.0009
-10 -5 12 -0.0374 0.0009
-10 -5 13 0.3362 -0.0006
-10 -5 14 0.7581 -0.0008
-10 -5 15 0.1534 0.0030
-10 -5 16 -0.7703 0.0037
-10 -5 17 -0.6517 -0.0017
-10 -5 19 0.0551 0.0005
-10 -5 20 -0.1070 0.0022
-10 -5 21 -0.3938 -0.0007
-10 -4 1 0.1809 0.0031
-10 -4 2 1.6531 0.0009
-10 -4 3 2.1036 -0.0002
-10 -4 4 1.4716 0.0009
-10 -4 5 2.1617 0.0007
-10 -4 6 2.6472 -0.0002
-10 -4 7 0.6268 0.0003
-10 -4 8 -1.3451 0.0002
-10 -4 9 -1.0293 -0.0012
-10 -4 10 -0.1575 -0.0007
-10 -4 11 0.2362 0.0013
-10 -4 12 0.6226 0.0027
-10 -4 13 0.5514 0.0037
-10 -4 14 0.3360 0.0031
-10 -4 15 0.9677 0.0002
-10 -4 16 1.4758 -0.0006
-10 -4 17 0.7745 0.0022
-10 -4 18 -0.1779 0.0025
-10 -4 19 -0.5237 -0.0000
-10 -4 20 -0.4517 0.0007
-10 -4 21 -0.1171 0.0043
-10 -3 1 0.9286 -0.0091
-10 -3 2 -0.3478 -0.0063
-10 -3 3 -0.4595 -0.0041
-10 -3 6 -2.0750 -0.0010
-10 -3 7 -0.0972 -0.0014
-10 -3 8 1.4994 -0.0013
-10 -3 9 1.0744 0.0005
-10 -3 10 0.6536 0.0002
-10 -3 11 0.8305 -0.0019
-10 -3 12 0.9992 -0.0027
-10 -3 13 1.4686 -0.0023
-10 -3 14 1.5222 -0.0014
-10 -3 15 0.3356 -0.0000
-10 -3 16 -0.6965 -0.0006
-10 -3 17 -0.5481 -0.0031
-10 -3 18 -0.1694 -0.0037
-10 -3 20 -0.1875 -0.0019
-10 -3 21 -0.3391 -0.0027
-10 -2 1 -0.3369 0.0001
-10 -2 2 1.1098 -0.0017
-10 -2 3 1.3187 -0.0022
-10 -2 4 1.5248 -0.0002
-10 -2 5 3.2970 -0.0002
-10 -2 6 3.5582 -0.0009
-10 -2 7 1.1143 0.0003
-10 -2 8 -0.4387 0.0002
-10 -2 9 0.0371 -0.0022
-10 -2 10 0.4568 -0.0022
-10 -2 11 0.5062 0.0005
-10 -2 12 0.5028 0.0021
-10 -2 13 0.0094 0.0022
-10 -2 14 -0.0919 0.0021
-10 -2 15 0.7589 0.0015
-10 -2 16 1.0835 0.0013
-10 -2 17 0.3765 0.0020
-10 -2 18 -0.1838 0.0022
-10 -2 21 0.3797 0.0030
-10 -1 1 1.1252 -0.0070
-10 -1 2 -0.0304 -0.0048
-10 -1 3 -0.0560 -0.0036
-10 -1 4 -0.7441 -0.0042
-10 -1 5 -2.8488 -0.0025
-10 -1 6 -2.8410 -0.0005
-10 -1 7 -0.3696 -0.0010
-10 -1 8 0.8557 -0.0003
-10 -1 9 0.4139 0.0026
-10 -1 10 0.3039 0.0031
-10 -1 11 0.4937 0.0010
-10 -1 12 0.7680 0.0003
-10 -1 13 1.3361 0.0008
-10 -1 14 1.0778 0.0009
-10 -1 15 -0.1580 0.0012
-10 -1 16 -0.7020 0.0014
-10 -1 17 -0.3018 0.0001
-10 -1 18 -0.0151 -0.0019
-10 -1 19 0.0133 -0.0033
-10 0 1 -1.8644 -0.0067
-10 0 2 -1.2904 -0.0069
-10 0 3 -1.2422 -0.0054
-10 0 4 0.3639 -0.0024
-10 0 5 3.1556 -0.0019
-10 0 6 3.2776 -0.0016
-10 0 7 1.1419 0.0009
-10 0 8 0.2892 0.0013
-10 0 9 0.5840 -0.0013
-10 0 10 0.3962 -0.0024
-10 0 11 0.0325 -0.0014
-10 0 12 -0.4895 -0.0014
-10 0 13 -1.1976 -0.0017
-10 0 14 -0.9202 -0.0014
-10 0 15 0.0942 -0.0021
-10 0 16 0.2976 -0.0039
-10 0 17 -0.1177 -0.0046
-10 0 18 -0.1793 -0.0033
-10 0 19 0.0590 -0.0016
-10 0 20 0.4148 -0.0014
-10 1 1 0.0915 0.0039
-10 1 2 -0.1832 0.0047
-10 1 3 -0.0098 0.0035
-10 1 4 -1.6166 0.0015
-10 1 5 -3.8441 0.0022
-10 1 6 -3.2130 0.0027
-10 1 7 -1.0465 0.0011
-10 1 8 -0.4970 0.0009
-10 1 9 -0.8856 0.0030
-10 1 10 -0.8675 0.0035
-10 1 11 -0.7272 0.0022
-10 1 12 -0.2206 0.0016
-10 1 13 0.4549 0.0010
-10 1 14 0.1614 -0.0000
-10 1 15 -0.5217 0.0007
-10 1 16 -0.3134 0.0031
-10 1 17 0.2489 0.0044
-10 1 19 0.2310 0.0001
-10 1 20 -0.1007 -0.0002
-10 2 1 -2.7950 -0.0110
-10 2 2 -3.2237 -0.0104
-10 2 3 -3.0180 -0.0081
-10 2 4 -0.2223 -0.0053
-10 2 5 2.9430 -0.0047
-10 2 6 3.1184 -0.0034
-10 2 7 1.8809 -0.0002
-10 2 8 1.6180 0.0013
-10 2 9 1.4374 -0.0002
-10 2 10 0.7051 -0.0017
-10 2 11 -0.0091 -0.0027
-10 2 12 -0.8654 -0.0040
-10 2 13 -1.3924 -0.0038
-10 2 14 -0.7414 -0.0022
-10 2 15 0.0680 -0.0020
-10 2 16 -0.0300 -0.0043
-10 2 17 -0.3475 -0.0064
-10 2 18 -0.3540 -0.0057
-10 2 19 -0.2157 -0.0033
-10 2 20 0.0542 -0.0029
-10 3 1 0.2906 0.0136
-10 3 2 1.3056 0.0139
-10 3 3 1.7604 0.0114
-10 3 4 -0.1326 0.0081
-10 3 5 -2.0007 0.0066
-10 3 6 -1.5140 0.0049
-10 3 7 -0.7121 0.0018
-10 3 8 -1.1803 -0.0000
-10 3 9 -1.6737 -0.0001
-10 3 10 -1.7052 -0.0002
-10 3 11 -1.5319 -0.0004
-10 3 12 -0.8461 0.0000
-10 3 13 -0.3029 -0.0006
-10 3 14 -0.5680 -0.0023
-10 3 15 -0.6362 -0.0019
-10 3 16 -0.0149 0.0016
-10 3 17 0.4189 0.0051
-10 3 18 0.3867 0.0052
-10 3 19 0.1068 0.0025
-10 3 20 -0.3389 0.0013
-10 3 21 -0.4273 0.0033
-10 4 1 -1.5520 -0.0069
-10 4 2 -2.7800 -0.0076
-10 4 3 -2.7097 -0.0074
-10 4 4 -0.1798 -0.0066
-10 4 5 2.0245 -0.0067
-10 4 6 2.1029 -0.0061
-10 4 7 1.9024 -0.0035
-10 4 8 2.1712 -0.0013
-10 4 9 1.8150 -0.0005
-10 4 10 1.0058 -0.0004
-10 4 11 0.2375 -0.0010
-10 4 12 -0.5289 -0.0020
-10 4 13 -0.5720 -0.0009
-10 4 14 0.2162 0.0025
-10 4 15 0.5473 0.0047
-10 4 16 0.1404 0.0033
-10 4 17 -0.2161 0.0001
-10 4 18 -0.4065 -0.0012
-10 4 19 -0.4666 -0.0003
-10 4 20 -0.3445 -0.0005
-10 4 21 -0.4626 -0.0027
-10 5 1 1.1916 0.0129
-10 5 2 2.6791 0.0134
-10 5 3 3.0475 0.0116
-10 5 4 1.5346 0.0080
-10 5 5 0.5044 0.0050
-10 5 6 0.6335 0.0028
-10 5 7 0.1006 0.0004
-10 5 8 -1.0584 -0.0013
-10 5 9 -1.5831 -0.0017
-10 5 10 -1.5849 -0.0014
-10 5 11 -1.2623 -0.0003
-10 5 12 -0.6475 0.0015
-10 5 13 -0.5300 0.0016
-10 5 14 -0.8464 -0.0007
-10 5 15 -0.6163 -0.0026
-10 5 16 -0.0554 -0.0017
-10 5 17 0.1302 0.0004
-10 5 18 0.0793 0.0004
-10 5 19 -0.0793 -0.0017
-10 5 20 -0.2391 -0.0028
-10 5 21 0.0001 -0.0017
-10 6 1 -0.3977 -0.0007
-10 6 2 -1.9105 -0.0023
-10 6 3 -2.1417 -0.0040
-10 6 4 -0.9068 -0.0045
-10 6 5 -0.3179 -0.0050
-10 6 6 -0.4079 -0.0054
-10 6 7 0.2708 -0.0042
-10 6 9 1.0694 -0.0004
-10 6 10 0.5885 0.0008
-10 6 11 0.0091 0.0009
-10 6 12 -0.3842 -0.0002
-10 6 13 0.0344 0.0001
-10 6 14 0.7286 0.0025
-10 6 15 0.7158 0.0046
-10 6 16 0.3493 0.0043
-10 6 17 0.1699 0.0023
-10 6 18 0.0221 0.0008
-10 6 19 -0.0680 0.0005
-10 6 20 -0.1437 -0.0000
-10 7 1 0.7537 0.0056
-10 7 2 1.7361 0.0071
-10 7 3 1.7456 0.0069
-10 7 4 1.1104 0.0041
-10 7 5 1.3587 0.0012
-10 7 6 1.6904 -0.0007
-10 7 7 0.8198 -0.0023
-10 7 8 -0.2797 -0.0027
-10 7 9 -0.6239 -0.0016
-10 7 10 -0.5167 -0.0001
-10 7 11 -0.1461 0.0018
-10 7 12 0.1202 0.0038
-10 7 13 -0.2295 0.0041
-10 7 14 -0.5777 0.0020
-10 7 15 -0.3127 -0.0006
-10 7 16 -0.0234 -0.0025
-10 7 17 -0.0771 -0.0035
-10 7 18 -0.1745 -0.0042
-10 7 19 -0.2162 -0.0044
-10 7 20 -0.0474 -0.0036
-10 8 1 -0.5090 0.0014
-10 8 2 -1.4535 0.0005
-10 8 3 -1.4241 -0.0009
-10 8 4 -1.1378 -0.0013
-10 8 5 -1.6915 -0.0020
-10 8 6 -1.9095 -0.0024
-10 8 7 -0.9166 -0.0012
-10 8 8 0.0358 -0.0001
-10 8 9 0.1450 0.0001
-10 8 10 -0.1995 -0.0002
-10 8 11 -0.6964 -0.0010
-10 8 12 -0.8219 -0.0026
-10 8 13 -0.2533 -0.0039
-10 8 14 0.2178 -0.0044
-10 8 15 0.1209 -0.0044
-10 8 16 0.0456 -0.0037
-10 8 17 0.2140 -0.0028
-10 8 18 0.3448 -0.0025
-10 8 19 0.3447 -0.0029
-10 9 1 0.2855 0.0007
-10 9 2 0.5739 0.0034
-10 9 3 0.1530 0.0048
-10 9 4 0.1485 0.0041
-10 9 5 1.2009 0.0027
-10 9 7 0.9808 -0.0030
-10 9 8 0.2082 -0.0042
-10 9 9 0.0322 -0.0025
-10 9 10 0.1763 0.0001
-10 9 11 0.4688 0.0022
-10 9 12 0.4531 0.0036
-10 9 13 -0.0110 0.0042
-10 9 14 -0.1765 0.0044
-10 9 15 0.1352 0.0040
-10 9 17 0.0347 0.0002
-10 9 18 -0.2250 0.0000
-10 9 19 -0.3186 0.0016
-10 10 1 -0.3900 0.0019
-10 10 2 -0.5707 0.0020
-10 10 3 -0.0750 0.0013
-10 10 4 -0.2051 -0.0002
-10 10 5 -1.2616 -0.0022
-10 10 6 -1.6108 -0.0022
-10 10 7 -0.8834 0.0003
-10 10 8 -0.3327 0.0017
-10 10 9 -0.3812 0.0006
-10 10 10 -0.7219 -0.0012
-10 10 11 -1.1264 -0.0026
-10 10 12 -1.0930 -0.0036
-10 10 13 -0.5851 -0.0050
-10 10 14 -0.3389 -0.0072
-10 10 15 -0.4572 -0.0083
-10 10 16 -0.3813 -0.0066
-10 10 17 -0.0504 -0.0044
-10 10 18 0.2435 -0.0042
-10 11 1 0.7921 -0.0039
-10 11 2 0.5626 -0.0015
-10 11 3 -0.3235 0.0014
-10 11 4 -0.3537 0.0047
-10 11 5 0.5430 0.0070
-10 11 6 0.7667 0.0051
-10 11 7 0.1611 0.0001
-10 11 8 -0.2071 -0.0029
-10 11 9 -0.1602 -0.0022
-10 11 10 0.0704 0.0002
-10 11 11 0.3860 0.0019
-10 11 12 0.3872 0.0028
-10 11 13 0.1185 0.0043
-10 11 14 0.1897 0.0068
-10 11 15 0.5289 0.0078
-10 11 16 0.5707 0.0060
-10 11 17 0.2721 0.0047
-10 12 1 -0.1394 0.0013
-10 12 2 -0.0912 0.0027
-10 12 3 0.4534 0.0029
-10 12 4 0.1213 0.0000
-10 12 5 -0.8309 -0.0038
-10 12 6 -0.9578 -0.0039
-10 12 7 -0.4092 -0.0007
-10 12 8 -0.1243 0.0013
-10 12 9 -0.1070 0.0007
-10 12 10 -0.2093 -0.0005
-10 12 11 -0.4032 -0.0009
-10 12 12 -0.3152 -0.0007
-10 12 13 -0.0195 -0.0019
-10 12 14 -0.0572 -0.0043
-10 12 15 -0.3252 -0.0042
-10 12 16 -0.3599 -0.0017
-10 13 1 0.9890 -0.0121
-10 13 2 0.5697 -0.0116
-10 13 3 -0.3550 -0.0079
-10 13 4 -0.3955 -0.0008
-10 13 5 0.1161 0.0059
-10 13 6 0.0602 0.0070
-10 13 7 -0.2098 0.0037
-10 13 8 -0.0919 0.0007
-10 13 9 0.1232 -0.0001
-10 13 10 0.3260 0.0002
-10 13 11 0.5585 0.0002
-10 13 12 0.4992 0.0008
-10 13 13 0.2630 0.0035
-10 13 14 0.3120 0.0066
-10 13 15 0.4868 0.0061
-10 14 1 -0.2642 -0.0041
-10 14 2 -0.2295 -0.0001
-10 14 3 0.1137 0.0028
-10 14 4 -0.2094 0.0017
-10 14 5 -0.5859 -0.0011
-10 14 6 -0.2193 -0.0017
-10 14 7 0.2759 -0.0002
-10 14 8 0.4469 0.0005
-10 14 9 0.5994 0.0001
-10 14 10 0.6441 0.0004
-10 14 11 0.4732 0.0017
-10 14 12 0.4244 0.0021
-10 14 14 0.1368 -0.0020
-10 15 1 0.7310 -0.0141
-10 15 2 0.4533 -0.0154
-10 15 3 0.0395 -0.0128
-10 15 4 0.2785 -0.0060
-10 15 5 0.5380 0.0012
-10 15 6 0.3851 0.0045
-10 15 7 0.4386 0.0044
-10 15 8 0.7271 0.0033
-10 15 9 0.7605 0.0020
-10 15 10 0.6895 -0.0003
-10 15 11 0.6406 -0.0027
-10 15 12 0.3715 -0.0022
-10 16 1 -0.2049 -0.0113
-10 16 2 -0.1271 -0.0065
-10 16 3 -0.0545 -0.0007
-10 16 4 -0.3256 0.0025
-10 16 5 -0.2397 0.0035
-10 16 6 0.2464 0.0039
-10 16 7 0.4118 0.0036
-10 16 8 0.3533 0.0020
-10 16 9 0.4369 0.0009
-10 16 10 0.3919 0.0022
-10 17 1 0.4347 -0.0047
-10 17 2 0.3127 -0.0061
-10 17 3 0.3781 -0.0054
-10 17 4 0.7027 -0.0022
-10 17 5 0.6649 0.0018
-10 17 6 0.4670 0.0042
-10 17 7 0.6396 0.0055
-9 -18 2 -0.7038 0.0116
-9 -18 3 -0.8941 0.0065
-9 -18 4 -0.4046 0.0097
-9 -18 5 -0.0244 0.0179
-9 -18 6 0.0539 0.0154
-9 -18 7 0.1832 0.0037
-9 -17 1 -0.3026 -0.0018
-9 -17 2 0.3843 -0.0014
-9 -17 3 0.3529 0.0042
-9 -17 4 -0.2279 -0.0005
-9 -17 5 -0.3330 -0.0080
-9 -17 6 0.0350 -0.0033
-9 -17 7 0.2309 0.0086
-9 -17 8 0.1504 0.0097
-9 -17 9 0.0162 -0.0003
-9 -17 10 -0.0377 -0.0047
-9 -17 11 0.1123 -0.0013
-9 -16 1 0.2869 -0.0098
-9 -16 2 -0.7040 -0.0111
-9 -16 3 -0.7368 -0.0113
-9 -16 4 -0.2286 0.0005
-9 -16 5 -0.2962 0.0122
-9 -16 6 -0.7033 0.0083
-9 -16 7 -0.6442 -0.0041
-9 -16 8 -0.1160 -0.0065
-9 -16 9 0.4148 -0.0002
-9 -16 10 0.6257 -0.0014
-9 -16 11 0.3829 -0.0078
-9 -16 12 -0.0935 -0.0048
-9 -16 13 -0.2911 0.0017
-9 -15 1 -0.3239 0.0066
-9 -15 2 0.4366 0.0143
-9 -15 3 0.0387 0.0169
-9 -15 4 -0.6551 0.0063
-9 -15 5 -0.3989 -0.0039
-9 -15 6 0.3767 0.0003
-9 -15 7 0.6743 0.0101
-9 -15 8 0.4000 0.0087
-9 -15 9 0.0291 0.0005
-9 -15 10 -0.0947 0.0017
-9 -15 11 0.1223 0.0067
-9 -15 12 0.4574 0.0018
-9 -15 13 0.4651 -0.0030
-9 -15 14 0.0811 0.0043
-9 -15 15 -0.2082 0.0086
-9 -14 1 0.0331 -0.0136
-9 -14 2 -0.6766 -0.0206
-9 -14 3 -0.1345 -0.0203
-9 -14 5 0.1540 0.0030
-9 -14 6 -0.6773 -0.0000
-9 -14 7 -0.8912 -0.0078
-9 -14 8 -0.3914 -0.0058
-9 -14 9 0.2332 -0.0005
-9 -14 10 0.5383 -0.0053
-9 -14 11 0.4324 -0.0105
-9 -14 12 0.1009 -0.0034
-9 -14 13 -0.0557 0.0022
-9 -14 14 0.1068 -0.0038
-9 -14 15 0.2086 -0.0033
-9 -14 16 0.0465 0.0103
-9 -13 1 0.0135 0.0040
-9 -13 2 0.6176 0.0137
-9 -13 3 -0.1241 0.0158
-9 -13 4 -0.8700 0.0071
-9 -13 5 -0.4869 -0.0003
-9 -13 6 0.4679 0.0029
-9 -13 7 0.9241 0.0082
-9 -13 8 0.7016 0.0042
-9 -13 9 0.3727 -0.0005
-9 -13 10 0.2901 0.0052
-9 -13 11 0.3845 0.0095
-9 -13 12 0.5063 0.0029
-9 -13 13 0.3926 0.0017
-9 -13 14 -0.0545 0.0120
-9 -13 15 -0.4021 0.0121
-9 -13 16 -0.3841 -0.0010
-9 -13 17 -0.2974 -0.0012
-9 -12 1 -0.5206 -0.0065
-9 -12 2 -0.5762 -0.0132
-9 -12 4 1.4652 -0.0056
-9 -12 5 1.2635 0.0007
-9 -12 6 0.4101 -0.0011
-9 -12 7 -0.0091 -0.0036
-9 -12 8 0.2181 0.0011
-9 -12 9 0.4033 0.0040
-9 -12 10 0.2433 -0.0026
-9 -12 11 -0.0247 -0.0053
-9 -12 12 -0.2988 0.0023
-9 -12 13 -0.4033 0.0026
-9 -12 14 -0.1910 -0.0063
-9 -12 15 -0.0549 -0.0022
-9 -12 16 -0.1859 0.0123
-9 -12 17 -0.1551 0.0093
-9 -12 18 0.0821 -0.0075
-9 -11 1 1.2268 -0.0003
-9 -11 2 1.6574 0.0052
-9 -11 3 0.9051 0.0062
-9 -11 4 0.0522 0.0021
-9 -11 5 0.0320 -0.0009
-9 -11 6 0.5945 0.0014
-9 -11 7 0.6777 0.0029
-9 -11 8 0.1381 -0.0018
-9 -11 9 -0.1248 -0.0037
-9 -11 10 0.0714 0.0023
-9 -11 11 0.2366 0.0035
-9 -11 12 0.3049 -0.0026
-9 -11 13 0.1971 0.0008
-9 -11 14 -0.1906 0.0109
-9 -11 15 -0.3519 0.0058
-9 -11 16 -0.1154 -0.0075
-9 -11 17 -0.0679 -0.0024
-9 -11 18 -0.2428 0.0124
-9 -11 19 -0.1769 0.0084
-9 -10 1 -0.7778 -0.0001
-9 -10 2 -0.5933 -0.0026
-9 -10 3 0.3320 -0.0025
-9 -10 4 1.2736 0.0007
-9 -10 5 1.3361 0.0032
-9 -10 6 0.6882 0.0022
-9 -10 7 0.5998 0.0022
-9 -10 8 1.1248 0.0063
-9 -10 9 1.0684 0.0067
-9 -10 10 0.4041 0.0009
-9 -10 11 -0.1073 0.0004
-9 -10 12 -0.4107 0.0050
-9 -10 13 -0.4280 0.0002
-9 -10 14 -0.0682 -0.0078
-9 -10 15 0.0387 -0.0003
-9 -10 16 -0.2011 0.0113
-9 -10 17 -0.0220 0.0031
-9 -10 18 0.5090 -0.0117
-9 -10 19 0.7143 -0.0076
-9 -10 20 0.5811 0.0043
-9 -9 1 1.9215 0.0001
-9 -9 2 2.3789 0.0008
-9 -9 3 2.0338 0.0008
-9 -9 4 1.2264 -0.0002
-9 -9 5 1.0526 -0.0010
-9 -9 6 1.4359 0.0001
-9 -9 7 0.8802 -0.0002
-9 -9 8 -0.3818 -0.0040
-9 -9 9 -0.7375 -0.0050
-9 -9 10 -0.3086 -0.0018
-9 -9 11 -0.0272 -0.0033
-9 -9 12 0.1367 -0.0069
-9 -9 13 0.0920 -0.0010
-9 -9 14 -0.2039 0.0056
-9 -9 15 0.0052 -0.0024
-9 -9 16 0.6208 -0.0115
-9 -9 17 0.6139 -0.0027
-9 -9 18 0.1042 0.0083
-9 -9 19 -0.1244 0.0018
-9 -9 20 -0.0603 -0.0075
-9 -8 1 -0.4303 0.0034
-9 -8 2 -0.6745 0.0036
-9 -8 3 -0.4276 0.0036
-9 -8 4 0.2897 0.0035
-9 -8 5 0.1552 0.0038
-9 -8 6 -0.5388 0.0031
-9 -8 7 0.0919 0.0029
-9 -8 8 1.4301 0.0047
-9 -8 9 1.4979 0.0042
-9 -8 10 0.6934 0.0009
-9 -8 11 0.1328 0.0011
-9 -8 12 -0.2217 0.0021
-9 -8 13 -0.1602 -0.0040
-9 -8 14 0.2637 -0.0078
-9 -8 15 0.0902 0.0012
-9 -8 16 -0.4472 0.0083
-9 -8 17 -0.2140 -0.0004
-9 -8 18 0.4804 -0.0086
-9 -8 19 0.7526 -0.0024
-9 -8 20 0.6198 0.0027
-9 -8 21 0.2529 -0.0039
-9 -7 1 0.8391 0.0044
-9 -7 2 1.5355 0.0026
-9 -7 3 1.6196 0.0017
-9 -7 4 1.0827 0.0018
-9 -7 5 1.6176 0.0012
-9 -7 6 2.5056 0.0012
-9 -7 7 1.4568 0.0013
-9 -7 8 -0.4298 -0.0005
-9 -7 9 -0.9135 -0.0016
-9 -7 10 -0.6375 -0.0009
-9 -7 11 -0.6121 -0.0022
-9 -7 12 -0.5853 -0.0025
-9 -7 13 -0.7879 0.0029
-9 -7 14 -1.0255 0.0053
-9 -7 15 -0.3095 -0.0021
-9 -7 16 0.7265 -0.0061
-9 -7 17 0.7276 0.0015
-9 -7 18 0.1227 0.0056
-9 -7 19 -0.1887 -0.0014
-9 -7 20 -0.2134 -0.0044
-9 -7 21 -0.0040 0.0021
-9 -6 1 0.1599 0.0057
-9 -6 2 -0.6258 0.0060
-9 -6 3 -0.6810 0.0049
-9 -6 4 -0.1820 0.0026
-9 -6 5 -1.1304 0.0018
-9 -6 6 -2.2254 0.0012
-9 -6 7 -1.0318 0.0002
-9 -6 8 0.6704 0.0007
-9 -6 9 0.5983 0.0015
-9 -6 10 -0.1408 0.0006
-9 -6 11 -0.4951 0.0001
-9 -6 12 -0.6660 -0.0015
-9 -6 13 -0.2705 -0.0063
-9 -6 14 0.2602 -0.0070
-9 -6 15 -0.2118 -0.0005
-9 -6 16 -0.8805 0.0021
-9 -6 17 -0.5144 -0.0035
-9 -6 18 0.1957 -0.0052
-9 -6 19 0.4317 -0.0000
-9 -6 20 0.3246 -0.0002
-9 -6 21 -0.0431 -0.0068
-9 -5 1 -0.9584 0.0068
-9 -5 2 -0.0271 0.0033
-9 -5 3 0.0290 0.0015
-9 -5 4 -0.1476 0.0017
-9 -5 5 1.5093 0.0009
-9 -5 6 2.8224 0.0009
-9 -5 7 1.3058 0.0028
-9 -5 8 -0.6312 0.0030
-9 -5 9 -0.8636 0.0016
-9 -5 10 -0.7616 0.0012
-9 -5 11 -1.0065 0.0013
-9 -5 12 -1.1899 0.0023
-9 -5 13 -1.6546 0.0051
-9 -5 14 -1.7429 0.0049
-9 -5 15 -0.5243 0.0006
-9 -5 16 0.6786 0.0001
-9 -5 17 0.6024 0.0043
-9 -5 18 0.0721 0.0040
-9 -5 19 -0.1908 -0.0009
-9 -5 21 -0.0591 0.0045
-9 -5 22 0.0813 0.0054
-9 -4 1 0.9333 0.0057
-9 -4 2 0.1795 0.0052
-9 -4 3 0.4847 0.0030
-9 -4 4 0.5361 -0.0002
-9 -4 5 -1.5716 -0.0006
-9 -4 6 -2.8751 -0.0007
-9 -4 7 -1.3047 -0.0022
-9 -4 8 0.0734 -0.0016
-9 -4 9 -0.3950 0.0009
-9 -4 10 -0.9038 0.0016
-9 -4 11 -0.8760 0.0001
-9 -4 12 -0.5729 -0.0023
-9 -4 13 0.3597 -0.0051
-9 -4 14 0.8948 -0.0052
-9 -4 15 0.1181 -0.0025
-9 -4 16 -0.5375 -0.0022
-9 -4 17 -0.1746 -0.0043
-9 -4 18 0.2113 -0.0030
-9 -4 19 0.1742 0.0001
-9 -4 22 -0.4998 -0.0064
-9 -3 1 -0.9346 0.0015
-9 -3 2 -0.2005 -0.0025
-9 -3 3 -0.6888 -0.0038
-9 -3 4 -0.3973 -0.0031
-9 -3 5 2.0433 -0.0039
-9 -3 6 2.9393 -0.0032
-9 -3 7 0.9092 0.0004
-9 -3 8 -0.4703 0.0018
-9 -3 9 -0.0929 0.0000
-9 -3 10 0.1319 -0.0008
-9 -3 11 -0.0205 -0.0002
-9 -3 12 -0.3474 0.0004
-9 -3 13 -1.1222 0.0008
-9 -3 14 -1.1375 0.0001
-9 -3 15 0.0958 -0.0012
-9 -3 16 0.8181 -0.0004
-9 -3 17 0.4071 0.0018
-9 -3 18 -0.0480 0.0017
-9 -3 19 -0.2318 0.0004
-9 -3 20 -0.2592 0.0011
-9 -3 22 -0.1204 0.0046
-9 -2 1 2.3328 0.0046
-9 -2 2 2.1684 0.0037
-9 -2 3 2.7655 0.0007
-9 -2 4 1.5978 -0.0023
-9 -2 5 -1.6902 -0.0018
-9 -2 6 -2.7285 -0.0017
-9 -2 7 -0.9180 -0.0037
-9 -2 8 -0.0302 -0.0031
-9 -2 9 -0.5203 0.0003
-9 -2 10 -0.5482 0.0020
-9 -2 11 -0.1817 0.0012
-9 -2 12 0.5207 0.0002
-9 -2 13 1.6372 -0.0007
-9 -2 14 1.7285 -0.0008
-9 -2 15 0.6233 0.0003
-9 -2 16 0.0843 0.0012
-9 -2 17 0.3097 0.0015
-9 -2 18 0.2802 0.0023
-9 -2 19 0.0140 0.0030
-9 -2 20 -0.2707 0.0025
-9 -2 21 -0.4887 0.0013
-9 -1 1 0.5420 -0.0093
-9 -1 3 -1.3260 -0.0111
-9 -1 4 -0.4816 -0.0091
-9 -1 5 2.1587 -0.0092
-9 -1 6 2.2737 -0.0075
-9 -1 7 0.3358 -0.0027
-9 -1 8 -0.0117 -0.0003
-9 -1 9 0.9040 -0.0012
-9 -1 10 1.3127 -0.0016
-9 -1 11 1.3420 -0.0011
-9 -1 12 0.7756 -0.0013
-9 -1 13 -0.2714 -0.0017
-9 -1 14 -0.3012 -0.0018
-9 -1 15 0.4548 -0.0024
-9 -1 16 0.3823 -0.0030
-9 -1 17 -0.2296 -0.0027
-9 -1 18 -0.4003 -0.0017
-9 -1 19 -0.2718 -0.0008
-9 -1 20 0.0101 -0.0013
-9 -1 21 0.2570 -0.0027
-9 0 1 2.5383 0.0031
-9 0 2 3.1215 0.0031
-9 0 3 3.5547 0.0005
-9 0 4 0.9763 -0.0014
-9 0 5 -2.7451 -0.0003
-9 0 6 -3.1740 -0.0005
-9 0 7 -1.4993 -0.0031
-9 0 8 -0.9803 -0.0034
-9 0 9 -0.9784 -0.0007
-9 0 10 -0.4335 0.0012
-9 0 11 0.1431 0.0020
-9 0 12 0.9936 0.0026
-9 0 13 1.7713 0.0023
-9 0 14 1.2251 0.0013
-9 0 15 0.1823 0.0015
-9 0 16 0.1311 0.0036
-9 0 17 0.4712 0.0055
-9 0 18 0.4236 0.0055
-9 0 19 0.2432 0.0044
-9 0 20 0.0159 0.0044
-9 0 21 0.0210 0.0050
-9 1 1 0.1705 -0.0156
-9 1 2 -2.0571 -0.0168
-9 1 3 -3.9944 -0.0143
-9 1 4 -2.5968 -0.0118
-9 1 5 -0.1470 -0.0110
-9 1 6 -0.1832 -0.0083
-9 1 7 -0.8410 -0.0032
-9 1 8 0.1491 0.0002
-9 1 9 1.3444 0.0011
-9 1 10 1.7655 0.0015
-9 1 11 1.7113 0.0015
-9 1 12 0.8330 0.0004
-9 1 13 -0.1306 -0.0002
-9 1 14 0.0212 0.0003
-9 1 15 0.3089 -0.0001
-9 1 16 -0.2313 -0.0022
-9 1 17 -0.6645 -0.0040
-9 1 18 -0.4726 -0.0033
-9 1 19 -0.0365 -0.0015
-9 1 20 0.4882 -0.0021
-9 1 21 0.6160 -0.0050
-9 1 22 0.1234 -0.0068
-9 2 1 0.2745 -0.0020
-9 2 2 1.8245 0.0003
-9 2 3 2.3644 0.0007
-9 2 4 -0.2279 0.0014
-9 2 5 -2.7763 0.0031
-9 2 6 -2.4548 0.0029
-9 2 7 -1.5194 0.0003
-9 2 8 -1.5697 -0.0013
-9 2 9 -1.3263 -0.0011
-9 2 10 -0.6573 -0.0006
-9 2 11 -0.0740 0.0002
-9 2 12 0.6867 0.0012
-9 2 13 0.8443 0.0007
-9 2 15 -0.6570 -0.0032
-9 2 16 -0.1205 -0.0014
-9 2 17 0.4186 0.0016
-9 2 18 0.5638 0.0024
-9 2 19 0.5085 0.0012
-9 2 20 0.2736 0.0009
-9 2 21 0.3750 0.0018
-9 2 22 0.8624 0.0014
-9 3 1 -1.1796 -0.0103
-9 3 2 -4.0103 -0.0109
-9 3 3 -5.5248 -0.0095
-9 3 4 -4.0013 -0.0078
-9 3 5 -2.4268 -0.0070
-9 3 6 -2.3598 -0.0053
-9 3 7 -1.5628 -0.0022
-9 3 8 0.2770 0.0004
-9 3 9 1.3779 0.0018
-9 3 10 1.5957 0.0024
-9 3 11 1.1943 0.0017
-9 3 12 0.1698 -0.0003
-9 3 13 -0.2801 -0.0012
-9 3 14 0.2080 0.0005
-9 3 15 0.2473 0.0021
-9 3 16 -0.3188 0.0015
-9 3 17 -0.4760 0.0001
-9 3 18 -0.2112 0.0006
-9 3 19 0.1834 0.0024
-9 3 20 0.5549 0.0024
-9 3 21 0.3345 0.0002
-9 3 22 -0.2769 -0.0021
-9 4 1 -1.2262 -0.0088
-9 4 2 1.0543 -0.0048
-9 4 3 1.9123 -0.0009
-9 4 4 0.6522 0.0022
-9 4 5 0.1666 0.0045
-9 4 6 0.8960 0.0053
-9 4 7 0.6420 0.0038
-9 4 8 -0.3057 0.0015
-9 4 9 -0.5207 -0.0004
-9 4 10 -0.2898 -0.0016
-9 4 11 0.1574 -0.0014
-9 4 12 0.6776 0.0003
-9 4 13 0.2554 0.0010
-9 4 14 -0.7608 -0.0009
-9 4 15 -0.8553 -0.0029
-9 4 16 -0.2208 -0.0022
-9 4 17 0.1495 -0.0001
-9 4 18 0.2509 0.0006
-9 4 19 0.1419 -0.0004
-9 4 20 -0.0540 -0.0016
-9 4 21 0.1964 -0.0030
-9 5 1 -0.2558 0.0012
-9 5 2 -2.2220 0.0004
-9 5 3 -2.8149 -0.0002
-9 5 4 -2.0985 0.0002
-9 5 5 -2.3301 0.0003
-9 5 7 -1.7172 -0.0004
-9 5 8 -0.0558 -0.0002
-9 5 9 0.7046 -0.0002
-9 5 10 0.7430 -0.0000
-9 5 11 0.1300 -0.0007
-9 5 12 -0.6423 -0.0027
-9 5 13 -0.4403 -0.0038
-9 5 14 0.2033 -0.0020
-9 5 15 0.0878 0.0009
-9 5 16 -0.2902 0.0023
-9 5 17 -0.2338 0.0027
-9 5 18 -0.0078 0.0034
-9 5 19 0.2616 0.0037
-9 5 20 0.3493 0.0029
-9 5 21 -0.1044 0.0021
-9 6 1 -0.4934 -0.0114
-9 6 2 1.2542 -0.0079
-9 6 3 1.6597 -0.0031
-9 6 4 1.5313 0.0003
-9 6 5 2.5428 0.0028
-9 6 6 3.2798 0.0045
-9 6 7 2.2956 0.0040
-9 6 8 0.9658 0.0023
-9 6 9 0.4081 0.0007
-9 6 10 0.3887 -0.0005
-9 6 11 0.8702 -0.0002
-9 6 12 1.1835 0.0024
-9 6 13 0.4764 0.0052
-9 6 14 -0.3234 0.0058
-9 6 15 -0.2273 0.0053
-9 6 16 0.0643 0.0048
-9 6 17 -0.0031 0.0040
-9 6 18 -0.1836 0.0030
-9 6 19 -0.4066 0.0022
-9 6 20 -0.3864 0.0015
-9 6 21 0.0935 -0.0012
-9 7 1 1.0071 0.0068
-9 7 2 0.3322 0.0054
-9 7 3 0.5702 0.0038
-9 7 4 0.3143 0.0038
-9 7 5 -1.3685 0.0032
-9 7 6 -2.4172 0.0019
-9 7 7 -1.6824 0.0012
-9 7 8 -0.6164 0.0004
-9 7 10 -0.0871 -0.0014
-9 7 11 -0.6442 -0.0015
-9 7 12 -0.9868 -0.0028
-9 7 13 -0.4633 -0.0040
-9 7 14 -0.0740 -0.0042
-9 7 15 -0.4124 -0.0039
-9 7 16 -0.6399 -0.0031
-9 7 17 -0.4019 -0.0019
-9 7 18 -0.0212 -0.0015
-9 7 19 0.3286 -0.0031
-9 7 20 0.2928 -0.0051
-9 8 1 -0.1374 -0.0099
-9 8 2 0.3365 -0.0079
-9 8 3 -0.1026 -0.0046
-9 8 4 0.2741 -0.0017
-9 8 5 1.8852 0.0014
-9 8 6 2.5989 0.0032
-9 8 7 1.8050 0.0022
-9 8 8 0.9529 0.0007
-9 8 9 0.6141 0.0003
-9 8 10 0.7324 -0.0001
-9 8 11 1.2765 -0.0000
-9 8 12 1.3538 0.0016
-9 8 14 0.1381 0.0060
-9 8 15 0.3470 0.0072
-9 8 16 0.4131 0.0064
-9 8 17 0.1126 0.0042
-9 8 18 -0.2670 0.0033
-9 8 19 -0.5186 0.0046
-9 8 20 -0.3146 0.0065
-9 9 1 0.2653 0.0061
-9 9 2 0.6715 0.0044
-9 9 3 1.6541 0.0027
-9 9 4 1.2661 0.0014
-9 9 5 -0.4129 -0.0006
-9 9 6 -1.1980 -0.0013
-9 9 7 -0.7434 0.0003
-9 9 8 -0.2510 0.0009
-9 9 9 -0.0397 -0.0000
-9 9 10 -0.2006 -0.0006
-9 9 11 -0.7628 -0.0006
-9 9 12 -0.8972 -0.0009
-9 9 13 -0.4640 -0.0020
-9 9 14 -0.4740 -0.0041
-9 9 15 -0.9795 -0.0062
-9 9 16 -1.1282 -0.0060
-9 9 17 -0.7593 -0.0045
-9 9 18 -0.1843 -0.0046
-9 9 19 0.2612 -0.0064
-9 10 1 -0.2761 -0.0059
-9 10 2 -0.4693 -0.0062
-9 10 3 -1.1654 -0.0053
-9 10 6 1.1892 0.0039
-9 10 7 0.6308 0.0021
-9 10 8 0.1952 0.0004
-9 10 9 -0.0116 -0.0001
-9 10 10 0.1150 -0.0009
-9 10 11 0.5141 -0.0021
-9 10 12 0.3837 -0.0029
-9 10 13 -0.2038 -0.0027
-9 10 14 -0.2556 -0.0010
-9 10 15 0.1908 0.0002
-9 10 16 0.3899 -0.0009
-9 10 17 0.2189 -0.0020
-9 10 18 -0.0857 -0.0005
-9 10 19 -0.2541 0.0028
-9 11 1 -0.4974 0.0073
-9 11 2 0.3859 0.0063
-9 11 3 1.5500 0.0044
-9 11 4 1.2712 0.0005
-9 11 6 -0.1091 -0.0046
-9 11 7 0.0462 -0.0019
-9 11 8 -0.0063 0.0001
-9 11 9 -0.1192 0.0006
-9 11 10 -0.4435 0.0010
-9 11 11 -0.9276 0.0017
-9 11 12 -0.8683 0.0019
-9 11 13 -0.4589 0.0007
-9 11 14 -0.5449 -0.0016
-9 11 15 -0.9414 -0.0022
-9 11 16 -0.9798 -0.0001
-9 11 17 -0.6252 0.0017
-9 11 18 -0.1652 0.0013
-9 12 1 0.2640 0.0018
-9 12 2 -0.0183 -0.0026
-9 12 3 -0.5227 -0.0054
-9 12 4 -0.0220 -0.0036
-9 12 5 0.5965 0.0009
-9 12 6 0.2673 0.0030
-9 12 7 -0.3384 0.0024
-9 12 8 -0.6718 0.0018
-9 12 9 -0.9165 0.0011
-9 12 10 -0.8277 -0.0010
-9 12 11 -0.4880 -0.0037
-9 12 12 -0.5661 -0.0056
-9 12 13 -0.8167 -0.0055
-9 12 14 -0.5290 -0.0043
-9 12 15 0.0299 -0.0052
-9 12 16 0.2804 -0.0075
-9 12 17 0.2337 -0.0074
-9 13 1 -0.3304 0.0067
-9 13 2 0.2945 0.0070
-9 13 3 0.8216 0.0055
-9 13 4 0.2803 0.0009
-9 13 5 -0.3625 -0.0039
-9 13 6 -0.3920 -0.0051
-9 13 7 -0.4655 -0.0036
-9 13 8 -0.6905 -0.0023
-9 13 9 -0.6999 -0.0009
-9 13 10 -0.7917 0.0015
-9 13 11 -0.9187 0.0037
-9 13 12 -0.5613 0.0036
-9 13 13 -0.0898 0.0010
-9 13 14 -0.1221 -0.0010
-9 13 15 -0.3392 0.0009
-9 13 16 -0.2958 0.0048
-9 14 1 0.4161 0.0105
-9 14 2 0.1133 0.0032
-9 14 3 -0.0516 -0.0034
-9 14 4 0.3748 -0.0056
-9 14 5 0.3954 -0.0048
-9 14 6 -0.1827 -0.0037
-9 14 7 -0.4988 -0.0020
-9 14 8 -0.5702 0.0003
-9 14 9 -0.6996 0.0007
-9 14 10 -0.5265 -0.0021
-9 14 11 -0.2022 -0.0057
-9 14 12 -0.2625 -0.0067
-9 14 13 -0.3620 -0.0047
-9 14 14 -0.0722 -0.0034
-9 14 15 0.2061 -0.0058
-9 15 1 -0.1295 -0.0019
-9 15 2 0.1176 -0.0018
-9 15 3 -0.0329 -0.0028
-9 15 4 -0.6838 -0.0052
-9 15 5 -0.8711 -0.0071
-9 15 6 -0.6859 -0.0069
-9 15 7 -0.8160 -0.0066
-9 15 8 -0.9175 -0.0068
-9 15 9 -0.7104 -0.0052
-9 15 10 -0.6349 -0.0008
-9 15 11 -0.5645 0.0030
-9 15 12 -0.1561 0.0026
-9 15 13 0.1196 -0.0013
-9 16 1 -0.0808 0.0149
-9 16 2 -0.2999 0.0093
-9 16 3 -0.0440 0.0020
-9 16 4 0.4153 -0.0040
-9 16 5 0.2639 -0.0081
-9 16 6 -0.0607 -0.0098
-9 16 7 0.0566 -0.0078
-9 16 8 0.1655 -0.0032
-9 16 9 0.1103 -0.0012
-9 16 10 0.2791 -0.0037
-9 16 11 0.3867 -0.0070
-9 16 12 0.1450 -0.0066
-9 17 1 0.0999 -0.0071
-9 17 2 0.2120 -0.0096
-9 17 3 -0.1730 -0.0119
-9 17 4 -0.5683 -0.0131
-9 17 5 -0.3813 -0.0123
-9 17 6 -0.2150 -0.0100
-9 17 7 -0.4404 -0.0089
-9 17 8 -0.5143 -0.0093
-9 17 9 -0.4317 -0.0073
-9 17 10 -0.5342 -0.0018
-9 18 1 -0.4147 0.0134
-9 18 2 -0.4682 0.0121
-9 18 4 0.2496 0.0015
-9 18 5 -0.0073 -0.0041
-9 18 6 -0.1331 -0.0078
-8 -18 1 -0.4549 0.0129
-8 -18 2 0.2419 0.0135
-8 -18 3 0.4435 0.0139
-8 -18 4 0.0811 0.0045
-8 -18 5 -0.1367 -0.0041
-8 -18 6 -0.0589 -0.0001
-8 -18 7 -0.0199 0.0087
-8 -18 8 -0.1550 0.0091
-8 -18 9 -0.4013 0.0031
-8 -18 10 -0.5412 0.0012
-8 -17 1 0.1573 -0.0095
-8 -17 2 -0.4604 -0.0152
-8 -17 3 -0.3492 -0.0159
-8 -17 4 0.2082 -0.0041
-8 -17 5 0.2266 0.0057
-8 -17 6 -0.2361 0.0018
-8 -17 7 -0.5076 -0.0067
-8 -17 8 -0.3627 -0.0062
-8 -17 9 0.0290 -0.0005
-8 -17 10 0.3484 -0.0007
-8 -17 11 0.2730 -0.0039
-8 -17 12 -0.0558 -0.0029
-8 -16 1 -0.7167 0.0150
-8 -16 2 0.1534 0.0243
-8 -16 3 0.0327 0.0254
-8 -16 4 -0.4920 0.0129
-8 -16 5 -0.2940 0.0027
-8 -16 6 0.3473 0.0056
-8 -16 7 0.5746 0.0117
-8 -16 8 0.2332 0.0086
-8 -16 9 -0.3233 0.0023
-8 -16 10 -0.6806 0.0032
-8 -16 11 -0.5406 0.0057
-8 -16 12 -0.0932 0.0024
-8 -16 13 0.0821 0.0009
-8 -16 14 -0.1393 0.0051
-8 -15 1 -0.1858 -0.0030
-8 -15 2 -0.7567 -0.0144
-8 -15 3 -0.0359 -0.0163
-8 -15 5 0.7359 0.0016
-8 -15 6 -0.0813 -0.0031
-8 -15 7 -0.5397 -0.0093
-8 -15 8 -0.4342 -0.0061
-8 -15 9 -0.0997 -0.0011
-8 -15 10 0.1389 -0.0036
-8 -15 11 0.0762 -0.0059
-8 -15 12 -0.1461 -0.0018
-8 -15 13 -0.0756 -0.0018
-8 -15 14 0.3276 -0.0086
-8 -15 15 0.5637 -0.0076
-8 -15 16 0.4702 0.0020
-8 -14 1 -0.5663 0.0019
-8 -14 2 0.0141 0.0136
-8 -14 3 -0.7340 0.0156
-8 -14 4 -1.5195 0.0067
-8 -14 5 -1.1531 0.0007
-8 -14 6 -0.2492 0.0041
-8 -14 7 0.1527 0.0073
-8 -14 8 -0.0375 0.0026
-8 -14 9 -0.3408 -0.0013
-8 -14 10 -0.4380 0.0028
-8 -14 11 -0.2191 0.0049
-8 -14 12 0.1758 0.0002
-8 -14 13 0.3105 0.0013
-8 -14 14 0.0789 0.0088
-8 -14 15 -0.0853 0.0063
-8 -14 16 -0.0751 -0.0045
-8 -14 17 -0.1903 -0.0027
-8 -13 1 -1.4764 0.0058
-8 -13 3 -0.5920 -0.0043
-8 -13 4 0.6440 0.0015
-8 -13 5 0.7024 0.0035
-8 -13 6 0.1682 -0.0017
-8 -13 7 0.0403 -0.0049
-8 -13 8 0.3548 -0.0005
-8 -13 9 0.5872 0.0023
-8 -13 10 0.5678 -0.0018
-8 -13 11 0.3799 -0.0020
-8 -13 12 0.1383 0.0034
-8 -13 13 0.1643 0.0007
-8 -13 14 0.4817 -0.0080
-8 -13 15 0.5742 -0.0040
-8 -13 16 0.3625 0.0078
-8 -13 17 0.2827 0.0051
-8 -13 18 0.2944 -0.0072
-8 -12 1 -0.1566 -0.0068
-8 -12 2 0.1407 -0.0003
-8 -12 3 -0.7794 -0.0001
-8 -12 4 -1.5129 -0.0047
-8 -12 5 -1.1455 -0.0062
-8 -12 6 -0.3540 -0.0024
-8 -12 7 -0.1823 -0.0010
-8 -12 8 -0.5348 -0.0049
-8 -12 9 -0.6520 -0.0054
-8 -12 10 -0.4048 0.0002
-8 -12 11 -0.0445 0.0008
-8 -12 12 0.2988 -0.0033
-8 -12 13 0.3041 0.0017
-8 -12 14 -0.0537 0.0105
-8 -12 15 -0.1916 0.0052
-8 -12 16 -0.0757 -0.0055
-8 -12 17 -0.2534 0.0006
-8 -12 18 -0.6050 0.0144
-8 -12 19 -0.6933 0.0117
-8 -11 1 -2.2693 0.0054
-8 -11 2 -2.4404 0.0023
-8 -11 3 -1.3168 0.0028
-8 -11 4 -0.2277 0.0049
-8 -11 6 -0.3895 -0.0001
-8 -11 7 0.0520 -0.0010
-8 -11 8 0.9673 0.0029
-8 -11 9 1.3317 0.0040
-8 -11 10 1.0990 0.0010
-8 -11 11 0.6992 0.0031
-8 -11 12 0.2682 0.0076
-8 -11 13 0.1449 0.0020
-8 -11 14 0.3247 -0.0056
-8 -11 15 0.1291 0.0018
-8 -11 16 -0.3542 0.0121
-8 -11 17 -0.3573 0.0050
-8 -11 18 0.0055 -0.0070
-8 -11 19 0.2045 -0.0024
-8 -10 1 0.0082 -0.0067
-8 -10 2 0.2664 -0.0056
-8 -10 3 -0.3235 -0.0069
-8 -10 4 -0.7837 -0.0084
-8 -10 5 -0.2472 -0.0078
-8 -10 6 0.5740 -0.0050
-8 -10 7 0.2808 -0.0039
-8 -10 8 -0.7032 -0.0058
-8 -10 9 -1.0231 -0.0045
-8 -10 10 -0.7201 -0.0002
-8 -10 11 -0.3594 -0.0009
-8 -10 12 -0.0583 -0.0029
-8 -10 13 -0.1783 0.0042
-8 -10 14 -0.6024 0.0103
-8 -10 15 -0.4604 0.0016
-8 -10 16 0.0695 -0.0073
-8 -10 17 0.0552 0.0009
-8 -10 18 -0.3322 0.0107
-8 -10 19 -0.4904 0.0042
-8 -10 20 -0.4294 -0.0041
-8 -9 1 -1.2490 -0.0013
-8 -9 2 -1.5284 -0.0008
-8 -9 3 -0.9640 0.0003
-8 -9 4 -0.3999 0.0004
-8 -9 5 -0.9427 -0.0006
-8 -9 6 -1.7247 -0.0026
-8 -9 7 -0.9920 -0.0029
-8 -9 8 0.5627 -0.0004
-8 -9 9 1.2440 0.0006
-8 -9 10 1.1878 -0.0001
-8 -9 11 0.9821 0.0028
-8 -9 12 0.6756 0.0046
-8 -9 13 0.7096 -0.0024
-8 -9 14 0.9207 -0.0070
-8 -9 15 0.3907 0.0014
-8 -9 16 -0.4412 0.0078
-8 -9 17 -0.4605 -0.0006
-8 -9 18 0.0414 -0.0073
-8 -9 20 0.4681 0.0047
-8 -9 21 0.2904 -0.0035
-8 -8 1 -0.3619 -0.0044
-8 -8 2 -0.1003 -0.0045
-8 -8 3 -0.5456 -0.0044
-8 -8 4 -0.9051 -0.0034
-8 -8 5 0.2291 -0.0026
-8 -8 6 1.6447 -0.0009
-8 -8 7 1.2131 0.0005
-8 -8 8 -0.0379 -0.0001
-8 -8 9 -0.2748 0.0002
-8 -8 10 0.0341 0.0015
-8 -8 11 0.2169 0.0001
-8 -8 12 0.2818 0.0003
-8 -8 13 -0.1977 0.0068
-8 -8 14 -0.7790 0.0088
-8 -8 15 -0.3397 -0.0002
-8 -8 16 0.4985 -0.0052
-8 -8 17 0.5344 0.0018
-8 -8 18 0.1520 0.0051
-8 -8 19 -0.0240 -0.0025
-8 -8 20 -0.0463 -0.0048
-8 -8 21 0.1657 0.0035
-8 -7 1 0.5039 -0.0033
-8 -7 2 0.0370 -0.0009
-8 -7 3 0.4430 -0.0001
-8 -7 4 0.7552 -0.0010
-8 -7 5 -0.7149 -0.0015
-8 -7 6 -2.1959 -0.0032
-8 -7 7 -1.3130 -0.0055
-8 -7 8 0.3601 -0.0052
-8 -7 9 0.8556 -0.0038
-8 -7 10 0.8713 -0.0026
-8 -7 11 0.9425 -0.0001
-8 -7 12 0.9585 -0.0004
-8 -7 13 1.3969 -0.0061
-8 -7 14 1.6833 -0.0077
-8 -7 15 0.7945 -0.0013
-8 -7 16 -0.2606 0.0005
-8 -7 17 -0.2615 -0.0057
-8 -7 18 0.1831 -0.0060
-8 -7 19 0.4158 0.0017
-8 -7 21 0.1462 -0.0058
-8 -7 22 -0.1965 -0.0083
-8 -6 1 -0.9205 0.0002
-8 -6 3 -1.6305 0.0025
-8 -6 4 -1.9856 0.0041
-8 -6 5 0.0140 0.0033
-8 -6 6 1.9079 0.0035
-8 -6 7 1.2972 0.0052
-8 -6 8 0.2937 0.0049
-8 -6 9 0.5918 0.0032
-8 -6 10 0.9708 0.0022
-8 -6 11 0.8975 0.0012
-8 -6 12 0.5049 0.0025
-8 -6 13 -0.5646 0.0067
-8 -6 14 -1.3026 0.0065
-8 -6 15 -0.6072 0.0007
-8 -6 16 0.2883 -0.0006
-8 -6 17 0.2664 0.0036
-8 -6 18 0.0250 0.0020
-8 -6 19 -0.0031 -0.0042
-8 -6 20 0.0520 -0.0031
-8 -6 22 0.4858 0.0063
-8 -5 1 0.6044 0.0028
-8 -5 2 0.3508 0.0062
-8 -5 3 1.4492 0.0060
-8 -5 4 1.8254 0.0044
-8 -5 5 -0.3030 0.0042
-8 -5 6 -1.7503 0.0016
-8 -5 7 -0.5093 -0.0033
-8 -5 8 0.5952 -0.0050
-8 -5 9 0.1588 -0.0034
-8 -5 10 -0.2823 -0.0014
-8 -5 11 -0.3440 0.0005
-8 -5 12 -0.0880 0.0003
-8 -5 13 0.8446 -0.0022
-8 -5 14 1.2530 -0.0021
-8 -5 15 0.3033 0.0004
-8 -5 16 -0.4618 -0.0011
-8 -5 17 -0.1854 -0.0050
-8 -5 18 0.2047 -0.0029
-8 -5 19 0.3368 0.0023
-8 -5 20 0.2941 0.0016
-8 -4 1 -1.3976 0.0071
-8 -4 2 -1.4627 0.0072
-8 -4 3 -2.6986 0.0089
-8 -4 4 -2.4546 0.0092
-8 -4 5 0.4040 0.0058
-8 -4 6 1.8353 0.0043
-8 -4 7 0.4343 0.0059
-8 -4 8 -0.4132 0.0054
-8 -4 9 0.2090 0.0029
-8 -4 10 0.5560 0.0013
-8 -4 11 0.4359 0.0009
-8 -4 12 -0.1695 0.0015
-8 -4 13 -1.4453 0.0029
-8 -4 14 -1.8745 0.0017
-8 -4 15 -0.8655 -0.0012
-8 -4 16 -0.1350 -0.0011
-8 -4 17 -0.2507 0.0002
-8 -4 18 -0.2923 -0.0022
-8 -4 19 -0.1775 -0.0054
-8 -3 1 -0.5267 0.0098
-8 -3 2 0.3858 0.0123
-8 -3 3 2.6414 0.0103
-8 -3 4 2.7208 0.0083
-8 -3 5 0.1164 0.0085
-8 -3 6 -0.7045 0.0058
-8 -3 7 0.7600 0.0001
-8 -3 8 0.9002 -0.0025
-8 -3 9 -0.4243 -0.0015
-8 -3 10 -1.2779 -0.0002
-8 -3 11 -1.5524 0.0010
-8 -3 12 -1.0260 0.0019
-8 -3 13 0.3054 0.0020
-8 -3 14 0.7333 0.0025
-8 -3 15 0.0061 0.0028
-8 -3 16 -0.1724 0.0010
-8 -3 17 0.2814 -0.0008
-8 -3 18 0.3819 0.0003
-8 -3 19 0.2141 0.0026
-8 -3 22 -0.3513 0.0015
-8 -2 1 -0.3538 0.0109
-8 -2 2 -0.7859 0.0098
-8 -2 3 -2.0675 0.0111
-8 -2 4 -0.6539 0.0100
-8 -2 5 2.5601 0.0053
-8 -2 6 2.7498 0.0032
-8 -2 7 0.5066 0.0044
-8 -2 8 -0.3248 0.0039
-8 -2 9 0.0622 0.0016
-8 -2 10 0.1644 0.0004
-8 -2 11 0.1703 -0.0000
-8 -2 12 -0.3342 -0.0004
-8 -2 13 -1.2611 -0.0006
-8 -2 14 -1.0587 -0.0014
-8 -2 15 -0.0753 -0.0027
-8 -2 16 0.0122 -0.0034
-8 -2 17 -0.4513 -0.0039
-8 -2 18 -0.5345 -0.0046
-8 -2 19 -0.4546 -0.0047
-8 -2 22 -0.6074 0.0001
-8 -1 1 0.2883 0.0100
-8 -1 2 2.8847 0.0110
-8 -1 3 5.7200 0.0081
-8 -1 4 4.7495 0.0066
-8 -1 5 1.7301 0.0076
-8 -1 6 1.2616 0.0056
-8 -1 7 2.0427 0.0007
-8 -1 8 1.0540 -0.0020
-8 -1 9 -0.4956 -0.0025
-8 -1 10 -1.1884 -0.0026
-8 -1 11 -1.2937 -0.0019
-8 -1 12 -0.4275 -0.0003
-8 -1 13 0.8117 0.0009
-8 -1 14 0.7954 0.0014
-8 -1 15 0.2014 0.0015
-8 -1 16 0.4097 0.0017
-8 -1 17 0.7031 0.0019
-8 -1 19 -0.1284 0.0020
-8 -1 22 -0.3403 0.0077
-8 0 2 0.8895 0.0100
-8 0 4 1.1908 0.0079
-8 0 5 3.5180 0.0035
-8 0 6 2.4890 0.0017
-8 0 7 0.5021 0.0024
-8 0 8 0.2570 0.0022
-8 0 9 0.4749 0.0012
-8 0 10 0.4357 0.0010
-8 0 11 0.4845 0.0010
-8 0 12 0.0316 0.0005
-8 0 13 -0.3464 0.0007
-8 0 14 0.3613 0.0016
-8 0 15 0.8631 0.0019
-8 0 16 0.1360 0.0004
-8 0 17 -0.6623 -0.0013
-8 0 18 -0.8444 -0.0012
-8 0 19 -0.7082 0.0001
-8 0 20 -0.3457 0.0001
-8 0 21 -0.2795 -0.0002
-8 0 22 -0.8033 0.0010
-8 1 1 1.6001 0.0019
-8 1 2 4.8893 0.0024
-8 1 3 7.0576 0.0011
-8 1 5 2.7280 0.0036
-8 1 6 2.5835 0.0030
-8 1 7 2.2394 0.0006
-8 1 8 0.4670 -0.0014
-8 1 9 -0.7432 -0.0027
-8 1 10 -0.9460 -0.0036
-8 1 11 -0.5736 -0.0032
-8 1 12 0.5299 -0.0012
-8 1 13 1.1433 0.0002
-8 1 14 0.4317 -0.0002
-8 1 15 -0.0663 -0.0012
-8 1 16 0.3343 -0.0008
-8 1 17 0.4977 -0.0001
-8 1 18 0.1469 -0.0009
-8 1 19 -0.3430 -0.0018
-8 1 21 -0.7035 0.0021
-8 2 2 0.2770 0.0113
-8 2 3 -1.4743 0.0088
-8 2 4 -0.2644 0.0052
-8 2 5 0.3022 0.0015
-8 2 6 -1.1414 -0.0003
-8 2 7 -1.5809 -0.0005
-8 2 8 -0.5196 -0.0002
-8 2 9 0.1448 0.0003
-8 2 10 0.3434 0.0015
-8 2 11 0.2572 0.0020
-8 2 12 -0.2994 0.0013
-8 2 13 -0.1654 0.0010
-8 2 14 0.8054 0.0024
-8 2 15 0.8772 0.0038
-8 2 16 -0.0732 0.0029
-8 2 17 -0.6986 0.0012
-8 2 18 -0.7430 0.0013
-8 2 19 -0.3851 0.0028
-8 2 20 0.1815 0.0041
-8 2 21 0.1648 0.0055
-8 3 1 -0.4957 -0.0093
-8 3 2 2.1018 -0.0091
-8 3 3 3.1099 -0.0079
-8 3 4 1.8658 -0.0055
-8 3 5 1.7198 -0.0028
-8 3 6 2.6832 -0.0006
-8 3 7 1.9806 0.0006
-8 3 8 0.2224 0.0008
-8 3 9 -0.6276 0.0002
-8 3 10 -0.6629 -0.0010
-8 3 11 -0.0204 -0.0013
-8 3 12 0.9677 0.0003
-8 3 13 0.8220 0.0018
-8 3 14 -0.2195 0.0009
-8 3 15 -0.4156 -0.0012
-8 3 16 0.0906 -0.0020
-8 3 17 0.2543 -0.0021
-8 3 18 0.1187 -0.0028
-8 3 19 -0.2194 -0.0032
-8 3 20 -0.5661 -0.0027
-8 3 21 -0.2528 -0.0024
-8 3 22 0.3614 -0.0029
-8 4 1 0.9039 0.0142
-8 4 2 -1.6409 0.0118
-8 4 4 -1.7819 0.0038
-8 4 5 -2.7247 0.0010
-8 4 6 -3.9798 -0.0012
-8 4 7 -3.1022 -0.0023
-8 4 8 -1.3354 -0.0021
-8 4 9 -0.3602 -0.0012
-8 4 10 -0.0501 0.0002
-8 4 11 -0.4976 0.0010
-8 4 12 -1.1464 -0.0006
-8 4 13 -0.6345 -0.0027
-8 4 14 0.3355 -0.0028
-8 4 15 0.2580 -0.0018
-8 4 16 -0.3031 -0.0017
-8 4 17 -0.4270 -0.0016
-8 4 18 -0.2314 -0.0009
-8 4 19 0.2445 -0.0002
-8 4 20 0.6481 0.0009
-8 4 21 0.3384 0.0036
-8 4 22 -0.1702 0.0076
-8 5 1 -2.9087 -0.0136
-8 5 2 -1.6032 -0.0142
-8 5 3 -1.5929 -0.0123
-8 5 4 -1.3975 -0.0105
-8 5 5 0.8453 -0.0078
-8 5 6 2.7745 -0.0038
-8 5 7 2.2904 -0.0004
-8 5 8 0.9487 0.0017
-8 5 9 0.1131 0.0024
-8 5 10 -0.1783 0.0012
-8 5 11 0.3743 -0.0004
-8 5 12 0.9690 0.0001
-8 5 13 0.4057 0.0017
-8 5 14 -0.3164 0.0022
-8 5 15 -0.0328 0.0019
-8 5 17 0.5143 0.0011
-8 5 18 0.3119 0.0008
-8 5 19 -0.1328 0.0019
-8 5 20 -0.4053 0.0033
-8 5 21 -0.0799 0.0026
-8 5 22 0.1733 -0.0008
-8 6 1 -0.1791 0.0103
-8 6 2 -0.8634 0.0090
-8 6 4 0.1924 0.0037
-8 6 5 -1.6404 0.0019
-8 6 6 -2.8273 -0.0002
-8 6 7 -2.0279 -0.0009
-8 6 8 -0.9037 -0.0009
-8 6 9 -0.3136 -0.0009
-8 6 10 -0.2699 0.0002
-8 6 11 -0.9907 0.0014
-8 6 12 -1.4115 0.0005
-8 6 15 -0.1343 -0.0035
-8 6 16 -0.3832 -0.0035
-8 6 17 -0.2443 -0.0023
-8 6 18 0.0687 -0.0019
-8 6 19 0.4934 -0.0037
-8 6 20 0.5442 -0.0059
-8 6 21 0.0442 -0.0058
-8 7 1 -1.7007 -0.0083
-8 7 2 -1.9089 -0.0091
-8 7 3 -2.9666 -0.0087
-8 7 4 -2.2843 -0.0087
-8 7 5 0.3684 -0.0069
-8 7 6 1.9773 -0.0038
-8 7 7 1.6349 -0.0018
-8 7 8 0.8323 -0.0002
-8 7 9 0.1468 0.0011
-8 7 10 -0.0920 0.0002
-8 7 11 0.4748 -0.0020
-8 7 12 0.7657 -0.0028
-8 7 13 0.2110 -0.0020
-8 7 14 0.0691 -0.0004
-8 7 15 0.7051 0.0018
-8 7 16 1.0980 0.0026
-8 7 17 0.9332 0.0013
-8 7 18 0.4301 0.0008
-8 7 19 -0.1916 0.0026
-8 7 20 -0.3476 0.0051
-8 7 21 -0.0338 0.0062
-8 8 1 0.0791 0.0045
-8 8 2 0.7152 0.0044
-8 8 3 2.2349 0.0036
-8 8 4 1.9434 0.0028
-8 8 5 0.0821 0.0007
-8 8 6 -0.7655 -0.0010
-8 8 7 -0.3913 -0.0004
-8 8 8 -0.0145 0.0001
-8 8 9 0.2398 -0.0001
-8 8 10 0.1152 0.0011
-8 8 11 -0.5060 0.0033
-8 8 12 -0.4802 0.0049
-8 8 13 0.3492 0.0054
-8 8 14 0.5960 0.0046
-8 8 15 0.0637 0.0028
-8 8 16 -0.3186 0.0022
-8 8 19 0.2937 -0.0018
-8 8 20 0.1675 -0.0055
-8 9 1 0.1701 -0.0028
-8 9 2 -1.1317 -0.0033
-8 9 3 -2.7279 -0.0044
-8 9 4 -2.1910 -0.0049
-8 9 5 -0.3860 -0.0032
-8 9 6 0.3829 -0.0022
-8 9 8 0.1062 -0.0030
-8 9 9 -0.1119 -0.0021
-8 9 10 0.0488 -0.0026
-8 9 11 0.6628 -0.0041
-8 9 12 0.6416 -0.0055
-8 9 13 0.0567 -0.0061
-8 9 14 0.1165 -0.0051
-8 9 15 0.7202 -0.0039
-8 9 16 0.9807 -0.0049
-8 9 17 0.7357 -0.0071
-8 9 18 0.1787 -0.0075
-8 9 19 -0.2973 -0.0064
-8 9 20 -0.2583 -0.0047
-8 10 1 -0.7153 -0.0020
-8 10 2 0.2397 0.0006
-8 10 3 1.4571 0.0026
-8 10 4 1.0102 0.0020
-8 10 5 0.0204 -0.0013
-8 10 6 0.0770 -0.0031
-8 10 7 0.5357 -0.0025
-8 10 8 0.7848 -0.0022
-8 10 9 1.0190 -0.0017
-8 10 10 0.8087 0.0004
-8 10 11 0.2808 0.0033
-8 10 12 0.4682 0.0058
-8 10 13 1.0518 0.0074
-8 10 14 0.8810 0.0071
-8 10 15 0.1476 0.0064
-8 10 16 -0.3500 0.0073
-8 10 17 -0.4285 0.0078
-8 10 18 -0.2030 0.0060
-8 10 19 0.0045 0.0045
-8 11 1 0.4146 0.0005
-8 11 2 -0.8596 -0.0002
-8 11 3 -1.8269 -0.0018
-8 11 4 -1.0824 -0.0018
-8 11 5 -0.0255 -0.0004
-8 11 6 0.1727 -0.0008
-8 11 7 0.2161 -0.0023
-8 11 8 0.3057 -0.0023
-8 11 9 0.1773 -0.0020
-8 11 10 0.3607 -0.0030
-8 11 11 0.6876 -0.0041
-8 11 12 0.2658 -0.0045
-8 11 13 -0.4400 -0.0042
-8 11 15 -0.0189 -0.0048
-8 11 16 0.1589 -0.0084
-8 11 17 0.0340 -0.0107
-8 11 18 -0.2012 -0.0106
-8 12 1 -1.0328 -0.0067
-8 12 2 -0.1185 -0.0008
-8 12 3 0.4781 0.0041
-8 12 4 -0.0284 0.0048
-8 12 5 -0.2561 0.0026
-8 12 7 0.5845 -0.0006
-8 12 8 0.6846 -0.0025
-8 12 9 0.8102 -0.0025
-8 12 10 0.4478 0.0003
-8 12 11 -0.0598 0.0033
-8 12 12 0.1439 0.0045
-8 12 13 0.5436 0.0037
-8 12 14 0.3229 0.0024
-8 12 15 -0.1524 0.0034
-8 12 16 -0.3293 0.0060
-8 12 17 -0.2451 0.0064
-8 13 1 0.3940 0.0071
-8 13 3 -0.4622 0.0061
-8 13 4 0.3876 0.0057
-8 13 6 0.5725 0.0025
-8 13 7 0.5937 0.0015
-8 13 8 0.5315 0.0025
-8 13 9 0.2167 0.0023
-8 13 10 0.2662 -0.0003
-8 13 11 0.3589 -0.0022
-8 13 12 -0.1600 -0.0011
-8 13 13 -0.6726 0.0021
-8 13 14 -0.5434 0.0043
-8 13 15 -0.2423 0.0027
-8 13 16 -0.2127 -0.0005
-8 13 17 -0.2838 -0.0016
-8 14 1 0.0843 -0.0074
-8 14 2 0.7145 -0.0014
-8 14 3 0.5573 0.0040
-8 14 5 -0.1928 0.0084
-8 14 6 0.0897 0.0083
-8 14 7 -0.0494 0.0048
-8 14 8 -0.1338 -0.0004
-8 14 9 -0.0723 -0.0022
-8 14 10 -0.4079 0.0006
-8 14 11 -0.6662 0.0038
-8 14 12 -0.2898 0.0036
-8 14 13 0.0506 0.0007
-8 14 14 -0.1136 -0.0015
-8 14 15 -0.2611 -0.0008
-8 15 1 0.2807 0.0090
-8 15 2 -0.2564 0.0120
-8 15 4 0.5326 0.0133
-8 15 5 0.3541 0.0095
-8 15 6 0.0845 0.0047
-8 15 7 0.2392 0.0031
-8 15 8 0.2036 0.0043
-8 15 9 0.0393 0.0035
-8 15 10 0.2640 -0.0005
-8 15 11 0.3511 -0.0033
-8 15 12 -0.0694 -0.0015
-8 15 13 -0.2820 0.0030
-8 15 14 -0.0379 0.0062
-8 16 1 0.9696 -0.0051
-8 16 2 1.2320 -0.0030
-8 16 3 0.6392 -0.0004
-8 16 4 0.0523 0.0026
-8 16 5 0.1856 0.0059
-8 16 6 0.2691 0.0073
-8 16 7 0.0089 0.0038
-8 16 8 0.0142 -0.0027
-8 16 10 -0.2825 -0.0028
-8 16 11 -0.3515 0.0006
-8 16 12 0.0309 0.0010
-8 16 13 0.1185 -0.0004
-8 17 1 -0.0349 -0.0042
-8 17 2 -0.3899 0.0020
-8 17 3 -0.0527 0.0074
-8 17 4 0.1058 0.0092
-8 17 5 -0.2548 0.0062
-8 17 6 -0.3227 0.0010
-8 17 7 -0.0881 -0.0012
-8 17 8 -0.1214 -0.0002
-8 17 9 -0.0633 -0.0010
-8 17 10 0.2933 -0.0045
-8 17 11 0.2636 -0.0062
-8 18 1 1.0757 -0.0015
-8 18 2 1.0837 -0.0023
-8 18 3 0.5381 -0.0025
-8 18 4 0.3660 -0.0019
-8 18 5 0.6548 0.0000
-8 18 6 0.6729 0.0017
-8 18 7 0.5801 -0.0009
-8 18 8 0.7122 -0.0060
-8 19 1 -0.1159 -0.0189
-8 19 2 -0.1951 -0.0133
-8 19 3 0.0907 -0.0072
-8 19 4 0.0137 -0.0024
-7 -19 1 -0.0726 0.0109
-7 -19 2 0.1745 0.0128
-7 -19 4 0.0127 0.0001
-7 -19 5 -0.2646 -0.0056
-7 -19 6 -0.2622 -0.0010
-7 -19 7 -0.0475 0.0057
-7 -19 8 0.0360 0.0066
-7 -18 1 0.5698 -0.0182
-7 -18 2 -0.1785 -0.0263
-7 -18 3 -0.4684 -0.0255
-7 -18 4 -0.2268 -0.0135
-7 -18 5 -0.0981 -0.0043
-7 -18 6 -0.3077 -0.0052
-7 -18 7 -0.5364 -0.0080
-7 -18 8 -0.4289 -0.0057
-7 -18 9 0.0588 -0.0019
-7 -18 10 0.4968 -0.0013
-7 -18 11 0.4045 -0.0016
-7 -17 1 -0.2480 0.0022
-7 -17 2 0.0865 0.0127
-7 -17 3 -0.3105 0.0139
-7 -17 4 -1.0674 0.0047
-7 -17 5 -1.1777 -0.0002
-7 -17 6 -0.5938 0.0049
-7 -17 7 0.0100 0.0102
-7 -17 8 0.1615 0.0082
-7 -17 9 -0.1322 0.0035
-7 -17 10 -0.4427 0.0009
-7 -17 11 -0.3308 -0.0021
-7 -17 12 0.0290 -0.0050
-7 -17 13 0.0849 -0.0029
-7 -16 1 0.5628 -0.0013
-7 -16 3 -0.1988 -0.0153
-7 -16 4 0.4512 -0.0056
-7 -16 5 0.4231 0.0004
-7 -16 6 -0.1444 -0.0027
-7 -16 7 -0.4737 -0.0062
-7 -16 8 -0.2796 -0.0042
-7 -16 9 0.2007 -0.0024
-7 -16 10 0.5156 -0.0041
-7 -16 11 0.3254 -0.0042
-7 -16 12 -0.1420 -0.0028
-7 -16 13 -0.3072 -0.0058
-7 -16 14 -0.1089 -0.0096
-7 -16 15 0.0385 -0.0055
-7 -15 1 0.5805 -0.0119
-7 -15 2 0.8765 -0.0007
-7 -15 3 -0.2014 0.0017
-7 -15 4 -1.4689 -0.0037
-7 -15 5 -1.6042 -0.0046
-7 -15 6 -0.9563 0.0016
-7 -15 7 -0.4778 0.0055
-7 -15 8 -0.4448 0.0025
-7 -15 9 -0.6212 -0.0007
-7 -15 10 -0.7135 -0.0010
-7 -15 11 -0.5160 -0.0036
-7 -15 12 -0.1898 -0.0070
-7 -15 13 -0.1666 -0.0034
-7 -15 14 -0.4043 0.0023
-7 -15 15 -0.4456 -0.0007
-7 -15 16 -0.3013 -0.0069
-7 -14 1 0.1697 0.0098
-7 -14 2 -0.7676 0.0015
-7 -14 3 -0.2098 0.0019
-7 -14 5 0.3155 0.0093
-7 -14 6 -0.3048 0.0042
-7 -14 7 -0.4186 0.0010
-7 -14 8 -0.0473 0.0023
-7 -14 9 0.3161 0.0018
-7 -14 10 0.4049 -0.0015
-7 -14 11 0.1496 -0.0006
-7 -14 12 -0.2460 0.0023
-7 -14 13 -0.3212 -0.0016
-7 -14 14 -0.0851 -0.0069
-7 -14 15 -0.0087 -0.0023
-7 -14 16 -0.0522 0.0049
-7 -14 17 0.1249 0.0009
-7 -13 1 1.3717 -0.0123
-7 -13 2 1.5546 -0.0063
-7 -13 3 0.2009 -0.0066
-7 -13 4 -1.0461 -0.0095
-7 -13 5 -1.0743 -0.0078
-7 -13 6 -0.5941 -0.0022
-7 -13 7 -0.5999 0.0001
-7 -13 8 -0.9836 -0.0023
-7 -13 9 -1.1636 -0.0028
-7 -13 10 -1.0052 -0.0012
-7 -13 11 -0.5859 -0.0040
-7 -13 12 -0.1007 -0.0074
-7 -13 13 0.0202 -0.0024
-7 -13 14 -0.1537 0.0038
-7 -13 15 -0.0516 -0.0012
-7 -13 16 0.2339 -0.0083
-7 -13 17 0.2021 -0.0031
-7 -13 18 -0.0155 0.0063
-7 -12 1 -0.2229 0.0060
-7 -12 2 -0.9558 0.0043
-7 -12 3 -0.3317 0.0076
-7 -12 4 0.1389 0.0117
-7 -12 5 -0.4074 0.0110
-7 -12 6 -1.0798 0.0070
-7 -12 7 -0.8148 0.0050
-7 -12 8 0.0444 0.0055
-7 -12 9 0.6122 0.0035
-7 -12 10 0.7287 0.0002
-7 -12 11 0.5241 0.0021
-7 -12 12 0.1849 0.0047
-7 -12 13 0.1870 -0.0005
-7 -12 14 0.4322 -0.0051
-7 -12 15 0.2428 0.0020
-7 -12 16 -0.2151 0.0097
-7 -12 17 -0.2785 0.0039
-7 -12 18 -0.0652 -0.0042
-7 -12 19 0.0921 0.0008
-7 -11 1 0.8833 -0.0011
-7 -11 2 1.0634 0.0005
-7 -11 3 0.0335 -0.0015
-7 -11 4 -0.6330 -0.0032
-7 -11 5 -0.0371 -0.0020
-7 -11 6 0.7981 0.0008
-7 -11 7 0.5564 0.0012
-7 -11 8 -0.3387 -0.0008
-7 -11 9 -0.8248 -0.0009
-7 -11 10 -0.8211 0.0001
-7 -11 11 -0.5273 -0.0031
-7 -11 12 -0.1325 -0.0049
-7 -11 13 -0.1851 0.0018
-7 -11 14 -0.5224 0.0069
-7 -11 15 -0.3176 0.0004
-7 -11 16 0.1962 -0.0053
-7 -11 17 0.2412 0.0020
-7 -11 18 -0.0195 0.0092
-7 -11 19 -0.2084 0.0034
-7 -11 20 -0.3292 -0.0024
-7 -10 1 0.0037 -0.0013
-7 -10 2 -0.2841 -0.0009
-7 -10 3 0.4399 0.0015
-7 -10 4 0.7366 0.0030
-7 -10 5 -0.3700 0.0025
-7 -10 6 -1.6649 0.0005
-7 -10 7 -1.5342 -0.0008
-7 -10 8 -0.5663 -0.0005
-7 -10 9 -0.0231 -0.0015
-7 -10 10 0.1080 -0.0024
-7 -10 11 0.0231 0.0009
-7 -10 12 -0.1623 0.0028
-7 -10 13 0.1074 -0.0022
-7 -10 14 0.5232 -0.0039
-7 -10 15 0.1352 0.0051
-7 -10 16 -0.6318 0.0110
-7 -10 17 -0.8146 0.0043
-7 -10 18 -0.5888 -0.0002
-7 -10 19 -0.3341 0.0071
-7 -10 20 -0.0725 0.0111
-7 -10 21 -0.0627 0.0030
-7 -9 1 -0.2844 0.0040
-7 -9 2 -0.1074 0.0035
-7 -9 3 -0.9883 0.0025
-7 -9 4 -1.4311 0.0024
-7 -9 5 -0.1747 0.0025
-7 -9 6 1.3169 0.0036
-7 -9 7 1.1322 0.0047
-7 -9 8 0.1164 0.0037
-7 -9 9 -0.3379 0.0029
-7 -9 10 -0.4395 0.0020
-7 -9 11 -0.3977 -0.0010
-7 -9 12 -0.3071 -0.0009
-7 -9 13 -0.7749 0.0060
-7 -9 14 -1.3308 0.0091
-7 -9 15 -0.9283 0.0028
-7 -9 16 -0.1648 0.0000
-7 -9 17 -0.0206 0.0068
-7 -9 18 -0.1623 0.0082
-7 -9 19 -0.2078 -0.0007
-7 -9 20 -0.1918 -0.0036
-7 -9 21 0.0942 0.0045
-7 -8 1 0.2648 -0.0072
-7 -8 2 0.3654 -0.0072
-7 -8 3 1.5117 -0.0072
-7 -8 4 2.0447 -0.0070
-7 -8 5 0.4275 -0.0056
-7 -8 6 -1.4594 -0.0057
-7 -8 7 -1.4823 -0.0072
-7 -8 8 -0.8372 -0.0071
-7 -8 9 -0.8663 -0.0061
-7 -8 10 -0.9965 -0.0045
-7 -8 11 -0.9964 -0.0009
-7 -8 12 -0.8319 0.0003
-7 -8 13 0.0139 -0.0033
-7 -8 14 0.7582 -0.0027
-7 -8 15 0.3024 0.0046
-7 -8 16 -0.4666 0.0064
-7 -8 17 -0.5093 0.0002
-7 -8 18 -0.2556 0.0000
-7 -8 19 -0.0479 0.0074
-7 -8 20 0.1162 0.0074
-7 -8 21 -0.0584 -0.0014
-7 -7 1 -0.4692 -0.0018
-7 -7 2 -0.4864 -0.0029
-7 -7 3 -1.9205 -0.0018
-7 -7 4 -2.6980 -0.0004
-7 -7 5 -1.0523 -0.0009
-7 -7 6 0.6294 0.0008
-7 -7 7 0.2840 0.0042
-7 -7 8 -0.3047 0.0049
-7 -7 9 0.0977 0.0035
-7 -7 10 0.5270 0.0014
-7 -7 11 0.7186 -0.0014
-7 -7 12 0.5785 -0.0011
-7 -7 13 -0.3840 0.0034
-7 -7 14 -1.1140 0.0044
-7 -7 15 -0.5646 0.0005
-7 -7 16 0.1323 0.0015
-7 -7 17 0.0789 0.0066
-7 -7 18 -0.0996 0.0039
-7 -7 19 -0.1293 -0.0044
-7 -7 21 0.3109 0.0026
-7 -7 22 0.5818 0.0060
-7 -6 1 -0.1262 -0.0128
-7 -6 2 0.0267 -0.0119
-7 -6 3 1.6911 -0.0122
-7 -6 4 2.3645 -0.0103
-7 -6 5 0.4654 -0.0054
-7 -6 6 -0.9060 -0.0037
-7 -6 7 -0.0406 -0.0056
-7 -6 8 0.5651 -0.0059
-7 -6 9 -0.1010 -0.0046
-7 -6 10 -0.7058 -0.0031
-7 -6 11 -0.9794 -0.0008
-7 -6 12 -0.7284 0.0000
-7 -6 13 0.4336 -0.0013
-7 -6 14 1.1393 0.0007
-7 -6 15 0.4982 0.0048
-7 -6 16 -0.0880 0.0034
-7 -6 17 0.1132 -0.0010
-7 -6 18 0.3642 0.0011
-7 -6 19 0.4933 0.0063
-7 -6 20 0.5085 0.0050
-7 -6 21 0.1645 -0.0013
-7 -5 1 0.1099 -0.0062
-7 -5 2 -0.5593 -0.0067
-7 -5 3 -2.8529 -0.0034
-7 -5 4 -3.4717 -0.0019
-7 -5 5 -1.2327 -0.0037
-7 -5 6 0.0122 -0.0024
-7 -5 7 -0.9207 0.0015
-7 -5 8 -1.0263 0.0027
-7 -5 9 0.2185 0.0013
-7 -5 10 1.1685 -0.0003
-7 -5 11 1.6117 -0.0024
-7 -5 12 1.2547 -0.0029
-7 -5 13 -0.0969 -0.0015
-7 -5 14 -0.7792 -0.0019
-7 -5 15 -0.1417 -0.0029
-7 -5 16 0.2580 0.0001
-7 -5 17 -0.0043 0.0034
-7 -5 18 -0.1114 0.0005
-7 -5 19 -0.0642 -0.0050
-7 -5 20 0.0836 -0.0057
-7 -5 21 0.4534 -0.0026
-7 -4 1 -1.7903 -0.0138
-7 -4 2 -1.5105 -0.0120
-7 -4 3 0.5018 -0.0126
-7 -4 4 0.5691 -0.0095
-7 -4 5 -1.5574 -0.0027
-7 -4 6 -1.5135 0.0002
-7 -4 7 0.7794 -0.0009
-7 -4 8 1.6016 -0.0008
-7 -4 9 0.7295 -0.0001
-7 -4 10 -0.1738 -0.0001
-7 -4 11 -0.9198 0.0004
-7 -4 12 -0.8840 0.0009
-7 -4 13 0.1213 0.0013
-7 -4 14 0.4091 0.0035
-7 -4 15 -0.2465 0.0055
-7 -4 16 -0.2550 0.0037
-7 -4 17 0.3590 0.0013
-7 -4 18 0.6798 0.0023
-7 -4 19 0.7996 0.0042
-7 -4 20 0.7247 0.0039
-7 -3 1 -0.8791 -0.0035
-7 -3 3 -5.2469 0.0010
-7 -3 4 -4.4741 0.0015
-7 -3 5 -1.2426 -0.0016
-7 -3 6 -0.5077 -0.0015
-7 -3 7 -1.7290 0.0011
-7 -3 8 -1.4355 0.0015
-7 -3 9 -0.1694 0.0009
-7 -3 10 0.5551 0.0008
-7 -3 11 0.8800 -0.0001
-7 -3 12 0.3046 -0.0011
-7 -3 13 -0.9029 -0.0017
-7 -3 14 -0.9496 -0.0027
-7 -3 15 -0.0911 -0.0028
-7 -3 16 0.0622 -0.0009
-7 -3 17 -0.1664 0.0005
-7 -3 18 -0.0107 -0.0007
-7 -3 20 0.5243 -0.0056
-7 -3 23 -0.2006 -0.0005
-7 -2 1 -4.0572 -0.0101
-7 -2 2 -2.5609 -0.0093
-7 -2 3 -0.0777 -0.0112
-7 -2 4 -0.8673 -0.0088
-7 -2 5 -2.8990 -0.0030
-7 -2 6 -1.6698 -0.0002
-7 -2 7 0.8704 0.0003
-7 -2 8 1.2256 0.0017
-7 -2 9 0.3662 0.0023
-7 -2 10 -0.4395 0.0011
-7 -2 11 -1.2299 -0.0001
-7 -2 12 -1.1277 -0.0006
-7 -2 13 -0.4204 -0.0007
-7 -2 14 -0.5963 0.0000
-7 -2 15 -0.9224 0.0005
-7 -2 16 -0.1570 0.0002
-7 -2 17 0.7717 -0.0002
-7 -2 18 1.0356 -0.0008
-7 -2 19 0.9314 -0.0013
-7 -2 20 0.5281 -0.0005
-7 -2 23 0.8806 -0.0030
-7 -1 1 -1.5987 0.0012
-7 -1 4 -3.9882 0.0033
-7 -1 5 -0.7192 0.0005
-7 -1 7 -1.4730 0.0018
-7 -1 8 -0.6635 0.0017
-7 -1 9 0.1529 0.0017
-7 -1 10 0.2788 0.0023
-7 -1 11 0.1900 0.0021
-7 -1 12 -0.5568 0.0009
-7 -1 13 -1.0942 -0.0003
-7 -1 14 -0.2257 -0.0008
-7 -1 15 0.6769 -0.0003
-7 -1 16 0.4437 0.0003
-7 -1 17 0.0931 0.0006
-7 -1 18 0.1819 0.0014
-7 -1 19 0.4076 0.0015
-7 -1 20 0.7573 -0.0007
-7 -1 23 -0.6068 -0.0015
-7 0 1 -3.3344 -0.0074
-7 0 2 -0.1028 -0.0076
-7 0 3 2.4490 -0.0089
-7 0 4 1.1297 -0.0066
-7 0 5 -0.1794 -0.0029
-7 0 6 1.3089 -0.0009
-7 0 7 2.3122 0.0009
-7 0 8 1.2421 0.0029
-7 0 9 0.1490 0.0032
-7 0 10 -0.4494 0.0015
-7 0 11 -0.7281 -0.0008
-7 0 12 -0.1676 -0.0022
-7 0 13 0.1596 -0.0030
-7 0 14 -0.5295 -0.0038
-7 0 15 -0.6499 -0.0044
-7 0 16 0.3503 -0.0035
-7 0 17 1.0837 -0.0025
-7 0 18 1.0802 -0.0032
-7 0 19 0.5996 -0.0044
-7 0 20 -0.1899 -0.0043
-7 0 21 -0.4360 -0.0043
-7 0 23 0.5199 -0.0041
-7 1 1 1.7347 0.0058
-7 1 3 -2.4896 0.0062
-7 1 4 -0.6044 0.0041
-7 1 5 0.3216 0.0023
-7 1 6 -1.0996 0.0020
-7 1 7 -1.3626 0.0014
-7 1 8 -0.0234 0.0005
-7 1 9 0.7138 0.0004
-7 1 10 0.7793 0.0011
-7 1 11 0.4371 0.0014
-7 1 12 -0.3683 0.0005
-7 1 13 -0.2168 -0.0007
-7 1 14 1.0838 -0.0003
-7 1 15 1.5436 0.0012
-7 1 16 0.8202 0.0019
-7 1 17 0.1891 0.0023
-7 1 18 -0.0541 0.0035
-7 1 19 0.0769 0.0040
-7 1 20 0.5208 0.0033
-7 1 21 0.4291 0.0034
-7 1 22 -0.2574 0.0043
-7 1 23 -0.5004 0.0042
-7 2 1 0.0619 -0.0053
-7 2 2 3.1512 -0.0059
-7 2 3 4.0831 -0.0049
-7 2 4 2.4338 -0.0025
-7 2 5 2.3964 -0.0010
-7 2 6 3.8263 0.0003
-7 2 7 3.2772 0.0024
-7 2 8 1.3320 0.0041
-7 2 9 0.2003 0.0043
-7 2 10 -0.1428 0.0027
-7 2 11 0.2955 0.0004
-7 2 12 1.2390 -0.0005
-7 2 13 1.0474 -0.0003
-7 2 14 -0.0708 -0.0009
-7 2 15 -0.2420 -0.0016
-7 2 16 0.3917 -0.0010
-7 2 17 0.6768 -0.0002
-7 2 18 0.5449 -0.0004
-7 2 19 -0.0090 -0.0007
-7 2 20 -0.7267 -0.0013
-7 2 21 -0.6690 -0.0036
-7 2 22 -0.0052 -0.0063
-7 2 23 0.2577 -0.0072
-7 3 2 2.4265 0.0100
-7 3 3 1.7436 0.0086
-7 3 4 1.9779 0.0067
-7 3 5 -0.1692 0.0054
-7 3 6 -2.8052 0.0034
-7 3 7 -2.6316 0.0008
-7 3 8 -0.9296 -0.0010
-7 3 9 0.2852 -0.0016
-7 3 10 0.9186 -0.0006
-7 3 11 0.6181 0.0011
-7 3 12 -0.0854 0.0011
-7 3 13 0.3989 -0.0002
-7 3 14 1.3837 -0.0005
-7 3 15 1.1863 0.0002
-7 3 16 0.3131 0.0005
-7 3 17 -0.2582 0.0010
-7 3 18 -0.4871 0.0013
-7 3 19 -0.1741 0.0003
-7 3 21 0.3182 0.0003
-7 3 22 -0.0179 0.0031
-7 4 1 0.8792 -0.0008
-7 4 2 1.7707 -0.0021
-7 4 3 0.2691 -0.0009
-7 4 4 -1.1267 -0.0008
-7 4 5 0.4343 -0.0016
-7 4 6 2.2886 -0.0010
-7 4 7 1.8363 0.0005
-7 4 8 0.6641 0.0019
-7 4 9 0.1054 0.0031
-7 4 10 0.0759 0.0024
-7 4 11 0.9043 0.0003
-7 4 12 1.6534 -0.0004
-7 4 13 0.9067 0.0002
-7 4 15 -0.2833 0.0009
-7 4 16 0.0486 0.0015
-7 4 17 0.1550 0.0016
-7 4 18 0.1218 0.0021
-7 4 19 -0.2464 0.0041
-7 4 20 -0.5397 0.0056
-7 4 21 -0.1598 0.0048
-7 4 22 0.2567 0.0018
-7 5 1 2.6721 0.0041
-7 5 2 1.8221 0.0066
-7 5 3 2.6846 0.0063
-7 5 5 -0.8819 0.0066
-7 5 6 -3.1580 0.0044
-7 5 7 -2.6533 0.0021
-7 5 8 -1.1914 0.0005
-7 5 9 0.1134 -0.0006
-7 5 10 0.8735 0.0006
-7 5 11 0.4421 0.0033
-7 5 12 -0.0969 0.0046
-7 5 13 0.4161 0.0040
-7 5 14 0.7766 0.0028
-7 5 15 0.1554 0.0013
-7 5 16 -0.4840 0.0006
-7 5 17 -0.6782 0.0016
-7 5 18 -0.5218 0.0017
-7 5 19 0.0595 -0.0006
-7 5 20 0.4507 -0.0035
-7 5 21 0.2251 -0.0054
-7 5 22 0.1005 -0.0054
-7 6 1 -0.0985 0.0042
-7 6 2 -1.0671 0.0029
-7 6 3 -3.7008 0.0022
-7 6 4 -4.1951 -0.0004
-7 6 5 -1.8011 -0.0024
-7 6 6 0.0405 -0.0024
-7 6 7 0.1983 -0.0023
-7 6 8 0.0853 -0.0013
-7 6 9 -0.0395 0.0006
-7 6 10 0.0337 0.0007
-7 6 11 0.7275 -0.0015
-7 6 12 0.8313 -0.0034
-7 6 13 -0.2287 -0.0045
-7 6 14 -0.8809 -0.0044
-7 6 15 -0.5120 -0.0027
-7 6 16 -0.0503 -0.0015
-7 6 17 0.1871 -0.0016
-7 6 18 0.1822 -0.0007
-7 6 19 -0.1074 0.0020
-7 6 20 -0.0760 0.0047
-7 6 21 0.3629 0.0066
-7 6 22 0.4089 0.0071
-7 7 1 -0.6197 -0.0024
-7 7 2 0.5654 -0.0008
-7 7 3 2.7849 0.0011
-7 7 5 0.1972 0.0055
-7 7 6 -0.9602 0.0051
-7 7 7 -0.6212 0.0054
-7 7 8 -0.0770 0.0049
-7 7 9 0.5409 0.0033
-7 7 10 0.6790 0.0034
-7 7 11 -0.0089 0.0052
-7 7 12 -0.1825 0.0070
-7 7 13 0.4775 0.0082
-7 7 15 -0.0695 0.0067
-7 7 16 -0.4717 0.0067
-7 7 17 -0.4528 0.0083
-7 7 18 -0.0596 0.0085
-7 7 19 0.4720 0.0066
-7 7 20 0.4525 0.0036
-7 7 21 0.0300 -0.0013
-7 8 1 1.2043 0.0067
-7 8 2 -0.4168 0.0059
-7 8 3 -2.7733 0.0040
-7 8 4 -2.6620 0.0013
-7 8 5 -1.0268 0.0007
-7 8 6 -0.3911 0.0006
-7 8 7 -0.4438 -0.0007
-7 8 8 -0.3920 -0.0008
-7 8 9 -0.5203 0.0005
-7 8 10 -0.3244 0.0004
-7 8 11 0.2675 -0.0012
-7 8 12 -0.0105 -0.0033
-7 8 13 -0.9615 -0.0054
-7 8 14 -1.0857 -0.0058
-7 8 15 -0.3969 -0.0046
-7 8 16 0.2154 -0.0044
-7 8 17 0.4761 -0.0051
-7 8 18 0.2939 -0.0050
-7 8 19 -0.0272 -0.0053
-7 8 20 0.1058 -0.0068
-7 8 21 0.3964 -0.0063
-7 9 1 -1.2304 -0.0056
-7 9 2 0.6949 -0.0050
-7 9 3 2.5795 -0.0018
-7 9 4 2.0173 0.0018
-7 9 5 0.6009 0.0032
-7 9 6 0.2658 0.0044
-7 9 7 0.3203 0.0060
-7 9 8 0.3136 0.0055
-7 9 9 0.5205 0.0036
-7 9 10 0.2711 0.0029
-7 9 11 -0.2993 0.0028
-7 9 12 0.0599 0.0034
-7 9 13 0.9562 0.0047
-7 9 14 1.0731 0.0053
-7 9 15 0.5734 0.0056
-7 9 16 0.1956 0.0075
-7 9 17 0.1387 0.0089
-7 9 18 0.4088 0.0082
-7 9 19 0.5958 0.0082
-7 9 20 0.2982 0.0092
-7 10 1 2.3681 0.0046
-7 10 2 0.6831 0.0029
-7 10 3 -0.7873 0.0004
-7 10 4 -0.3969 -0.0007
-7 10 6 -0.2205 0.0005
-7 10 8 -0.4734 0.0004
-7 10 9 -0.5513 0.0009
-7 10 10 -0.0551 0.0001
-7 10 11 0.6101 -0.0005
-7 10 12 0.2670 -0.0006
-7 10 13 -0.5021 -0.0005
-7 10 14 -0.5189 0.0002
-7 10 15 -0.0253 0.0002
-7 10 16 0.3233 -0.0017
-7 10 17 0.3241 -0.0028
-7 10 18 0.0190 -0.0028
-7 10 19 -0.1710 -0.0060
-7 11 1 -1.1747 -0.0090
-7 11 2 0.4007 -0.0089
-7 11 3 1.1541 -0.0062
-7 11 4 0.2920 -0.0034
-7 11 5 -0.2957 -0.0013
-7 11 6 -0.0695 0.0012
-7 11 7 0.0114 0.0022
-7 11 8 0.1503 0.0006
-7 11 9 0.4779 -0.0007
-7 11 10 0.2144 -0.0005
-7 11 11 -0.1656 -0.0010
-7 11 12 0.3498 -0.0025
-7 11 13 1.0809 -0.0044
-7 11 14 1.0605 -0.0060
-7 11 15 0.6231 -0.0055
-7 11 16 0.3354 -0.0032
-7 11 17 0.3130 -0.0030
-7 11 18 0.4248 -0.0044
-7 11 19 0.3598 -0.0022
-7 12 1 0.9600 -0.0013
-7 12 2 -0.3001 -0.0039
-7 12 3 -0.5899 -0.0058
-7 12 4 0.1965 -0.0059
-7 12 6 0.0469 -0.0050
-7 12 7 0.1201 -0.0029
-7 12 8 0.1387 0.0006
-7 12 10 0.5702 -0.0003
-7 12 11 1.0295 -0.0016
-7 12 12 0.5487 -0.0005
-7 12 13 -0.1097 0.0023
-7 12 14 -0.1376 0.0051
-7 12 15 0.0804 0.0054
-7 12 16 0.0860 0.0042
-7 12 17 -0.0920 0.0052
-7 12 18 -0.2305 0.0069
-7 13 1 -0.9988 -0.0088
-7 13 2 0.2593 -0.0105
-7 13 3 0.3916 -0.0105
-7 13 4 -0.1982 -0.0084
-7 13 5 -0.0796 -0.0037
-7 13 6 0.2705 0.0011
-7 13 7 0.1930 0.0020
-7 13 8 0.3281 -0.0004
-7 13 9 0.5300 -0.0013
-7 13 10 0.0872 0.0004
-7 13 11 -0.2919 0.0009
-7 13 12 0.0935 -0.0016
-7 13 13 0.4551 -0.0061
-7 13 14 0.2357 -0.0100
-7 13 15 -0.0351 -0.0111
-7 13 16 0.0286 -0.0108
-7 13 17 0.2387 -0.0121
-7 14 1 -0.5135 -0.0055
-7 14 2 -1.1498 -0.0063
-7 14 3 -0.6369 -0.0054
-7 14 4 0.1352 -0.0044
-7 14 5 0.0536 -0.0050
-7 14 6 -0.0983 -0.0051
-7 14 7 0.1104 -0.0013
-7 14 8 -0.0240 0.0042
-7 14 9 -0.1856 0.0056
-7 14 10 0.2287 0.0021
-7 14 11 0.4266 -0.0016
-7 14 12 -0.0660 -0.0024
-7 14 13 -0.3677 -0.0008
-7 14 14 -0.0893 0.0015
-7 14 15 0.1597 0.0032
-7 14 16 0.0865 0.0058
-7 15 1 -0.2290 0.0049
-7 15 2 0.6876 0.0001
-7 15 3 0.5317 -0.0041
-7 15 4 0.3099 -0.0043
-7 15 6 0.7833 0.0062
-7 15 7 0.4697 0.0071
-7 15 8 0.5019 0.0040
-7 15 9 0.4388 0.0028
-7 15 10 -0.1388 0.0043
-7 15 11 -0.3474 0.0048
-7 15 12 0.0815 0.0028
-7 15 13 0.2458 0.0001
-7 15 14 -0.0390 -0.0020
-7 15 15 -0.1343 -0.0037
-7 16 1 -0.7455 -0.0066
-7 16 2 -0.9865 -0.0057
-7 16 3 -0.3767 -0.0027
-7 16 4 -0.1125 -0.0006
-7 16 6 -0.6436 -0.0017
-7 16 7 -0.5735 0.0013
-7 16 8 -0.8493 0.0061
-7 16 9 -0.8262 0.0067
-7 16 10 -0.2757 0.0028
-7 16 11 -0.1367 -0.0012
-7 16 12 -0.4725 -0.0039
-7 16 13 -0.4132 -0.0063
-7 17 1 0.1579 0.0205
-7 17 2 0.5559 0.0145
-7 17 3 0.2477 0.0076
-7 17 4 0.2927 0.0034
-7 17 5 0.6787 0.0040
-7 17 6 0.6306 0.0069
-7 17 7 0.5466 0.0066
-7 17 8 0.8105 0.0034
-7 17 9 0.6885 0.0022
-7 17 10 0.1722 0.0027
-7 17 11 0.1713 0.0016
-7 17 12 0.5352 0.0006
-7 18 1 -0.4603 -0.0066
-7 18 2 -0.4122 -0.0083
-7 18 3 0.0467 -0.0082
-7 18 4 -0.0122 -0.0067
-7 18 5 -0.3163 -0.0064
-7 18 7 -0.4116 -0.0041
-7 18 8 -0.7843 -0.0004
-7 18 9 -0.6093 -0.0002
-7 18 10 -0.1051 -0.0019
-7 19 1 0.1957 0.0176
-7 19 2 0.2042 0.0139
-7 19 3 -0.0203 0.0086
-7 19 4 0.1571 0.0029
-7 19 5 0.3183 0.0003
-7 19 6 0.2120 0.0004
-7 19 7 0.4487 -0.0009
-6 -20 3 0.8913 0.0203
-6 -19 1 0.9195 -0.0064
-6 -19 2 0.7867 -0.0148
-6 -19 3 0.6481 -0.0142
-6 -19 4 0.8109 -0.0075
-6 -19 5 0.9820 -0.0046
-6 -19 6 0.6948 -0.0065
-6 -19 7 0.0213 -0.0076
-6 -19 8 -0.3839 -0.0053
-6 -19 9 -0.1449 -0.0015
-6 -19 10 0.2460 0.0040
-6 -18 1 0.0907 0.0041
-6 -18 3 1.0839 0.0130
-6 -18 4 0.6181 0.0045
-6 -18 6 0.1800 0.0018
-6 -18 7 0.4640 0.0049
-6 -18 8 0.4183 0.0066
-6 -18 9 -0.1018 0.0080
-6 -18 10 -0.5301 0.0072
-6 -18 11 -0.3459 0.0031
-6 -18 12 0.1582 0.0015
-6 -17 1 0.6964 0.0122
-6 -17 2 0.3253 0.0007
-6 -17 3 0.6307 -0.0016
-6 -17 4 1.3379 0.0028
-6 -17 5 1.4649 0.0040
-6 -17 6 0.7926 0.0009
-6 -17 7 -0.0312 -0.0009
-6 -17 8 -0.3318 0.0001
-6 -17 9 -0.0421 0.0015
-6 -17 10 0.3016 0.0039
-6 -17 11 0.2313 0.0078
-6 -17 12 -0.0431 0.0071
-6 -17 13 -0.0516 0.0002
-6 -17 14 0.1313 -0.0034
-6 -16 1 0.2881 -0.0095
-6 -16 2 1.4157 -0.0012
-6 -16 3 1.2917 -0.0014
-6 -16 4 0.4880 -0.0065
-6 -16 5 0.1787 -0.0072
-6 -16 6 0.4481 -0.0029
-6 -16 7 0.6407 0.0005
-6 -16 8 0.4000 0.0019
-6 -16 9 -0.0720 0.0031
-6 -16 10 -0.3081 0.0017
-6 -16 11 -0.0435 -0.0035
-6 -16 12 0.4111 -0.0064
-6 -16 13 0.5493 -0.0041
-6 -16 14 0.4245 -0.0043
-6 -16 15 0.3837 -0.0097
-6 -15 1 0.0792 0.0158
-6 -15 2 -0.3858 0.0089
-6 -15 3 0.3968 0.0093
-6 -15 4 1.3584 0.0128
-6 -15 5 1.3029 0.0119
-6 -15 6 0.5488 0.0074
-6 -15 7 0.0178 0.0045
-6 -15 8 -0.0062 0.0031
-6 -15 9 0.1922 0.0008
-6 -15 10 0.2640 -0.0002
-6 -15 11 0.0334 0.0020
-6 -15 12 -0.2737 0.0017
-6 -15 13 -0.2653 -0.0038
-6 -15 14 -0.0840 -0.0062
-6 -15 15 -0.1401 -0.0020
-6 -15 16 -0.2916 0.0008
-6 -15 17 -0.2460 -0.0027
-6 -14 1 0.6423 -0.0044
-6 -14 2 1.7788 -0.0017
-6 -14 3 1.3615 -0.0051
-6 -14 4 0.6715 -0.0097
-6 -14 5 0.8034 -0.0096
-6 -14 6 1.2143 -0.0066
-6 -14 7 1.0335 -0.0051
-6 -14 8 0.3455 -0.0045
-6 -14 9 -0.2799 -0.0028
-6 -14 10 -0.5211 -0.0029
-6 -14 11 -0.3031 -0.0068
-6 -14 12 0.0993 -0.0089
-6 -14 13 0.2025 -0.0058
-6 -14 14 0.1024 -0.0048
-6 -14 15 0.2557 -0.0098
-6 -14 16 0.4988 -0.0126
-6 -14 17 0.4580 -0.0080
-6 -14 18 0.2691 -0.0033
-6 -13 1 -0.0284 0.0019
-6 -13 2 -0.4427 -0.0002
-6 -13 3 0.4669 0.0034
-6 -13 4 1.0815 0.0073
-6 -13 5 0.4185 0.0071
-6 -13 6 -0.6232 0.0049
-6 -13 7 -0.9211 0.0038
-6 -13 8 -0.5924 0.0028
-6 -13 9 -0.2599 0.0002
-6 -13 10 -0.1480 -0.0012
-6 -13 11 -0.3085 0.0007
-6 -13 12 -0.5294 0.0007
-6 -13 13 -0.3342 -0.0043
-6 -13 14 0.0839 -0.0065
-6 -13 15 0.0793 -0.0018
-6 -13 16 -0.2147 0.0012
-6 -13 17 -0.3200 -0.0035
-6 -13 18 -0.2954 -0.0076
-6 -13 19 -0.2115 -0.0035
-6 -12 1 0.4688 0.0061
-6 -12 2 1.0699 0.0068
-6 -12 3 0.3057 0.0033
-6 -12 4 -0.1427 0.0001
-6 -12 5 0.6444 -0.0004
-6 -12 6 1.6082 0.0001
-6 -12 7 1.5495 -0.0002
-6 -12 8 0.7990 -0.0006
-6 -12 9 0.1787 0.0002
-6 -12 10 -0.0891 -0.0003
-6 -12 11 0.0762 -0.0041
-6 -12 12 0.4620 -0.0058
-6 -12 13 0.4489 -0.0029
-6 -12 14 0.1919 -0.0027
-6 -12 15 0.3915 -0.0089
-6 -12 16 0.8198 -0.0120
-6 -12 17 0.8860 -0.0065
-6 -12 18 0.6792 -0.0025
-6 -12 19 0.3441 -0.0071
-6 -12 20 -0.0672 -0.0107
-6 -11 1 0.1714 -0.0069
-6 -11 2 0.0236 -0.0072
-6 -11 3 1.1053 -0.0043
-6 -11 4 1.5809 -0.0018
-6 -11 5 0.4375 -0.0005
-6 -11 6 -1.0569 -0.0002
-6 -11 7 -1.4204 -0.0001
-6 -11 8 -0.9983 -0.0000
-6 -11 9 -0.6095 -0.0009
-6 -11 10 -0.3382 -0.0011
-6 -11 11 -0.2984 0.0007
-6 -11 12 -0.3480 -0.0002
-6 -11 13 0.1327 -0.0056
-6 -11 14 0.8064 -0.0074
-6 -11 15 0.7593 -0.0021
-6 -11 16 0.2532 0.0002
-6 -11 17 -0.0435 -0.0048
-6 -11 18 -0.2045 -0.0063
-6 -11 19 -0.2733 0.0013
-6 -11 20 -0.1918 0.0057
-6 -10 1 0.3316 0.0098
-6 -10 2 0.3078 0.0109
-6 -10 3 -0.9701 0.0103
-6 -10 4 -1.6360 0.0094
-6 -10 5 -0.4853 0.0078
-6 -10 6 1.0694 0.0069
-6 -10 7 1.4110 0.0068
-6 -10 8 1.1008 0.0060
-6 -10 9 0.9908 0.0049
-6 -10 10 0.9725 0.0026
-6 -10 11 1.1454 -0.0015
-6 -10 12 1.3511 -0.0032
-6 -10 13 0.8931 -0.0007
-6 -10 14 0.2204 -0.0012
-6 -10 15 0.2849 -0.0068
-6 -10 16 0.6291 -0.0072
-6 -10 17 0.5423 -0.0002
-6 -10 18 0.2587 0.0021
-6 -10 19 -0.0566 -0.0041
-6 -10 20 -0.3401 -0.0059
-6 -10 21 -0.2107 0.0013
-6 -9 1 -0.1164 -0.0015
-6 -9 2 0.0015 -0.0018
-6 -9 3 1.5512 -0.0024
-6 -9 4 2.4626 -0.0023
-6 -9 5 1.2698 -0.0006
-6 -9 6 -0.3415 -0.0003
-6 -9 7 -0.6407 -0.0017
-6 -9 8 -0.4855 -0.0020
-6 -9 9 -0.6699 -0.0014
-6 -9 10 -0.7935 -0.0004
-6 -9 11 -0.9295 0.0014
-6 -9 12 -0.9275 0.0006
-6 -9 13 -0.1549 -0.0036
-6 -9 14 0.6447 -0.0040
-6 -9 15 0.4387 0.0007
-6 -9 16 -0.1028 0.0010
-6 -9 17 -0.2298 -0.0038
-6 -9 18 -0.2330 -0.0022
-6 -9 20 -0.0981 0.0073
-6 -9 21 -0.2848 -0.0005
-6 -8 1 0.9362 0.0081
-6 -8 2 0.7163 0.0077
-6 -8 3 -1.1497 0.0082
-6 -8 4 -2.3853 0.0069
-6 -8 5 -1.3939 0.0029
-6 -8 6 -0.2239 0.0015
-6 -8 7 -0.4256 0.0032
-6 -8 8 -0.5564 0.0035
-6 -8 9 0.1050 0.0027
-6 -8 10 0.7665 0.0011
-6 -8 11 1.3431 -0.0016
-6 -8 12 1.5224 -0.0027
-6 -8 13 0.6845 -0.0010
-6 -8 14 -0.1519 -0.0021
-6 -8 15 0.0121 -0.0054
-6 -8 16 0.2672 -0.0027
-6 -8 17 -0.0414 0.0041
-6 -8 18 -0.4167 0.0038
-6 -8 19 -0.7041 -0.0025
-6 -8 20 -0.7966 -0.0029
-6 -8 21 -0.3627 0.0032
-6 -8 22 0.1450 0.0063
-6 -7 1 -0.7892 0.0030
-6 -7 2 -0.5940 0.0021
-6 -7 3 1.3323 -0.0014
-6 -7 4 2.2602 -0.0020
-6 -7 5 0.7739 0.0013
-6 -7 6 -0.3577 0.0020
-6 -7 7 0.2055 0.0001
-6 -7 8 0.4129 0.0001
-6 -7 9 -0.3322 0.0012
-6 -7 10 -0.9834 0.0019
-6 -7 11 -1.4736 0.0033
-6 -7 12 -1.4322 0.0030
-6 -7 13 -0.3962 0.0009
-6 -7 14 0.2987 0.0016
-6 -7 15 -0.1884 0.0041
-6 -7 16 -0.6439 0.0016
-6 -7 17 -0.4777 -0.0027
-6 -7 18 -0.2394 -0.0002
-6 -7 19 0.0118 0.0062
-6 -7 20 0.1561 0.0061
-6 -7 21 -0.1001 -0.0000
-6 -7 22 -0.2390 -0.0054
-6 -6 1 2.1525 0.0028
-6 -6 2 1.8962 0.0013
-6 -6 3 -0.4159 0.0027
-6 -6 4 -1.5309 0.0004
-6 -6 5 -0.4113 -0.0053
-6 -6 6 -0.3628 -0.0068
-6 -6 7 -1.9661 -0.0047
-6 -6 8 -2.3616 -0.0039
-6 -6 9 -1.1818 -0.0033
-6 -6 10 0.1679 -0.0023
-6 -6 11 1.3860 -0.0026
-6 -6 12 1.7387 -0.0028
-6 -6 13 0.8023 -0.0026
-6 -6 14 0.1673 -0.0045
-6 -6 15 0.5057 -0.0062
-6 -6 16 0.5161 -0.0025
-6 -6 17 -0.0691 0.0026
-6 -6 18 -0.5456 0.0018
-6 -6 19 -0.8881 -0.0023
-6 -6 20 -0.9336 -0.0028
-6 -6 21 -0.4933 0.0001
-6 -6 22 -0.2191 0.0037
-6 -5 1 -0.2620 0.0012
-6 -5 2 0.2172 -0.0002
-6 -5 3 2.1510 -0.0050
-6 -5 4 1.7992 -0.0047
-6 -5 5 -0.7636 -0.0001
-6 -5 6 -1.2052 0.0014
-6 -5 7 0.5529 0.0010
-6 -5 8 1.2163 0.0025
-6 -5 9 0.6467 0.0034
-6 -5 10 0.0684 0.0029
-6 -5 11 -0.5354 0.0028
-6 -5 12 -0.4662 0.0025
-6 -5 13 0.4386 0.0019
-6 -5 14 0.4993 0.0031
-6 -5 15 -0.4494 0.0039
-6 -5 16 -0.8433 0.0009
-6 -5 17 -0.5952 -0.0020
-6 -5 18 -0.3799 -0.0002
-6 -5 19 -0.1230 0.0036
-6 -5 20 -0.0321 0.0052
-6 -5 21 -0.2128 0.0038
-6 -4 1 3.1739 -0.0036
-6 -4 2 1.9475 -0.0029
-6 -4 3 -0.8300 0.0012
-6 -4 5 1.1078 -0.0046
-6 -4 6 0.4006 -0.0059
-6 -4 7 -1.8719 -0.0058
-6 -4 8 -2.1663 -0.0070
-6 -4 9 -0.9482 -0.0064
-6 -4 10 0.3830 -0.0038
-6 -4 11 1.6363 -0.0018
-6 -4 12 1.7741 -0.0006
-6 -4 13 0.8158 -0.0004
-6 -4 14 0.5414 -0.0020
-6 -4 15 0.8544 -0.0028
-6 -4 16 0.4254 -0.0005
-6 -4 17 -0.3193 0.0023
-6 -4 18 -0.6602 0.0028
-6 -4 19 -0.7832 0.0016
-6 -4 20 -0.5680 -0.0004
-6 -4 21 -0.1858 -0.0015
-6 -3 1 -0.1145 0.0037
-6 -3 2 1.2465 0.0027
-6 -3 3 3.0896 -0.0020
-6 -3 5 -2.1678 -0.0003
-6 -3 6 -1.8689 -0.0010
-6 -3 7 0.2199 -0.0010
-6 -3 8 0.7763 0.0013
-6 -3 9 0.5859 0.0024
-6 -3 10 0.4278 0.0016
-6 -3 11 0.0034 0.0010
-6 -3 12 0.1481 0.0006
-6 -3 13 0.5305 0.0006
-6 -3 14 -0.2789 0.0014
-6 -3 15 -1.3847 0.0014
-6 -3 16 -1.3548 -0.0003
-6 -3 17 -0.8508 -0.0016
-6 -3 18 -0.5448 -0.0019
-6 -3 19 -0.3157 -0.0008
-6 -3 20 -0.3798 0.0019
-6 -2 1 1.7741 -0.0062
-6 -2 2 -1.1791 -0.0039
-6 -2 4 -2.4984 -0.0001
-6 -2 5 -0.0778 -0.0021
-6 -2 6 -0.8928 -0.0023
-6 -2 7 -2.2209 -0.0037
-6 -2 8 -1.5171 -0.0064
-6 -2 9 -0.4119 -0.0064
-6 -2 10 0.3210 -0.0036
-6 -2 11 0.8314 -0.0003
-6 -2 12 0.3212 0.0025
-6 -2 13 -0.4011 0.0037
-6 -2 14 0.0178 0.0034
-6 -2 15 0.4319 0.0030
-6 -2 16 -0.1517 0.0030
-6 -2 17 -0.7103 0.0032
-6 -2 18 -0.7242 0.0043
-6 -2 19 -0.4175 0.0047
-6 -2 20 0.2394 0.0027
-6 -2 21 0.5805 0.0008
-6 -1 1 -3.6152 0.0089
-6 -1 3 1.3561 0.0050
-6 -1 4 -0.6609 0.0041
-6 -1 5 -2.4079 0.0020
-6 -1 6 -0.8535 -0.0017
-6 -1 7 0.5065 -0.0025
-6 -1 8 -0.0339 -0.0006
-6 -1 9 -0.5359 0.0008
-6 -1 10 -0.7243 0.0011
-6 -1 11 -0.8747 0.0010
-6 -1 12 -0.4348 0.0008
-6 -1 13 -0.4765 0.0008
-6 -1 14 -1.7133 0.0003
-6 -1 15 -2.3581 -0.0009
-6 -1 16 -1.6123 -0.0018
-6 -1 17 -0.6847 -0.0025
-6 -1 18 -0.1116 -0.0038
-6 -1 19 0.0346 -0.0039
-6 -1 20 -0.3790 -0.0019
-6 -1 21 -0.5161 -0.0011
-6 -1 22 0.1179 -0.0026
-6 0 2 -3.8861 -0.0045
-6 0 4 -2.5431 -0.0050
-6 0 5 -1.0801 -0.0046
-6 0 6 -2.3680 -0.0031
-6 0 7 -2.5397 -0.0040
-6 0 8 -1.0471 -0.0059
-6 0 9 -0.1830 -0.0060
-6 0 10 -0.0255 -0.0040
-6 0 11 -0.3948 -0.0009
-6 0 12 -1.4083 0.0017
-6 0 13 -1.4841 0.0027
-6 0 14 -0.2255 0.0029
-6 0 15 0.4266 0.0027
-6 0 16 0.0286 0.0015
-6 0 17 -0.3056 0.0006
-6 0 18 -0.3399 0.0012
-6 0 19 0.0078 0.0014
-6 0 20 0.7321 0.0008
-6 0 21 0.8506 0.0017
-6 0 22 0.1141 0.0037
-6 0 23 -0.4161 0.0036
-6 1 1 -6.2894 0.0076
-6 1 2 -2.4137 0.0060
-6 1 3 -0.5215 0.0062
-6 1 4 -1.3146 0.0064
-6 1 6 2.5177 -0.0003
-6 1 7 2.6685 -0.0010
-6 1 8 0.7990 0.0000
-6 1 9 -0.6139 0.0011
-6 1 10 -1.4033 0.0016
-6 1 11 -1.3370 0.0010
-6 1 13 -0.7297 0.0009
-6 1 14 -1.8191 0.0003
-6 1 15 -1.8710 -0.0009
-6 1 17 -0.0445 -0.0018
-6 1 18 0.4793 -0.0020
-6 1 19 0.3255 -0.0006
-6 1 20 -0.4298 0.0013
-6 1 21 -0.6815 0.0007
-6 1 22 -0.2732 -0.0014
-6 1 23 -0.0728 -0.0027
-6 2 1 0.4688 -0.0068
-6 2 2 -0.8462 -0.0046
-6 2 3 0.5222 -0.0056
-6 2 4 2.9677 -0.0059
-6 2 5 1.9265 -0.0033
-6 2 6 -0.7777 -0.0012
-6 2 7 -1.2092 -0.0015
-6 2 8 -0.3527 -0.0027
-6 2 9 -0.0413 -0.0038
-6 2 10 -0.1155 -0.0036
-6 2 11 -0.8743 -0.0015
-6 2 12 -1.7799 0.0003
-6 2 13 -1.1145 0.0005
-6 2 14 0.4358 0.0005
-6 2 15 0.9617 0.0002
-6 2 16 0.6637 -0.0009
-6 2 17 0.2931 -0.0015
-6 2 18 -0.0824 -0.0019
-6 2 19 -0.0046 -0.0036
-6 2 20 0.4062 -0.0046
-6 2 21 0.2355 -0.0030
-6 2 23 -0.3949 0.0027
-6 3 1 -2.8752 0.0056
-6 3 2 -0.2933 0.0037
-6 3 3 -0.5487 0.0055
-6 3 4 -1.0266 0.0056
-6 3 5 1.5765 0.0030
-6 3 6 4.0993 0.0011
-6 3 7 3.4060 0.0003
-6 3 8 1.3353 -0.0001
-6 3 9 -0.3156 0.0003
-6 3 10 -1.2646 0.0002
-6 3 11 -0.8261 -0.0014
-6 3 12 0.1130 -0.0022
-6 3 13 -0.1786 -0.0016
-6 3 14 -0.8750 -0.0012
-6 3 15 -0.6397 -0.0008
-6 3 16 -0.0867 -0.0006
-6 3 17 0.2522 -0.0012
-6 3 18 0.3972 -0.0006
-6 3 19 -0.0425 0.0026
-6 3 20 -0.6711 0.0062
-6 3 21 -0.6447 0.0080
-6 3 22 -0.3706 0.0081
-6 3 23 -0.4113 0.0061
-6 4 1 2.4672 -0.0071
-6 4 2 3.0344 -0.0043
-6 4 3 6.0663 -0.0039
-6 4 4 7.3161 -0.0011
-6 4 5 4.3282 0.0028
-6 4 6 1.0130 0.0042
-6 4 7 -0.0089 0.0040
-6 4 8 -0.1849 0.0027
-6 4 9 -0.2096 -0.0001
-6 4 11 -0.7868 0.0000
-6 4 12 -1.0883 0.0019
-6 4 13 0.0066 0.0028
-6 4 14 1.0849 0.0031
-6 4 16 0.6176 0.0010
-6 4 17 0.1469 0.0010
-6 4 18 -0.2646 0.0005
-6 4 19 -0.1792 -0.0015
-6 4 20 -0.0590 -0.0032
-6 4 21 -0.4123 -0.0041
-6 4 22 -0.5812 -0.0041
-6 5 1 1.4201 0.0079
-6 5 2 1.0714 0.0072
-6 5 3 -1.7413 0.0077
-6 5 4 -2.5251 0.0051
-6 5 5 -0.1685 0.0018
-6 5 6 1.4055 0.0000
-6 5 7 0.8996 -0.0022
-6 5 8 0.0445 -0.0037
-6 5 9 -0.6922 -0.0029
-6 5 10 -0.9218 -0.0023
-6 5 11 -0.0603 -0.0034
-6 5 12 0.5179 -0.0044
-6 5 13 -0.0942 -0.0049
-6 5 14 -0.5373 -0.0048
-6 5 15 -0.2581 -0.0037
-6 5 16 -0.0437 -0.0035
-6 5 17 0.0044 -0.0044
-6 5 18 -0.1310 -0.0039
-6 5 19 -0.5897 -0.0012
-6 5 20 -0.6878 0.0025
-6 5 21 -0.2153 0.0077
-6 5 22 -0.0123 0.0131
-6 6 1 -0.3608 -0.0061
-6 6 2 1.2431 -0.0055
-6 6 3 4.5947 -0.0043
-6 6 4 5.0570 -0.0002
-6 6 5 2.5902 0.0028
-6 6 6 0.8404 0.0038
-6 6 7 0.3658 0.0050
-6 6 8 0.0296 0.0047
-6 6 9 0.0371 0.0019
-6 6 10 -0.0410 -0.0000
-6 6 11 -0.6496 0.0003
-6 6 12 -0.5080 0.0017
-6 6 13 0.5760 0.0036
-6 6 14 1.0099 0.0045
-6 6 15 0.5504 0.0036
-6 6 17 -0.3065 0.0040
-6 6 18 -0.2874 0.0048
-6 6 19 0.0731 0.0060
-6 6 20 0.0004 0.0079
-6 6 21 -0.4595 0.0073
-6 6 22 -0.4893 0.0040
-6 7 1 1.9443 0.0085
-6 7 2 -0.1207 0.0097
-6 7 3 -3.1832 0.0084
-6 7 4 -3.3089 0.0043
-6 7 5 -1.5391 0.0015
-6 7 6 -0.8456 -0.0003
-6 7 7 -0.8931 -0.0031
-6 7 8 -0.7826 -0.0043
-6 7 9 -0.8312 -0.0028
-6 7 10 -0.4556 -0.0011
-6 7 11 0.4090 -0.0003
-6 7 12 0.3042 -0.0003
-6 7 13 -0.6680 -0.0016
-6 7 14 -1.0047 -0.0025
-6 7 15 -0.6673 -0.0024
-6 7 16 -0.3380 -0.0028
-6 7 17 -0.1672 -0.0031
-6 7 18 -0.3730 -0.0020
-6 7 19 -0.6900 -0.0018
-6 7 20 -0.4007 -0.0027
-6 7 21 0.1459 -0.0006
-6 8 1 -3.7707 -0.0015
-6 8 2 -1.5738 -0.0035
-6 8 3 1.1687 -0.0032
-6 8 4 1.2983 -0.0010
-6 8 5 0.4012 -0.0002
-6 8 6 0.4990 0.0006
-6 8 7 0.6932 0.0029
-6 8 8 0.5403 0.0038
-6 8 9 0.4748 0.0025
-6 8 10 -0.1319 0.0011
-6 8 11 -1.0059 -0.0004
-6 8 12 -0.7317 -0.0014
-6 8 13 0.2453 -0.0009
-6 8 14 0.5202 -0.0006
-6 8 15 0.1917 -0.0005
-6 8 16 -0.1302 0.0007
-6 8 19 0.5949 0.0056
-6 8 20 0.3248 0.0123
-6 8 21 -0.1211 0.0157
-6 9 1 1.6961 0.0074
-6 9 2 -0.3980 0.0091
-6 9 3 -2.0517 0.0077
-6 9 4 -1.3022 0.0049
-6 9 5 -0.3184 0.0036
-6 9 6 -0.4358 0.0024
-6 9 7 -0.5724 0.0007
-6 9 8 -0.6293 0.0008
-6 9 9 -0.8201 0.0018
-6 9 10 -0.3125 0.0027
-6 9 11 0.4193 0.0044
-6 9 12 0.0583 0.0061
-6 9 13 -0.7823 0.0068
-6 9 14 -0.8971 0.0072
-6 9 15 -0.4626 0.0069
-6 9 16 -0.0078 0.0057
-6 9 17 0.1480 0.0067
-6 9 18 -0.1526 0.0094
-6 9 19 -0.3647 0.0079
-6 9 20 -0.0980 0.0018
-6 10 1 -2.8218 0.0063
-6 10 2 -0.8220 0.0041
-6 10 3 0.4586 0.0031
-6 10 4 -0.0443 0.0024
-6 10 5 -0.2548 0.0014
-6 10 6 0.2603 0.0016
-6 10 7 0.3708 0.0021
-6 10 8 0.3584 0.0015
-6 10 9 0.3523 0.0015
-6 10 10 -0.4153 0.0020
-6 10 11 -1.1889 0.0009
-6 10 12 -0.7590 -0.0013
-6 10 13 0.1374 -0.0034
-6 10 14 0.4356 -0.0053
-6 10 15 0.2942 -0.0053
-6 10 16 0.1332 -0.0040
-6 10 17 0.2238 -0.0056
-6 10 18 0.5598 -0.0091
-6 10 20 0.2588 -0.0019
-6 11 1 1.5746 0.0056
-6 11 2 -0.2470 0.0070
-6 11 3 -0.8310 0.0064
-6 11 4 -0.0438 0.0048
-6 11 5 0.1054 0.0026
-6 11 6 -0.3001 0.0002
-6 11 7 -0.3633 -0.0000
-6 11 8 -0.5954 0.0018
-6 11 9 -0.8123 0.0023
-6 11 10 -0.1345 0.0013
-6 11 11 0.6168 0.0018
-6 11 12 0.4029 0.0041
-6 11 13 -0.0474 0.0071
-6 11 14 0.0482 0.0098
-6 11 15 0.3923 0.0099
-6 11 16 0.5532 0.0086
-6 11 17 0.3479 0.0105
-6 11 18 -0.0274 0.0142
-6 12 1 -0.7535 0.0102
-6 12 2 0.4553 0.0083
-6 12 3 0.4122 0.0050
-6 12 4 -0.3416 0.0020
-6 12 5 -0.2204 0.0010
-6 12 6 0.1499 0.0010
-6 12 7 0.1240 -0.0008
-6 12 8 0.4080 -0.0034
-6 12 9 0.6644 -0.0027
-6 12 10 0.1164 0.0009
-6 12 11 -0.3251 0.0035
-6 12 12 0.1291 0.0039
-6 12 13 0.6314 0.0021
-6 12 14 0.5220 -0.0006
-6 12 15 0.1698 -0.0021
-6 12 16 0.0033 -0.0033
-6 12 17 0.0998 -0.0079
-6 12 18 0.1843 -0.0138
-6 13 1 0.4163 -0.0031
-6 13 2 -0.9588 -0.0011
-6 13 3 -0.9308 0.0008
-6 13 4 -0.4473 0.0002
-6 13 5 -0.6686 -0.0038
-6 13 6 -0.7378 -0.0076
-6 13 7 -0.4063 -0.0069
-6 13 8 -0.4927 -0.0032
-6 13 9 -0.4864 -0.0017
-6 13 10 0.2649 -0.0029
-6 13 11 0.7728 -0.0036
-6 13 12 0.4461 -0.0032
-6 13 13 0.1526 -0.0021
-6 13 14 0.3489 -0.0010
-6 13 15 0.5531 -0.0013
-6 13 16 0.4127 -0.0017
-6 13 17 0.0735 0.0003
-6 14 1 -0.1579 0.0087
-6 14 2 0.4488 0.0071
-6 14 4 -0.2795 -0.0012
-6 14 5 0.2920 -0.0013
-6 14 6 0.6089 -0.0004
-6 14 7 0.6378 -0.0022
-6 14 8 1.0854 -0.0049
-6 14 9 1.2526 -0.0037
-6 14 10 0.6695 0.0010
-6 14 11 0.3798 0.0055
-6 14 12 0.7250 0.0088
-6 14 13 0.7741 0.0109
-6 14 14 0.2563 0.0109
-6 14 15 -0.2100 0.0092
-6 14 16 -0.2896 0.0056
-6 15 1 -0.2590 -0.0126
-6 15 2 -0.8848 -0.0088
-6 15 3 -0.4600 -0.0040
-6 15 4 -0.2902 -0.0020
-6 15 5 -0.6366 -0.0043
-6 15 6 -0.5211 -0.0073
-6 15 7 -0.2842 -0.0062
-6 15 8 -0.5390 -0.0023
-6 15 9 -0.4706 -0.0004
-6 15 10 0.1618 -0.0006
-6 15 11 0.2846 -0.0007
-6 15 12 -0.2014 -0.0023
-6 15 13 -0.3391 -0.0063
-6 15 14 -0.0094 -0.0104
-6 15 15 0.1857 -0.0123
-6 16 1 -0.0293 0.0079
-6 16 2 0.1217 0.0097
-6 16 3 -0.3854 0.0081
-6 16 4 -0.3004 0.0059
-6 16 5 0.2336 0.0056
-6 16 6 0.3203 0.0061
-6 16 7 0.4502 0.0041
-6 16 8 0.9502 0.0013
-6 16 9 0.8961 0.0018
-6 16 10 0.3057 0.0037
-6 16 11 0.2591 0.0044
-6 16 12 0.6533 0.0067
-6 16 13 0.6059 0.0119
-6 16 14 0.1914 0.0161
-6 17 1 -0.0479 -0.0062
-6 17 2 -0.1257 -0.0028
-6 17 3 0.2887 0.0011
-6 17 4 0.1701 0.0039
-6 17 5 -0.1049 0.0038
-6 17 6 0.0334 0.0018
-6 17 7 -0.1077 0.0021
-6 17 8 -0.5881 0.0034
-6 17 9 -0.4388 0.0028
-6 17 10 0.1118 0.0030
-6 17 11 0.0820 0.0056
-6 17 12 -0.2545 0.0050
-6 18 1 0.0143 0.0043
-6 18 2 -0.2191 0.0108
-6 18 3 -0.6681 0.0146
-6 18 5 -0.4911 0.0132
-6 18 6 -0.6571 0.0115
-6 18 7 -0.3263 0.0074
-6 18 8 0.2800 0.0039
-6 18 9 0.2394 0.0039
-6 18 10 -0.0563 0.0025
-6 19 1 0.0689 0.0099
-6 19 2 0.1916 0.0103
-6 19 3 0.3568 0.0096
-6 19 4 0.1955 0.0094
-6 19 5 0.3097 0.0077
-6 19 6 0.6166 0.0048
-6 19 7 0.3634 0.0041
-6 19 8 -0.0376 0.0025
-6 20 1 0.0976 -0.0066
-6 20 2 -0.1885 0.0001
-6 20 3 -0.3409 0.0056
-6 20 4 -0.2785 0.0067
-5 -20 1 -0.2475 -0.0073
-5 -20 2 -0.4617 -0.0142
-5 -20 3 -0.7925 -0.0116
-5 -20 4 -0.6329 -0.0070
-5 -20 5 0.0211 -0.0056
-5 -20 6 0.3621 -0.0054
-5 -20 7 0.0457 -0.0061
-5 -19 1 -1.0614 -0.0102
-5 -19 2 -0.7207 -0.0013
-5 -19 3 -0.2842 -0.0010
-5 -19 4 -0.2984 -0.0036
-5 -19 5 -0.4850 -0.0050
-5 -19 6 -0.1415 -0.0062
-5 -19 7 0.6562 -0.0066
-5 -19 8 1.0151 -0.0043
-5 -19 9 0.5491 -0.0009
-5 -19 10 -0.0675 -0.0013
-5 -19 11 -0.1725 -0.0037
-5 -18 1 -0.2255 0.0075
-5 -18 2 -0.9480 -0.0005
-5 -18 3 -1.1359 -0.0020
-5 -18 4 -0.5002 -0.0012
-5 -18 5 0.1973 -0.0016
-5 -18 6 0.1884 -0.0021
-5 -18 7 -0.3041 -0.0024
-5 -18 8 -0.4746 -0.0036
-5 -18 9 -0.1175 -0.0038
-5 -18 10 0.1564 0.0021
-5 -18 11 -0.0875 0.0112
-5 -18 12 -0.5026 0.0138
-5 -18 13 -0.6132 0.0110
-5 -17 1 -0.8078 -0.0186
-5 -17 2 -0.1892 -0.0138
-5 -17 3 -0.1444 -0.0143
-5 -17 4 -0.6394 -0.0157
-5 -17 5 -0.7564 -0.0145
-5 -17 6 -0.1111 -0.0116
-5 -17 7 0.6830 -0.0077
-5 -17 8 0.8731 -0.0012
-5 -17 9 0.4602 0.0055
-5 -17 10 0.0653 0.0069
-5 -17 11 0.0761 0.0049
-5 -17 12 0.2295 0.0077
-5 -17 13 0.1790 0.0124
-5 -17 14 0.0838 0.0092
-5 -16 1 -0.5503 0.0029
-5 -16 2 -1.6209 -0.0009
-5 -16 3 -1.5165 0.0004
-5 -16 4 -0.6885 0.0029
-5 -16 5 -0.2834 0.0040
-5 -16 6 -0.5064 0.0051
-5 -16 7 -0.7014 0.0064
-5 -16 8 -0.4384 0.0058
-5 -16 9 0.0419 0.0044
-5 -16 10 0.2433 0.0071
-5 -16 11 -0.0074 0.0115
-5 -16 12 -0.3523 0.0100
-5 -16 13 -0.3971 0.0056
-5 -16 14 -0.2928 0.0068
-5 -16 15 -0.3267 0.0098
-5 -16 16 -0.3487 0.0065
-5 -15 1 -0.5376 -0.0056
-5 -15 2 0.1066 -0.0052
-5 -15 3 -0.2830 -0.0088
-5 -15 4 -0.8090 -0.0115
-5 -15 5 -0.4021 -0.0107
-5 -15 6 0.6133 -0.0084
-5 -15 7 1.2610 -0.0056
-5 -15 8 1.2182 -0.0008
-5 -15 9 0.8451 0.0043
-5 -15 10 0.5729 0.0047
-5 -15 11 0.5788 0.0025
-5 -15 12 0.6233 0.0039
-5 -15 13 0.3799 0.0061
-5 -15 14 0.0696 0.0024
-5 -15 15 0.0909 -0.0030
-5 -15 16 0.3025 -0.0026
-5 -15 17 0.4459 0.0003
-5 -14 1 -0.5519 -0.0096
-5 -14 2 -1.3494 -0.0116
-5 -14 3 -0.7381 -0.0085
-5 -14 4 0.0070 -0.0048
-5 -14 5 -0.2107 -0.0020
-5 -14 6 -0.8551 0.0009
-5 -14 7 -0.9635 0.0036
-5 -14 8 -0.5152 0.0036
-5 -14 9 -0.0397 0.0021
-5 -14 10 0.1102 0.0028
-5 -14 11 -0.1855 0.0041
-5 -14 12 -0.6208 0.0014
-5 -14 13 -0.6741 -0.0019
-5 -14 14 -0.4568 -0.0001
-5 -14 15 -0.4332 0.0032
-5 -14 16 -0.5191 0.0017
-5 -14 17 -0.4723 -0.0020
-5 -14 18 -0.3471 -0.0026
-5 -13 1 0.0312 0.0059
-5 -13 2 0.2766 0.0057
-5 -13 3 -0.7003 0.0023
-5 -13 4 -1.2791 -0.0004
-5 -13 5 -0.4418 -0.0014
-5 -13 6 0.8944 -0.0021
-5 -13 7 1.4988 -0.0024
-5 -13 8 1.3439 -0.0010
-5 -13 9 0.9220 0.0006
-5 -13 10 0.5161 -0.0001
-5 -13 11 0.3849 -0.0013
-5 -13 12 0.3870 0.0006
-5 -13 13 0.0187 0.0028
-5 -13 14 -0.5086 0.0005
-5 -13 15 -0.5563 -0.0034
-5 -13 16 -0.2062 -0.0032
-5 -13 17 0.1690 -0.0001
-5 -13 18 0.4797 -0.0001
-5 -13 19 0.5267 -0.0044
-5 -12 1 -0.5157 -0.0113
-5 -12 2 -0.7063 -0.0142
-5 -12 3 0.5351 -0.0137
-5 -12 4 1.4058 -0.0122
-5 -12 5 0.7822 -0.0097
-5 -12 6 -0.3674 -0.0066
-5 -12 7 -0.8352 -0.0042
-5 -12 8 -0.7727 -0.0031
-5 -12 9 -0.6628 -0.0024
-5 -12 10 -0.6406 -0.0006
-5 -12 11 -0.9583 0.0007
-5 -12 12 -1.4005 -0.0009
-5 -12 13 -1.2496 -0.0031
-5 -12 14 -0.6778 -0.0017
-5 -12 15 -0.4087 0.0007
-5 -12 16 -0.3621 -0.0011
-5 -12 17 -0.2249 -0.0064
-5 -12 18 -0.0771 -0.0080
-5 -12 19 0.1479 -0.0039
-5 -12 20 0.3998 -0.0007
-5 -11 1 1.0878 0.0016
-5 -11 2 0.9125 0.0025
-5 -11 3 -0.6948 0.0027
-5 -11 4 -1.7684 0.0026
-5 -11 5 -1.0892 0.0014
-5 -11 6 0.1815 0.0003
-5 -11 7 0.7028 0.0005
-5 -11 8 0.7132 0.0009
-5 -11 9 0.6103 0.0005
-5 -11 10 0.3926 -0.0006
-5 -11 11 0.4284 -0.0012
-5 -11 12 0.6013 0.0004
-5 -11 13 0.2179 0.0020
-5 -11 14 -0.3691 -0.0001
-5 -11 15 -0.3485 -0.0042
-5 -11 16 0.0157 -0.0043
-5 -11 17 0.2515 -0.0008
-5 -11 18 0.3834 -0.0007
-5 -11 19 0.2801 -0.0056
-5 -11 20 -0.0048 -0.0071
-5 -10 1 -0.9574 -0.0018
-5 -10 2 -0.8212 -0.0031
-5 -10 3 0.9912 -0.0048
-5 -10 4 2.4265 -0.0049
-5 -10 5 2.0648 -0.0025
-5 -10 6 1.1273 -0.0009
-5 -10 7 0.8145 -0.0013
-5 -10 8 0.5492 -0.0013
-5 -10 9 0.0282 -0.0001
-5 -10 10 -0.4215 0.0012
-5 -10 11 -1.0214 0.0018
-5 -10 12 -1.4932 0.0007
-5 -10 13 -1.0741 -0.0013
-5 -10 14 -0.3267 -0.0009
-5 -10 15 -0.1484 0.0004
-5 -10 16 -0.1473 -0.0027
-5 -10 17 0.0944 -0.0087
-5 -10 18 0.3505 -0.0093
-5 -10 19 0.6152 -0.0036
-5 -10 20 0.7368 -0.0007
-5 -10 21 0.3416 -0.0042
-5 -9 1 2.3819 -0.0035
-5 -9 2 2.3795 -0.0023
-5 -9 3 0.6288 0.0008
-5 -9 4 -0.6880 0.0016
-5 -9 5 -0.2131 -0.0010
-5 -9 6 0.3928 -0.0020
-5 -9 7 0.0255 -0.0007
-5 -9 8 -0.2341 -0.0007
-5 -9 9 -0.0275 -0.0016
-5 -9 10 0.1811 -0.0019
-5 -9 11 0.6256 -0.0019
-5 -9 12 0.9557 -0.0011
-5 -9 13 0.4628 -0.0002
-5 -9 14 -0.0349 -0.0021
-5 -9 15 0.2790 -0.0051
-5 -9 16 0.6663 -0.0036
-5 -9 17 0.5968 0.0008
-5 -9 18 0.3233 0.0006
-5 -9 19 -0.1269 -0.0038
-5 -9 20 -0.4880 -0.0035
-5 -9 21 -0.3374 0.0032
-5 -8 1 -1.3601 0.0092
-5 -8 2 -1.2794 0.0097
-5 -8 3 0.7714 0.0068
-5 -8 4 2.2425 0.0066
-5 -8 5 1.8281 0.0096
-5 -8 6 1.6060 0.0093
-5 -8 7 2.3143 0.0065
-5 -8 8 2.2630 0.0054
-5 -8 9 1.2421 0.0049
-5 -8 10 0.1262 0.0036
-5 -8 11 -1.0316 0.0028
-5 -8 12 -1.5889 0.0020
-5 -8 13 -0.9338 0.0010
-5 -8 14 -0.2870 0.0021
-5 -8 15 -0.4924 0.0032
-5 -8 16 -0.6499 -0.0004
-5 -8 17 -0.3265 -0.0056
-5 -8 18 0.1149 -0.0050
-5 -8 19 0.6175 0.0003
-5 -8 21 0.4402 -0.0006
-5 -8 22 0.0408 -0.0046
-5 -7 1 2.5264 -0.0024
-5 -7 2 2.7939 -0.0015
-5 -7 3 1.2716 0.0027
-5 -7 4 0.7986 0.0023
-5 -7 5 1.9539 -0.0022
-5 -7 6 1.7270 -0.0037
-5 -7 7 -0.2303 -0.0035
-5 -7 8 -1.4306 -0.0051
-5 -7 9 -1.4767 -0.0057
-5 -7 10 -1.1195 -0.0041
-5 -7 11 -0.3189 -0.0026
-5 -7 12 0.1067 -0.0013
-5 -7 13 -0.3917 -0.0003
-5 -7 14 -0.4551 -0.0016
-5 -7 15 0.4186 -0.0032
-5 -7 16 0.9915 -0.0007
-5 -7 17 0.8817 0.0030
-5 -7 18 0.4959 0.0020
-5 -7 19 -0.0934 -0.0021
-5 -7 20 -0.4300 -0.0033
-5 -7 21 -0.2114 -0.0002
-5 -7 22 -0.1087 0.0053
-5 -6 1 -1.4732 0.0143
-5 -6 2 -0.9323 0.0132
-5 -6 3 1.2777 0.0078
-5 -6 4 1.5326 0.0069
-5 -6 5 -0.1372 0.0091
-5 -6 6 -0.0483 0.0079
-5 -6 7 1.5913 0.0062
-5 -6 8 1.9268 0.0070
-5 -6 9 0.9966 0.0063
-5 -6 10 -0.1589 0.0035
-5 -6 11 -1.3803 0.0016
-5 -6 12 -1.6233 0.0006
-5 -6 13 -0.6463 0.0004
-5 -6 14 -0.1982 0.0023
-5 -6 15 -0.6785 0.0034
-5 -6 16 -0.8375 0.0004
-5 -6 17 -0.5299 -0.0036
-5 -6 18 -0.1522 -0.0037
-5 -6 19 0.3236 -0.0005
-5 -6 20 0.4664 0.0025
-5 -6 21 0.1510 0.0029
-5 -6 22 0.1315 -0.0003
-5 -5 1 2.2670 -0.0087
-5 -5 2 1.7675 -0.0076
-5 -5 3 0.0454 -0.0022
-5 -5 4 1.0534 -0.0014
-5 -5 5 3.4427 -0.0027
-5 -5 6 2.7715 -0.0013
-5 -5 7 0.0049 -0.0014
-5 -5 8 -1.5276 -0.0046
-5 -5 9 -1.8551 -0.0057
-5 -5 10 -1.6027 -0.0037
-5 -5 11 -0.7056 -0.0018
-5 -5 12 -0.3419 0.0001
-5 -5 13 -0.6741 0.0012
-5 -5 14 -0.1529 0.0002
-5 -5 15 0.9953 -0.0006
-5 -5 16 1.3765 0.0010
-5 -5 17 1.1263 0.0029
-5 -5 18 0.7274 0.0025
-5 -5 19 0.2154 -0.0002
-5 -5 20 0.0750 -0.0036
-5 -5 21 0.2466 -0.0048
-5 -5 22 -0.0551 -0.0012
-5 -4 1 -0.7798 0.0125
-5 -4 2 1.1806 0.0102
-5 -4 4 2.1364 0.0046
-5 -4 5 -0.8950 0.0044
-5 -4 6 -0.8052 0.0016
-5 -4 7 0.7673 0.0014
-5 -4 8 0.8993 0.0041
-5 -4 9 0.3941 0.0041
-5 -4 10 -0.0966 0.0014
-5 -4 11 -0.6648 -0.0011
-5 -4 12 -0.2549 -0.0030
-5 -4 13 0.7202 -0.0035
-5 -4 14 0.5577 -0.0019
-5 -4 15 -0.2131 -0.0008
-5 -4 16 -0.3303 -0.0017
-5 -4 17 -0.1735 -0.0036
-5 -4 18 -0.0907 -0.0048
-5 -4 19 -0.0047 -0.0039
-5 -4 20 -0.2905 -0.0000
-5 -4 21 -0.6176 0.0034
-5 -4 22 -0.2267 0.0027
-5 -3 1 4.5090 -0.0194
-5 -3 2 1.8377 -0.0178
-5 -3 3 -0.8796 -0.0128
-5 -3 4 0.7274 -0.0099
-5 -3 5 3.0515 -0.0051
-5 -3 7 -0.1524 0.0029
-5 -3 8 -0.5065 -0.0002
-5 -3 9 -0.3826 -0.0023
-5 -3 10 -0.1052 -0.0026
-5 -3 11 0.4708 -0.0020
-5 -3 12 0.3066 -0.0004
-5 -3 13 0.0211 0.0008
-5 -3 14 0.8669 0.0010
-5 -3 15 1.6942 0.0013
-5 -3 16 1.4160 0.0019
-5 -3 17 0.7905 0.0025
-5 -3 18 0.2893 0.0034
-5 -3 19 0.0302 0.0025
-5 -3 20 0.3787 -0.0012
-5 -3 21 0.6927 -0.0035
-5 -3 22 0.1771 -0.0019
-5 -2 1 -0.8677 0.0075
-5 -2 3 3.7312 0.0078
-5 -2 4 1.0489 0.0098
-5 -2 5 -1.4252 0.0075
-5 -2 6 -0.4041 0.0023
-5 -2 7 0.7350 0.0008
-5 -2 8 0.3183 0.0019
-5 -2 9 0.1035 0.0017
-5 -2 10 0.1907 0.0002
-5 -2 11 0.3715 -0.0017
-5 -2 12 1.2701 -0.0037
-5 -2 13 1.6680 -0.0040
-5 -2 14 0.5648 -0.0028
-5 -2 15 -0.4648 -0.0017
-5 -2 16 -0.4853 -0.0007
-5 -2 17 -0.2665 -0.0007
-5 -2 18 -0.0804 -0.0024
-5 -2 19 -0.1090 -0.0026
-5 -2 20 -0.6749 -0.0001
-5 -2 21 -0.9599 0.0016
-5 -2 22 -0.3353 0.0010
-5 -1 1 5.9404 -0.0169
-5 -1 2 1.2638 -0.0157
-5 -1 3 -1.7090 -0.0153
-5 -1 4 -0.3625 -0.0147
-5 -1 5 0.2009 -0.0086
-5 -1 6 -1.7290 -0.0008
-5 -1 7 -2.2271 0.0020
-5 -1 8 -0.7655 0.0011
-5 -1 9 0.3370 -0.0007
-5 -1 10 0.9306 -0.0025
-5 -1 11 0.9387 -0.0028
-5 -1 12 0.0060 -0.0017
-5 -1 13 -0.2685 -0.0008
-5 -1 14 0.7279 0.0002
-5 -1 15 1.2304 0.0013
-5 -1 16 0.7225 0.0013
-5 -1 17 0.1170 0.0013
-5 -1 18 -0.3170 0.0018
-5 -1 19 -0.2072 0.0004
-5 -1 20 0.6434 -0.0027
-5 -1 21 1.1297 -0.0035
-5 -1 22 0.6556 -0.0020
-5 0 1 -4.6553 0.0011
-5 0 2 -2.6413 0.0014
-5 0 3 -2.6778 0.0058
-5 0 4 -5.1895 0.0096
-5 0 5 -4.7202 0.0069
-5 0 6 -1.4452 0.0022
-5 0 7 0.0605 0.0001
-5 0 8 -0.2128 -0.0004
-5 0 9 -0.2251 -0.0003
-5 0 10 -0.0958 0.0002
-5 0 11 0.4460 -0.0006
-5 0 12 1.4459 -0.0016
-5 0 13 1.1706 -0.0013
-5 0 14 -0.3771 -0.0005
-5 0 15 -1.2097 0.0002
-5 0 16 -1.0110 0.0014
-5 0 17 -0.5049 0.0015
-5 0 18 0.1382 0.0006
-5 0 19 0.3020 0.0013
-5 0 20 -0.2386 0.0029
-5 0 21 -0.4253 0.0022
-5 0 22 0.0568 0.0003
-5 0 23 0.3790 -0.0001
-5 1 1 1.9607 -0.0073
-5 1 2 -1.9174 -0.0068
-5 1 3 -2.3647 -0.0113
-5 1 4 -0.5435 -0.0140
-5 1 5 -1.5619 -0.0104
-5 1 6 -3.8083 -0.0052
-5 1 7 -3.2804 -0.0017
-5 1 8 -1.2252 0.0004
-5 1 9 0.1632 0.0002
-5 1 10 0.8090 -0.0012
-5 1 11 0.1970 -0.0013
-5 1 12 -1.1607 -0.0010
-5 1 13 -1.2039 -0.0013
-5 1 14 -0.1493 -0.0011
-5 1 15 0.3142 -0.0007
-5 1 16 0.2361 -0.0008
-5 1 17 0.0840 -0.0005
-5 1 18 -0.1518 -0.0009
-5 1 19 0.1416 -0.0041
-5 1 20 0.9407 -0.0077
-5 1 21 1.1558 -0.0089
-5 1 22 0.7146 -0.0083
-5 1 23 0.3762 -0.0071
-5 2 1 -7.0805 -0.0059
-5 2 2 -6.3221 -0.0082
-5 2 3 -8.3565 -0.0045
-5 2 5 -6.7286 -0.0034
-5 2 6 -2.1856 -0.0043
-5 2 7 -0.3529 -0.0043
-5 2 8 -0.0816 -0.0041
-5 2 9 -0.0495 -0.0022
-5 2 10 -0.2075 -0.0004
-5 2 11 0.3485 -0.0009
-5 2 12 1.0988 -0.0020
-5 2 13 0.4684 -0.0020
-5 2 14 -0.6933 -0.0019
-5 2 15 -0.9385 -0.0012
-5 2 16 -0.6294 -0.0004
-5 2 17 -0.1009 -0.0009
-5 2 18 0.5580 -0.0012
-5 2 19 0.5992 0.0004
-5 2 20 0.1604 0.0022
-5 2 21 0.1461 0.0027
-5 2 22 0.3503 0.0028
-5 2 23 0.2273 0.0019
-5 3 1 -2.2401 -0.0052
-5 3 3 0.2230 -0.0097
-5 3 4 2.6448 -0.0105
-5 3 5 0.9686 -0.0076
-5 3 6 -1.0353 -0.0046
-5 3 7 -0.7216 -0.0008
-5 3 8 0.1336 0.0029
-5 3 9 0.6317 0.0030
-5 3 10 0.6953 0.0013
-5 3 11 -0.3846 0.0007
-5 3 12 -1.4684 0.0002
-5 3 13 -1.0533 -0.0005
-5 3 14 -0.1711 -0.0007
-5 3 15 0.1477 -0.0009
-5 3 16 0.3435 -0.0006
-5 3 17 0.3898 0.0006
-5 3 18 0.2676 0.0004
-5 3 19 0.5452 -0.0023
-5 3 20 0.8346 -0.0058
-5 3 21 0.5113 -0.0097
-5 3 22 0.1342 -0.0132
-5 3 23 0.1476 -0.0135
-5 4 1 -1.6821 -0.0083
-5 4 2 -2.2575 -0.0096
-5 4 3 -5.8719 -0.0075
-5 4 5 -4.2002 -0.0079
-5 4 6 -1.3409 -0.0061
-5 4 7 -0.4596 -0.0055
-5 4 8 -0.1048 -0.0054
-5 4 9 -0.0811 -0.0030
-5 4 10 -0.1069 -0.0008
-5 4 11 0.6457 -0.0010
-5 4 12 1.0764 -0.0020
-5 4 13 0.3580 -0.0031
-5 4 14 -0.1908 -0.0037
-5 4 15 -0.0332 -0.0030
-5 4 16 0.1553 -0.0026
-5 4 17 0.3695 -0.0037
-5 4 18 0.4567 -0.0047
-5 4 19 0.0537 -0.0056
-5 4 20 -0.1690 -0.0064
-5 4 21 0.1766 -0.0048
-5 4 22 0.3532 -0.0007
-5 5 1 -2.2701 -0.0049
-5 5 2 -0.7806 -0.0068
-5 5 3 3.3388 -0.0087
-5 5 4 4.7208 -0.0064
-5 5 5 2.8265 -0.0041
-5 5 6 1.5419 -0.0029
-5 5 7 1.4650 0.0005
-5 5 8 1.2345 0.0036
-5 5 9 1.0612 0.0029
-5 5 10 0.6179 0.0005
-5 5 11 -0.4895 -0.0013
-5 5 12 -0.8420 -0.0024
-5 5 13 -0.0456 -0.0023
-5 5 14 0.4490 -0.0015
-5 5 16 0.2396 -0.0005
-5 5 17 0.0591 0.0003
-5 5 18 0.0957 0.0000
-5 5 19 0.4776 0.0003
-5 5 20 0.4140 0.0011
-5 5 21 -0.1320 -0.0010
-5 5 22 -0.3030 -0.0056
-5 6 1 4.9030 -0.0067
-5 6 2 2.8426 -0.0035
-5 6 3 -1.2698 -0.0016
-5 6 4 -2.4868 -0.0029
-5 6 5 -1.3678 -0.0024
-5 6 6 -1.0712 -0.0010
-5 6 7 -1.2692 -0.0022
-5 6 8 -0.9982 -0.0037
-5 6 9 -0.7324 -0.0026
-5 6 10 -0.0243 -0.0007
-5 6 11 1.1538 0.0008
-5 6 12 1.2985 0.0016
-5 6 13 0.4589 0.0010
-5 6 14 0.0566 0.0000
-5 6 15 0.1326 -0.0003
-5 6 16 0.1909 -0.0011
-5 6 17 0.1823 -0.0016
-5 6 18 -0.2337 -0.0018
-5 6 19 -0.8158 -0.0051
-5 6 20 -0.6600 -0.0103
-5 6 21 -0.0164 -0.0116
-5 6 22 0.2366 -0.0081
-5 7 1 -2.1064 -0.0006
-5 7 2 -0.2924 -0.0044
-5 7 3 2.3119 -0.0057
-5 7 4 2.0395 -0.0043
-5 7 5 0.6535 -0.0050
-5 7 6 0.6100 -0.0061
-5 7 7 0.9699 -0.0041
-5 7 8 1.0661 -0.0020
-5 7 9 1.1972 -0.0020
-5 7 10 0.6187 -0.0030
-5 7 11 -0.4121 -0.0050
-5 7 12 -0.4070 -0.0069
-5 7 13 0.2757 -0.0071
-5 7 14 0.3568 -0.0065
-5 7 15 -0.0650 -0.0053
-5 7 16 -0.5466 -0.0041
-5 7 17 -0.8072 -0.0049
-5 7 18 -0.4011 -0.0071
-5 7 19 0.1926 -0.0051
-5 7 20 0.1245 0.0009
-5 7 21 -0.1983 0.0050
-5 8 1 4.8513 -0.0076
-5 8 2 2.3124 -0.0025
-5 8 3 -0.4353 -0.0002
-5 8 4 -0.6458 -0.0002
-5 8 5 -0.3656 0.0013
-5 8 6 -0.9886 0.0024
-5 8 7 -1.3017 0.0012
-5 8 8 -1.1834 -0.0002
-5 8 9 -0.9544 -0.0007
-5 8 10 0.0741 -0.0005
-5 8 11 1.2145 0.0013
-5 8 12 1.0170 0.0036
-5 8 13 0.0758 0.0047
-5 8 14 -0.4044 0.0048
-5 8 15 -0.4174 0.0036
-5 8 16 -0.2111 0.0021
-5 8 17 -0.1457 0.0040
-5 8 18 -0.5814 0.0081
-5 8 19 -0.8803 0.0076
-5 8 20 -0.4737 0.0025
-5 8 21 0.0001 -0.0015
-5 9 1 -2.4626 0.0027
-5 9 2 -0.6363 -0.0004
-5 9 3 0.4733 -0.0016
-5 9 4 -0.4259 -0.0018
-5 9 5 -0.8926 -0.0036
-5 9 6 -0.2425 -0.0050
-5 9 7 0.3128 -0.0050
-5 9 8 0.8594 -0.0045
-5 9 9 1.2328 -0.0032
-5 9 10 0.4646 -0.0016
-5 9 11 -0.6364 -0.0020
-5 9 12 -0.7333 -0.0038
-5 9 13 -0.3835 -0.0055
-5 9 14 -0.4433 -0.0062
-5 9 15 -0.8018 -0.0044
-5 9 16 -1.1701 -0.0017
-5 9 17 -1.0924 -0.0033
-5 9 18 -0.4164 -0.0081
-5 9 19 0.0729 -0.0091
-5 9 20 0.0190 -0.0056
-5 10 1 2.1385 -0.0075
-5 10 2 0.3143 -0.0037
-5 10 3 -0.4869 -0.0007
-5 10 4 0.1579 0.0014
-5 10 5 0.1639 0.0032
-5 10 6 -0.3769 0.0042
-5 10 7 -0.5496 0.0047
-5 10 8 -0.8909 0.0051
-5 10 9 -1.1434 0.0032
-5 10 10 -0.4337 0.0001
-5 10 11 0.2995 -0.0013
-5 10 12 0.0001 -0.0010
-5 10 13 -0.6099 0.0005
-5 10 14 -0.7299 0.0020
-5 10 15 -0.4094 0.0013
-5 10 16 0.0440 0.0000
-5 10 17 0.1441 0.0034
-5 10 18 -0.1097 0.0101
-5 10 19 -0.0714 0.0138
-5 10 20 0.2146 0.0142
-5 11 1 -0.9730 0.0049
-5 11 2 0.6049 0.0040
-5 11 3 0.7311 0.0033
-5 11 5 -0.1316 0.0039
-5 11 6 0.1301 0.0041
-5 11 7 0.1180 0.0024
-5 11 8 0.5067 -0.0000
-5 11 9 0.7341 0.0002
-5 11 10 -0.0585 0.0025
-5 11 11 -0.8602 0.0042
-5 11 12 -0.7712 0.0049
-5 11 13 -0.4481 0.0048
-5 11 14 -0.4686 0.0048
-5 11 15 -0.6943 0.0075
-5 11 16 -0.7912 0.0110
-5 11 17 -0.4676 0.0100
-5 11 18 -0.0404 0.0051
-5 11 19 -0.0582 0.0007
-5 12 1 1.0431 -0.0037
-5 12 2 0.0007 -0.0016
-5 12 3 0.1490 0.0023
-5 12 4 0.5243 0.0050
-5 12 5 0.0023 0.0052
-5 12 6 -0.4334 0.0044
-5 12 7 -0.5504 0.0052
-5 12 8 -1.1185 0.0062
-5 12 9 -1.4472 0.0040
-5 12 10 -0.8465 -0.0004
-5 12 11 -0.3448 -0.0044
-5 12 12 -0.5502 -0.0071
-5 12 13 -0.7020 -0.0081
-5 12 14 -0.3340 -0.0076
-5 12 15 0.2506 -0.0081
-5 12 16 0.5747 -0.0091
-5 12 17 0.4470 -0.0076
-5 12 18 0.2980 -0.0047
-5 13 1 0.2563 0.0044
-5 13 2 1.0147 0.0037
-5 13 3 0.4552 0.0019
-5 13 4 -0.0752 0.0019
-5 13 5 0.1264 0.0042
-5 13 6 0.0362 0.0060
-5 13 7 -0.1796 0.0041
-5 13 8 0.2106 0.0003
-5 13 9 0.3675 -0.0011
-5 13 10 -0.2064 -0.0001
-5 13 11 -0.4477 0.0016
-5 13 12 0.0223 0.0050
-5 13 13 0.3624 0.0093
-5 13 14 0.1852 0.0129
-5 13 15 -0.1279 0.0163
-5 13 16 -0.1566 0.0191
-5 13 17 0.0474 0.0193
-5 13 18 0.0027 0.0181
-5 14 1 0.3613 -0.0037
-5 14 2 -0.0183 -0.0041
-5 14 3 0.4919 -0.0013
-5 14 4 0.4955 0.0008
-5 14 5 -0.1304 0.0005
-5 14 6 -0.2813 -0.0007
-5 14 7 -0.3336 0.0001
-5 14 8 -0.8400 0.0015
-5 14 9 -0.8789 0.0007
-5 14 10 -0.2291 -0.0009
-5 14 11 -0.0083 -0.0018
-5 14 12 -0.3848 -0.0043
-5 14 13 -0.4764 -0.0085
-5 14 14 -0.0541 -0.0117
-5 14 15 0.3513 -0.0133
-5 14 16 0.3547 -0.0143
-5 14 17 0.1573 -0.0152
-5 15 1 -0.0423 -0.0061
-5 15 2 0.0620 -0.0070
-5 15 3 -0.6008 -0.0080
-5 15 4 -0.6691 -0.0073
-5 15 5 -0.3181 -0.0046
-5 15 6 -0.4100 -0.0018
-5 15 7 -0.3266 -0.0017
-5 15 8 0.2303 -0.0031
-5 15 9 0.2378 -0.0034
-5 15 10 -0.2976 -0.0044
-5 15 11 -0.2690 -0.0066
-5 15 12 0.2847 -0.0052
-5 15 13 0.4795 0.0009
-5 15 14 0.2198 0.0069
-5 15 15 0.0306 0.0102
-5 16 1 -0.2311 -0.0040
-5 16 2 0.0203 -0.0070
-5 16 3 0.7318 -0.0075
-5 16 4 0.7539 -0.0059
-5 16 5 0.5450 -0.0040
-5 16 6 0.7067 -0.0026
-5 16 7 0.4898 -0.0000
-5 16 8 -0.1211 0.0017
-5 16 9 -0.0828 0.0012
-5 16 10 0.3750 0.0027
-5 16 11 0.2341 0.0070
-5 16 12 -0.2641 0.0075
-5 16 13 -0.3298 0.0023
-5 16 14 -0.0611 -0.0029
-5 17 1 -0.2150 -0.0194
-5 17 2 -0.3313 -0.0182
-5 17 3 -0.7204 -0.0144
-5 17 4 -0.5859 -0.0106
-5 17 5 -0.5441 -0.0065
-5 17 6 -0.8370 -0.0027
-5 17 7 -0.6205 -0.0014
-5 17 8 -0.1243 -0.0003
-5 17 9 -0.3124 0.0017
-5 17 10 -0.7477 -0.0011
-5 17 11 -0.5515 -0.0088
-5 17 12 -0.0998 -0.0125
-5 17 13 0.0081 -0.0097
-5 18 1 -0.4075 0.0063
-5 18 2 0.0490 0.0033
-5 18 3 0.5126 0.0005
-5 18 4 0.5102 0.0011
-5 18 5 0.7116 0.0030
-5 18 6 1.0444 0.0052
-5 18 7 0.7090 0.0086
-5 18 8 0.1724 0.0088
-5 18 9 0.2770 0.0053
-5 18 10 0.5008 0.0059
-5 18 11 0.2484 0.0118
-5 19 1 -0.0836 -0.0192
-5 19 2 -0.1930 -0.0173
-5 19 3 -0.2050 -0.0117
-5 19 4 -0.0447 -0.0069
-5 19 5 -0.3568 -0.0019
-5 19 6 -0.7766 0.0014
-5 19 7 -0.5735 0.0010
-5 19 8 -0.2907 0.0022
-5 19 9 -0.4933 0.0056
-5 20 1 -0.3595 0.0150
-5 20 2 -0.0476 0.0139
-5 20 3 -0.0189 0.0116
-5 20 4 -0.0861 0.0110
-5 20 5 0.3012 0.0094
-5 20 6 0.6543 0.0093
-4 -20 1 -0.1968 -0.0062
-4 -20 2 -0.0539 0.0009
-4 -20 3 0.3081 0.0036
-4 -20 4 0.0954 0.0074
-4 -20 5 -0.5975 0.0085
-4 -20 6 -0.7247 0.0039
-4 -20 7 -0.0371 -0.0005
-4 -20 8 0.4928 -0.0006
-4 -19 1 0.6986 0.0220
-4 -19 2 0.2841 0.0203
-4 -19 3 -0.2381 0.0196
-4 -19 4 -0.0831 0.0150
-4 -19 5 0.3956 0.0106
-4 -19 6 0.2418 0.0084
-4 -19 7 -0.4711 0.0039
-4 -19 8 -0.7423 -0.0053
-4 -19 9 -0.2549 -0.0135
-4 -19 10 0.2772 -0.0138
-4 -19 11 0.3313 -0.0099
-4 -18 1 0.1863 -0.0032
-4 -18 2 0.8324 -0.0005
-4 -18 3 1.0530 -0.0000
-4 -18 4 0.3862 0.0009
-4 -18 5 -0.3736 -0.0013
-4 -18 6 -0.3122 -0.0070
-4 -18 7 0.2810 -0.0108
-4 -18 8 0.4867 -0.0092
-4 -18 9 0.1547 -0.0060
-4 -18 10 -0.1003 -0.0072
-4 -18 11 0.0227 -0.0083
-4 -18 12 0.1847 -0.0016
-4 -18 13 0.1031 0.0063
-4 -17 1 0.7759 0.0123
-4 -17 2 0.1514 0.0139
-4 -17 3 -0.0074 0.0141
-4 -17 4 0.4489 0.0107
-4 -17 5 0.6180 0.0068
-4 -17 6 0.0055 0.0045
-4 -17 7 -0.7533 0.0014
-4 -17 8 -0.8826 -0.0044
-4 -17 9 -0.4791 -0.0084
-4 -17 10 -0.1602 -0.0051
-4 -17 11 -0.1731 -0.0002
-4 -17 12 -0.2287 -0.0012
-4 -17 13 -0.1010 -0.0015
-4 -17 14 0.0050 0.0065
-4 -17 15 -0.0952 0.0127
-4 -16 1 0.4566 0.0107
-4 -16 2 1.1922 0.0106
-4 -16 3 0.9107 0.0078
-4 -16 4 -0.0197 0.0047
-4 -16 5 -0.4549 0.0004
-4 -16 6 -0.1304 -0.0050
-4 -16 7 0.2240 -0.0078
-4 -16 8 0.1026 -0.0050
-4 -16 10 -0.2942 0.0011
-4 -16 11 0.0010 0.0037
-4 -16 12 0.2927 0.0119
-4 -16 13 0.2496 0.0167
-4 -16 14 0.0301 0.0119
-4 -16 15 -0.0844 0.0080
-4 -16 16 -0.1197 0.0115
-4 -15 1 0.1236 -0.0008
-4 -15 2 -0.2574 -0.0001
-4 -15 3 0.3090 0.0007
-4 -15 5 0.7721 -0.0007
-4 -15 6 -0.1716 0.0003
-4 -15 7 -0.8027 0.0013
-4 -15 8 -0.7217 0.0004
-4 -15 9 -0.2725 0.0006
-4 -15 10 0.0902 0.0047
-4 -15 11 0.1428 0.0067
-4 -15 12 0.0841 0.0028
-4 -15 13 0.2523 0.0016
-4 -15 14 0.5084 0.0070
-4 -15 15 0.5037 0.0091
-4 -15 16 0.2563 0.0043
-4 -15 17 -0.0916 0.0015
-4 -14 1 0.6213 0.0133
-4 -14 2 1.0571 0.0152
-4 -14 3 0.1044 0.0142
-4 -14 4 -0.9845 0.0121
-4 -14 5 -0.9874 0.0088
-4 -14 6 -0.2714 0.0045
-4 -14 7 0.1909 0.0018
-4 -14 8 0.1976 0.0025
-4 -14 9 0.0600 0.0035
-4 -14 10 0.0590 0.0026
-4 -14 11 0.4006 0.0045
-4 -14 12 0.8364 0.0105
-4 -14 13 0.8112 0.0120
-4 -14 14 0.3724 0.0073
-4 -14 15 -0.0032 0.0054
-4 -14 16 -0.1815 0.0090
-4 -14 17 -0.1869 0.0109
-4 -14 18 -0.0700 0.0093
-4 -13 1 -1.1957 0.0016
-4 -13 2 -1.1172 -0.0001
-4 -13 3 0.2933 -0.0016
-4 -13 4 1.5112 -0.0033
-4 -13 5 1.3652 -0.0037
-4 -13 6 0.5004 -0.0026
-4 -13 7 0.0000 -0.0019
-4 -13 8 0.0079 -0.0018
-4 -13 9 0.2972 -0.0001
-4 -13 10 0.6329 0.0030
-4 -13 11 0.5847 0.0026
-4 -13 13 0.2271 -0.0015
-4 -13 14 0.4926 0.0031
-4 -13 15 0.5303 0.0048
-4 -13 16 0.3152 0.0023
-4 -13 17 0.0177 0.0002
-4 -13 18 -0.2302 0.0001
-4 -13 19 -0.1457 0.0013
-4 -12 1 1.0574 0.0007
-4 -12 2 1.2668 0.0030
-4 -12 3 -0.2089 0.0049
-4 -12 4 -1.6694 0.0056
-4 -12 5 -1.7892 0.0042
-4 -12 6 -1.1736 0.0023
-4 -12 7 -0.7418 0.0016
-4 -12 8 -0.4625 0.0015
-4 -12 9 -0.2801 -0.0002
-4 -12 10 -0.2023 -0.0021
-4 -12 11 0.1842 -0.0004
-4 -12 12 0.7203 0.0039
-4 -12 13 0.6659 0.0049
-4 -12 14 0.1625 0.0026
-4 -12 15 -0.1425 0.0026
-4 -12 16 -0.2348 0.0056
-4 -12 17 -0.2557 0.0082
-4 -12 18 -0.2230 0.0081
-4 -12 19 -0.3313 0.0048
-4 -12 20 -0.4496 0.0012
-4 -11 1 -2.7230 0.0073
-4 -11 2 -2.7706 0.0058
-4 -11 3 -1.1471 0.0024
-4 -11 4 0.4333 0.0000
-4 -11 5 0.7169 -0.0001
-4 -11 6 0.5182 -0.0005
-4 -11 7 0.6528 -0.0022
-4 -11 8 0.7875 -0.0029
-4 -11 9 0.8679 -0.0013
-4 -11 10 0.9807 0.0003
-4 -11 11 0.6410 -0.0009
-4 -11 12 0.0594 -0.0031
-4 -11 13 0.0305 -0.0021
-4 -11 14 0.2652 0.0012
-4 -11 15 0.1187 0.0030
-4 -11 16 -0.1622 0.0015
-4 -11 17 -0.2692 -0.0016
-4 -11 19 0.1847 -0.0024
-4 -11 20 0.5519 -0.0020
-4 -10 1 1.0948 -0.0121
-4 -10 3 0.0530 -0.0082
-4 -10 4 -1.3817 -0.0064
-4 -10 5 -1.5257 -0.0070
-4 -10 6 -1.3969 -0.0062
-4 -10 7 -1.6118 -0.0037
-4 -10 8 -1.4711 -0.0029
-4 -10 9 -1.0274 -0.0039
-4 -10 10 -0.6327 -0.0039
-4 -10 11 0.0537 -0.0017
-4 -10 12 0.6422 0.0007
-4 -10 13 0.4021 0.0009
-4 -10 14 -0.0108 -0.0004
-4 -10 15 0.1512 -0.0010
-4 -10 16 0.4370 0.0006
-4 -10 17 0.4463 0.0031
-4 -10 18 0.2047 0.0028
-4 -10 19 -0.3021 -0.0014
-4 -10 20 -0.6390 -0.0044
-4 -10 21 -0.3793 -0.0020
-4 -9 1 -3.0679 0.0051
-4 -9 2 -3.5890 0.0054
-4 -9 3 -2.3200 0.0024
-4 -9 4 -1.2015 0.0021
-4 -9 5 -1.1384 0.0045
-4 -9 6 -0.5288 0.0042
-4 -9 7 0.9688 0.0023
-4 -9 8 1.9526 0.0023
-4 -9 9 2.2284 0.0030
-4 -9 10 2.1276 0.0016
-4 -9 11 1.3997 -0.0011
-4 -9 12 0.7391 -0.0029
-4 -9 13 0.9061 -0.0029
-4 -9 14 0.9901 -0.0013
-4 -9 15 0.3129 0.0001
-4 -9 16 -0.3905 -0.0012
-4 -9 17 -0.6328 -0.0041
-4 -9 18 -0.4493 -0.0047
-4 -9 19 0.1105 -0.0017
-4 -9 20 0.4686 0.0003
-4 -9 21 0.2110 -0.0024
-4 -8 1 0.9488 -0.0136
-4 -8 2 1.3803 -0.0126
-4 -8 3 0.1774 -0.0073
-4 -8 4 -0.1778 -0.0054
-4 -8 5 0.8319 -0.0059
-4 -8 6 0.8437 -0.0035
-4 -8 7 -0.3222 -0.0012
-4 -8 8 -0.8502 -0.0021
-4 -8 9 -0.6487 -0.0031
-4 -8 10 -0.1960 -0.0017
-4 -8 11 0.6181 -0.0001
-4 -8 12 0.8958 0.0003
-4 -8 13 0.1297 -0.0004
-4 -8 14 -0.3054 -0.0020
-4 -8 15 0.2578 -0.0032
-4 -8 16 0.8726 -0.0017
-4 -8 17 1.0161 0.0012
-4 -8 18 0.6919 0.0014
-4 -8 19 -0.0241 -0.0025
-4 -8 20 -0.4327 -0.0062
-4 -8 21 -0.1792 -0.0055
-4 -8 22 0.0178 -0.0006
-4 -7 1 -2.1196 0.0077
-4 -7 2 -2.2382 0.0077
-4 -7 3 -0.8981 0.0038
-4 -7 4 -1.0617 0.0038
-4 -7 5 -2.4218 0.0050
-4 -7 6 -1.7545 0.0028
-4 -7 7 0.6474 0.0017
-4 -7 8 2.2699 0.0040
-4 -7 9 2.8201 0.0045
-4 -7 10 2.5988 0.0016
-4 -7 11 1.5836 -0.0016
-4 -7 12 1.0451 -0.0036
-4 -7 13 1.4780 -0.0044
-4 -7 14 1.3849 -0.0033
-4 -7 15 0.3489 -0.0016
-4 -7 16 -0.5450 -0.0019
-4 -7 17 -0.9136 -0.0034
-4 -7 18 -0.7940 -0.0030
-4 -7 19 -0.2655 0.0006
-4 -7 20 -0.0425 0.0049
-4 -7 21 -0.3060 0.0056
-4 -7 22 -0.2519 0.0013
-4 -6 1 1.2513 -0.0070
-4 -6 2 0.6007 -0.0057
-4 -6 3 -1.0641 -0.0012
-4 -6 4 0.0165 -0.0006
-4 -6 5 2.6475 0.0004
-4 -6 6 2.8083 0.0047
-4 -6 7 1.1122 0.0058
-4 -6 8 0.1224 0.0025
-4 -6 9 -0.2134 0.0010
-4 -6 10 -0.1433 0.0020
-4 -6 11 0.3978 0.0027
-4 -6 12 0.1408 0.0026
-4 -6 13 -0.9704 0.0019
-4 -6 14 -1.1781 0.0001
-4 -6 15 -0.3340 -0.0013
-4 -6 16 0.3747 -0.0001
-4 -6 17 0.6815 0.0026
-4 -6 18 0.5836 0.0039
-4 -6 19 0.1629 0.0014
-4 -6 20 0.1512 -0.0041
-4 -6 21 0.5426 -0.0080
-4 -6 22 0.4718 -0.0068
-4 -5 1 -2.6900 0.0151
-4 -5 2 -0.8962 0.0134
-4 -5 3 1.5173 0.0090
-4 -5 4 0.2617 0.0074
-4 -5 5 -2.3847 0.0035
-4 -5 6 -2.0621 -0.0031
-4 -5 7 -0.1031 -0.0044
-4 -5 8 0.8881 -0.0007
-4 -5 9 1.2423 0.0011
-4 -5 10 1.0415 0.0003
-4 -5 11 0.2717 -0.0011
-4 -5 12 0.3457 -0.0028
-4 -5 13 1.1078 -0.0041
-4 -5 14 0.9093 -0.0033
-4 -5 15 0.0200 -0.0018
-4 -5 16 -0.4582 -0.0013
-4 -5 17 -0.5894 -0.0020
-4 -5 18 -0.4573 -0.0027
-4 -5 19 -0.1898 -0.0011
-4 -5 20 -0.4214 0.0035
-4 -5 21 -0.8208 0.0066
-4 -5 22 -0.4746 0.0047
-4 -4 2 1.0926 -0.0018
-4 -4 3 -1.2396 -0.0035
-4 -4 4 0.6200 -0.0065
-4 -4 5 3.3136 -0.0034
-4 -4 6 2.7225 0.0042
-4 -4 7 0.9928 0.0069
-4 -4 8 0.3300 0.0054
-4 -4 9 -0.1138 0.0047
-4 -4 10 -0.2785 0.0045
-4 -4 11 -0.1012 0.0040
-4 -4 12 -0.7744 0.0037
-4 -4 13 -1.6385 0.0028
-4 -4 14 -1.1908 0.0008
-4 -4 15 -0.2095 -0.0009
-4 -4 16 0.2134 -0.0011
-4 -4 17 0.2951 0.0005
-4 -4 18 0.1199 0.0032
-4 -4 19 -0.0491 0.0029
-4 -4 20 0.4226 -0.0019
-4 -4 21 0.9666 -0.0064
-4 -4 22 0.6745 -0.0071
-4 -3 2 0.5934 0.0071
-4 -3 3 3.6391 0.0079
-4 -3 5 -0.5661 0.0050
-4 -3 6 0.0526 -0.0029
-4 -3 7 0.8167 -0.0051
-4 -3 8 0.3236 -0.0031
-4 -3 9 0.0342 -0.0013
-4 -3 10 -0.1562 0.0003
-4 -3 11 -0.2270 0.0007
-4 -3 12 0.7326 -0.0007
-4 -3 13 1.5580 -0.0020
-4 -3 14 0.9829 -0.0022
-4 -3 15 0.1583 -0.0017
-4 -3 16 -0.0407 -0.0006
-4 -3 17 -0.0174 -0.0006
-4 -3 18 0.1451 -0.0022
-4 -3 19 0.0797 -0.0017
-4 -3 20 -0.7042 0.0018
-4 -3 21 -1.3141 0.0039
-4 -3 22 -0.8748 0.0030
-4 -2 1 8.0756 0.0103
-4 -2 3 3.4502 -0.0007
-4 -2 4 5.1690 -0.0082
-4 -2 5 5.4892 -0.0062
-4 -2 6 2.6884 0.0005
-4 -2 7 0.7417 0.0041
-4 -2 8 0.5580 0.0054
-4 -2 9 0.4232 0.0056
-4 -2 10 0.4446 0.0040
-4 -2 11 0.2915 0.0024
-4 -2 12 -0.7565 0.0016
-4 -2 13 -1.2328 0.0002
-4 -2 14 -0.3319 -0.0014
-4 -2 15 0.4331 -0.0025
-4 -2 16 0.3901 -0.0034
-4 -2 17 0.0042 -0.0024
-4 -2 18 -0.5992 0.0006
-4 -2 19 -0.7734 0.0012
-4 -2 20 -0.0144 -0.0014
-4 -2 21 0.6350 -0.0028
-4 -2 22 0.3854 -0.0027
-4 -1 3 4.4075 0.0006
-4 -1 4 1.4036 0.0081
-4 -1 5 0.3532 0.0069
-4 -1 6 1.8197 0.0023
-4 -1 7 1.8127 -0.0004
-4 -1 8 0.5300 -0.0021
-4 -1 9 -0.0994 -0.0020
-4 -1 10 -0.2814 0.0001
-4 -1 11 0.3454 0.0012
-4 -1 12 1.8720 0.0009
-4 -1 13 2.3335 0.0009
-4 -1 14 1.2518 0.0007
-4 -1 15 0.2686 0.0007
-4 -1 16 -0.1285 0.0016
-4 -1 17 -0.2069 0.0015
-4 -1 18 0.0677 0.0004
-4 -1 19 -0.0396 0.0017
-4 -1 20 -0.8906 0.0046
-4 -1 21 -1.3539 0.0048
-4 -1 22 -0.8764 0.0034
-4 -1 23 -0.2298 0.0036
-4 0 3 7.3860 0.0155
-4 0 4 8.9018 0.0063
-4 0 5 6.5897 0.0035
-4 0 6 2.1596 0.0031
-4 0 7 0.2201 0.0031
-4 0 8 0.2135 0.0044
-4 0 9 0.4192 0.0042
-4 0 10 0.7815 0.0022
-4 0 11 0.3270 0.0014
-4 0 12 -0.9728 0.0012
-4 0 13 -1.2331 0.0001
-4 0 14 -0.4437 -0.0007
-4 0 15 -0.0712 -0.0013
-4 0 16 -0.1829 -0.0020
-4 0 17 -0.5551 -0.0008
-4 0 18 -1.1788 0.0013
-4 0 19 -1.1638 0.0008
-4 0 20 -0.2988 -0.0011
-4 0 21 0.2616 -0.0015
-4 0 22 0.1522 -0.0017
-4 0 23 0.0081 -0.0031
-4 1 2 4.1637 -0.0109
-4 1 3 1.1785 -0.0039
-4 1 4 -2.8145 0.0018
-4 1 5 -2.4689 0.0022
-4 1 6 -0.3326 0.0014
-4 1 7 -0.1727 -0.0009
-4 1 8 -0.7673 -0.0043
-4 1 9 -0.9446 -0.0043
-4 1 10 -0.8994 -0.0016
-4 1 11 0.1681 0.0002
-4 1 12 1.6463 0.0015
-4 1 13 1.6508 0.0028
-4 1 14 0.6272 0.0029
-4 1 15 -0.0845 0.0025
-4 1 16 -0.5103 0.0023
-4 1 17 -0.5392 0.0007
-4 1 18 -0.1055 -0.0004
-4 1 19 -0.1158 0.0012
-4 1 20 -0.6161 0.0037
-4 1 21 -0.6460 0.0049
-4 1 22 -0.2290 0.0056
-4 1 23 0.0182 0.0058
-4 2 1 2.1531 0.0255
-4 2 2 1.0238 0.0283
-4 2 3 3.9425 0.0222
-4 2 4 6.2193 0.0158
-4 2 5 3.8406 0.0103
-4 2 6 0.6486 0.0041
-4 2 7 -0.1877 0.0012
-4 2 8 -0.1142 0.0020
-4 2 9 0.1244 0.0016
-4 2 10 0.3775 0.0006
-4 2 11 -0.4659 0.0014
-4 2 12 -1.6494 0.0020
-4 2 13 -1.6525 0.0016
-4 2 14 -1.1809 0.0014
-4 2 15 -1.0319 0.0006
-4 2 16 -0.8317 0.0001
-4 2 17 -0.7814 0.0016
-4 2 18 -0.9081 0.0035
-4 2 19 -0.4874 0.0040
-4 2 20 0.1614 0.0037
-4 2 21 0.2184 0.0021
-4 2 22 0.0034 -0.0012
-4 2 23 0.0276 -0.0040
-4 3 1 2.5038 -0.0047
-4 3 2 2.1461 -0.0064
-4 3 4 -5.3652 -0.0044
-4 3 5 -3.9459 -0.0044
-4 3 6 -2.1944 -0.0025
-4 3 7 -2.0365 -0.0035
-4 3 8 -1.9480 -0.0059
-4 3 9 -1.8359 -0.0047
-4 3 10 -1.6149 -0.0014
-4 3 11 -0.4820 0.0010
-4 3 12 0.4581 0.0029
-4 3 13 0.1983 0.0038
-4 3 14 -0.1727 0.0030
-4 3 16 -0.1148 0.0008
-4 3 17 0.1224 -0.0010
-4 3 18 0.3893 -0.0023
-4 3 19 0.0922 -0.0029
-4 3 20 -0.2032 -0.0036
-4 3 21 0.0549 -0.0023
-4 3 22 0.2921 0.0009
-4 3 23 0.1527 0.0028
-4 4 1 -6.7031 0.0132
-4 4 3 -0.6521 0.0092
-4 4 4 2.0781 0.0082
-4 4 5 1.1682 0.0044
-4 4 6 0.5054 -0.0015
-4 4 7 0.8401 -0.0028
-4 4 8 0.7767 -0.0010
-4 4 9 0.6167 -0.0008
-4 4 10 0.1390 -0.0012
-4 4 11 -1.1206 -0.0010
-4 4 13 -1.3227 -0.0012
-4 4 14 -0.9132 -0.0008
-4 4 15 -0.7660 -0.0008
-4 4 16 -0.5029 -0.0006
-4 4 17 -0.3828 0.0002
-4 4 18 -0.1270 0.0013
-4 4 19 0.4922 0.0041
-4 4 20 0.6402 0.0078
-4 4 21 0.1056 0.0077
-4 4 22 -0.2694 0.0036
-4 5 1 3.0481 -0.0063
-4 5 2 2.4731 -0.0037
-4 5 3 -0.8790 -0.0023
-4 5 4 -1.7154 -0.0039
-4 5 5 -0.3598 -0.0020
-4 5 6 -0.2761 0.0020
-4 5 7 -1.1449 0.0018
-4 5 8 -1.6567 -0.0003
-4 5 9 -2.0553 -0.0001
-4 5 10 -1.7619 0.0014
-4 5 11 -0.6109 0.0032
-4 5 12 -0.0793 0.0052
-4 5 13 -0.2868 0.0056
-4 5 14 -0.0806 0.0043
-4 5 15 0.4540 0.0025
-4 5 16 0.9067 0.0008
-4 5 17 1.2467 0.0007
-4 5 18 0.9430 0.0013
-4 5 19 0.1098 -0.0014
-4 5 20 -0.1851 -0.0066
-4 5 21 0.1013 -0.0093
-4 5 22 0.1935 -0.0089
-4 6 1 -7.0095 0.0037
-4 6 2 -4.6588 -0.0004
-4 6 3 -0.5115 -0.0013
-4 6 4 0.7162 0.0006
-4 6 5 0.2482 -0.0016
-4 6 6 0.7061 -0.0057
-4 6 7 1.2355 -0.0059
-4 6 8 1.1667 -0.0042
-4 6 9 0.9675 -0.0034
-4 6 10 0.0946 -0.0031
-4 6 11 -1.1000 -0.0037
-4 6 12 -1.1087 -0.0052
-4 6 13 -0.2525 -0.0057
-4 6 14 0.2373 -0.0049
-4 6 15 0.3148 -0.0032
-4 6 16 0.1125 -0.0018
-4 6 17 -0.1754 -0.0033
-4 6 18 0.1024 -0.0061
-4 6 19 0.5943 -0.0047
-4 6 20 0.3681 0.0003
-4 6 21 -0.2222 0.0035
-4 6 22 -0.4054 0.0045
-4 7 1 4.2575 -0.0093
-4 7 2 3.1955 -0.0040
-4 7 3 1.3905 -0.0017
-4 7 4 1.8835 -0.0016
-4 7 5 2.4472 0.0022
-4 7 6 1.3298 0.0065
-4 7 7 -0.1040 0.0067
-4 7 8 -1.2535 0.0047
-4 7 9 -2.0089 0.0025
-4 7 10 -1.4226 0.0007
-4 7 11 -0.1182 0.0009
-4 7 12 0.3486 0.0027
-4 7 13 0.2681 0.0040
-4 7 14 0.4688 0.0035
-4 7 15 0.8642 0.0005
-4 7 16 1.3431 -0.0027
-4 7 17 1.4807 -0.0015
-4 7 18 0.7319 0.0026
-4 7 19 -0.1560 0.0031
-4 7 20 -0.2837 -0.0002
-4 7 21 -0.1039 -0.0031
-4 8 1 -3.5927 0.0016
-4 8 3 0.2351 -0.0016
-4 8 4 -0.3032 -0.0003
-4 8 5 -0.8057 -0.0025
-4 8 6 -0.3177 -0.0059
-4 8 7 0.0958 -0.0073
-4 8 8 0.5754 -0.0074
-4 8 9 0.9968 -0.0059
-4 8 10 0.4290 -0.0035
-4 8 11 -0.3445 -0.0024
-4 8 12 -0.1064 -0.0032
-4 8 13 0.5573 -0.0044
-4 8 14 0.8144 -0.0046
-4 8 15 0.5563 -0.0021
-4 8 16 -0.1493 0.0010
-4 8 17 -0.6235 -0.0008
-4 8 18 -0.3566 -0.0060
-4 8 19 -0.1138 -0.0085
-4 8 20 -0.3678 -0.0079
-4 8 21 -0.4831 -0.0067
-4 9 1 2.2445 -0.0073
-4 9 2 0.7979 -0.0046
-4 9 3 0.2661 -0.0040
-4 9 4 1.2871 -0.0042
-4 9 5 1.5395 -0.0021
-4 9 6 0.8586 0.0004
-4 9 7 0.1937 0.0019
-4 9 8 -0.7300 0.0023
-4 9 9 -1.3535 0.0005
-4 9 10 -0.6805 -0.0027
-4 9 11 0.3281 -0.0046
-4 9 12 0.5121 -0.0046
-4 9 13 0.2837 -0.0036
-4 9 14 0.1872 -0.0035
-4 9 15 0.3594 -0.0072
-4 9 16 0.7315 -0.0121
-4 9 17 0.6735 -0.0118
-4 9 18 0.0820 -0.0067
-4 9 19 -0.1608 -0.0013
-4 9 20 0.0599 0.0041
-4 10 1 -2.2298 -0.0012
-4 10 2 -0.7978 -0.0025
-4 10 3 -0.4734 -0.0028
-4 10 4 -1.1382 -0.0023
-4 10 5 -1.0410 -0.0027
-4 10 6 -0.6209 -0.0037
-4 10 7 -0.3477 -0.0052
-4 10 8 0.4291 -0.0064
-4 10 9 1.0552 -0.0050
-4 10 10 0.6372 -0.0017
-4 10 11 0.0877 0.0011
-4 10 12 0.1959 0.0023
-4 10 13 0.4444 0.0016
-4 10 14 0.3607 0.0007
-4 10 15 -0.1356 0.0032
-4 10 16 -0.7425 0.0081
-4 10 17 -0.7954 0.0103
-4 10 18 -0.4632 0.0096
-4 10 19 -0.5129 0.0081
-4 10 20 -0.7019 0.0038
-4 11 1 -0.1124 -0.0004
-4 11 2 -0.9574 -0.0006
-4 11 3 -0.4185 -0.0012
-4 11 4 0.5471 -0.0025
-4 11 6 0.6002 -0.0035
-4 11 7 0.5775 -0.0013
-4 11 8 -0.1149 0.0014
-4 11 9 -0.6344 0.0019
-4 11 10 -0.2499 0.0002
-4 11 11 0.0920 -0.0023
-4 11 12 -0.1995 -0.0049
-4 11 13 -0.5869 -0.0065
-4 11 14 -0.6259 -0.0072
-4 11 15 -0.2770 -0.0100
-4 11 16 0.0535 -0.0142
-4 11 17 -0.0828 -0.0162
-4 11 18 -0.2142 -0.0157
-4 11 19 0.1878 -0.0132
-4 12 1 -1.1569 -0.0004
-4 12 2 -0.4058 -0.0010
-4 12 3 -0.7406 -0.0024
-4 12 5 -0.4765 -0.0013
-4 12 6 -0.3370 0.0000
-4 12 7 -0.3357 -0.0004
-4 12 8 0.2066 -0.0018
-4 12 9 0.4363 -0.0021
-4 12 10 -0.0948 -0.0017
-4 12 11 -0.4071 -0.0011
-4 12 12 -0.1217 0.0004
-4 12 13 0.1472 0.0018
-4 12 14 0.0016 0.0024
-4 12 15 -0.4051 0.0044
-4 12 16 -0.5150 0.0090
-4 12 17 -0.1318 0.0146
-4 12 18 0.0426 0.0209
-4 13 1 -0.1225 0.0105
-4 13 2 -0.2585 0.0096
-4 13 3 0.6167 0.0084
-4 13 5 0.7250 0.0033
-4 13 6 0.7357 0.0014
-4 13 7 0.6182 0.0019
-4 13 8 -0.0717 0.0037
-4 13 9 -0.3526 0.0049
-4 13 10 0.0163 0.0064
-4 13 11 0.0414 0.0077
-4 13 13 -0.8246 0.0034
-4 13 14 -0.6372 0.0016
-4 13 15 -0.2281 0.0007
-4 13 16 -0.1827 -0.0010
-4 13 17 -0.4575 -0.0040
-4 13 18 -0.3547 -0.0094
-4 14 1 0.0971 0.0036
-4 14 2 0.0021 0.0025
-4 14 3 -0.8278 0.0004
-4 14 4 -1.0065 -0.0013
-4 14 5 -0.7450 -0.0022
-4 14 6 -0.8856 -0.0022
-4 14 7 -0.8106 -0.0027
-4 14 8 -0.2774 -0.0032
-4 14 9 -0.2655 -0.0033
-4 14 10 -0.7487 -0.0057
-4 14 11 -0.7156 -0.0098
-4 14 12 -0.1439 -0.0107
-4 14 13 0.1840 -0.0081
-4 14 14 -0.0056 -0.0062
-4 14 15 -0.2512 -0.0055
-4 14 16 -0.0595 -0.0040
-4 14 17 0.2927 -0.0007
-4 15 1 0.0014 0.0176
-4 15 2 0.1121 0.0154
-4 15 3 0.7865 0.0110
-4 15 4 0.8246 0.0068
-4 15 5 0.6517 0.0036
-4 15 6 0.8183 0.0015
-4 15 7 0.5969 0.0013
-4 15 8 0.0291 0.0015
-4 15 9 0.1143 0.0018
-4 15 10 0.6082 0.0062
-4 15 11 0.5104 0.0138
-4 15 12 -0.0663 0.0176
-4 15 13 -0.3569 0.0164
-4 15 14 -0.2333 0.0151
-4 15 15 -0.1950 0.0151
-4 15 16 -0.5202 0.0146
-4 16 1 0.4887 -0.0023
-4 16 2 0.0185 -0.0045
-4 16 3 -0.7256 -0.0053
-4 16 4 -0.8400 -0.0071
-4 16 5 -0.9055 -0.0091
-4 16 6 -1.1675 -0.0102
-4 16 7 -0.8546 -0.0108
-4 16 8 -0.2610 -0.0088
-4 16 9 -0.3516 -0.0049
-4 16 10 -0.7403 -0.0061
-4 16 11 -0.5737 -0.0126
-4 16 12 -0.1387 -0.0163
-4 16 13 -0.0917 -0.0159
-4 16 14 -0.3323 -0.0161
-4 17 1 -0.3858 0.0133
-4 17 2 -0.2460 0.0113
-4 17 3 0.0606 0.0054
-4 17 4 0.0117 0.0011
-4 17 5 0.2384 -0.0012
-4 17 6 0.6478 -0.0018
-4 17 7 0.4434 0.0004
-4 17 8 0.0650 0.0007
-4 17 9 0.3059 -0.0011
-4 17 10 0.6295 0.0027
-4 17 11 0.3689 0.0120
-4 17 12 -0.0505 0.0178
-4 17 13 -0.1319 0.0187
-4 18 1 0.4449 -0.0103
-4 18 2 0.0660 -0.0124
-4 18 3 -0.1838 -0.0113
-4 18 4 -0.1260 -0.0112
-4 18 5 -0.4152 -0.0102
-4 18 6 -0.7619 -0.0094
-4 18 7 -0.4995 -0.0101
-4 18 8 -0.1937 -0.0069
-4 18 9 -0.4285 0.0000
-4 18 10 -0.6137 0.0010
-4 18 11 -0.3627 -0.0045
-4 19 1 -0.5021 0.0039
-4 19 2 -0.4633 0.0060
-4 19 3 -0.6071 0.0053
-4 19 4 -0.8201 0.0050
-4 19 5 -0.5383 0.0031
-4 19 6 -0.2129 0.0030
-4 19 7 -0.3516 0.0066
-4 19 8 -0.3810 0.0063
-4 19 9 -0.0153 0.0017
-4 20 1 0.0037 -0.0009
-4 20 2 -0.2533 -0.0016
-4 20 3 -0.1567 -0.0021
-4 20 4 0.0020 -0.0026
-4 20 6 -0.3567 0.0012
-3 -21 3 0.2067 -0.0186
-3 -20 1 -0.0836 0.0055
-3 -20 2 -0.2771 0.0067
-3 -20 3 -0.7170 0.0066
-3 -20 4 -0.4317 0.0022
-3 -20 5 0.3757 0.0033
-3 -20 6 0.5205 0.0106
-3 -20 7 -0.1421 0.0138
-3 -20 8 -0.5716 0.0093
-3 -20 9 -0.3111 0.0031
-3 -19 1 -0.9081 -0.0149
-3 -19 2 -0.4768 -0.0182
-3 -19 3 0.0602 -0.0145
-3 -19 4 -0.2177 -0.0041
-3 -19 5 -0.8484 0.0022
-3 -19 6 -0.7414 0.0024
-3 -19 7 -0.0202 0.0029
-3 -19 8 0.3182 0.0055
-3 -19 9 0.0564 0.0052
-3 -19 10 -0.1893 -0.0014
-3 -19 11 -0.1137 -0.0077
-3 -18 1 -0.4177 -0.0083
-3 -18 2 -0.9079 -0.0023
-3 -18 3 -1.0326 0.0009
-3 -18 4 -0.2296 0.0008
-3 -18 5 0.6649 0.0037
-3 -18 6 0.6864 0.0081
-3 -18 7 0.1878 0.0077
-3 -18 8 0.0543 0.0010
-3 -18 9 0.3217 -0.0064
-3 -18 10 0.4462 -0.0096
-3 -18 11 0.2869 -0.0135
-3 -18 12 0.1645 -0.0225
-3 -18 13 0.2598 -0.0264
-3 -17 1 -0.6693 -0.0020
-3 -17 2 -0.1377 -0.0044
-3 -17 3 -0.0609 -0.0023
-3 -17 4 -0.6686 0.0025
-3 -17 5 -1.0265 0.0035
-3 -17 6 -0.5773 0.0006
-3 -17 7 0.0265 -0.0023
-3 -17 8 0.0564 -0.0035
-3 -17 9 -0.3116 -0.0063
-3 -17 10 -0.5222 -0.0122
-3 -17 11 -0.4234 -0.0134
-3 -17 12 -0.2813 -0.0058
-3 -17 13 -0.3070 -0.0013
-3 -17 14 -0.3937 -0.0058
-3 -17 15 -0.3830 -0.0064
-3 -16 1 -0.6932 -0.0140
-3 -16 2 -1.2685 -0.0112
-3 -16 3 -0.8502 -0.0094
-3 -16 4 0.2476 -0.0084
-3 -16 5 0.8314 -0.0058
-3 -16 6 0.5441 -0.0029
-3 -16 7 0.1289 -0.0025
-3 -16 8 0.1339 -0.0053
-3 -16 9 0.3462 -0.0068
-3 -16 10 0.3621 -0.0046
-3 -16 11 0.0772 -0.0059
-3 -16 12 -0.2327 -0.0128
-3 -16 13 -0.2289 -0.0130
-3 -16 14 0.0538 -0.0041
-3 -16 15 0.3418 -0.0005
-3 -16 16 0.4497 -0.0050
-3 -15 1 0.1431 -0.0032
-3 -15 2 0.4289 -0.0022
-3 -15 3 -0.2948 0.0006
-3 -15 4 -1.3568 0.0034
-3 -15 5 -1.6018 0.0040
-3 -15 6 -1.0464 0.0027
-3 -15 7 -0.5766 0.0015
-3 -15 8 -0.6190 0.0011
-3 -15 9 -0.9566 -0.0015
-3 -15 10 -1.2041 -0.0059
-3 -15 11 -1.0596 -0.0039
-3 -15 12 -0.6541 0.0043
-3 -15 13 -0.4407 0.0062
-3 -15 14 -0.5128 0.0007
-3 -15 15 -0.6015 0.0006
-3 -15 16 -0.5250 0.0058
-3 -15 17 -0.2406 0.0064
-3 -14 1 -1.3176 -0.0038
-3 -14 2 -1.9255 -0.0049
-3 -14 3 -1.0181 -0.0063
-3 -14 4 0.3558 -0.0066
-3 -14 5 0.8803 -0.0053
-3 -14 6 0.6050 -0.0034
-3 -14 7 0.3002 -0.0024
-3 -14 8 0.2637 -0.0020
-3 -14 9 0.4495 0.0011
-3 -14 10 0.6520 0.0058
-3 -14 11 0.4781 0.0043
-3 -14 12 0.0146 -0.0019
-3 -14 13 -0.1495 -0.0016
-3 -14 14 0.1073 0.0038
-3 -14 15 0.4073 0.0034
-3 -14 16 0.5016 -0.0009
-3 -14 17 0.3230 -0.0012
-3 -14 18 0.0480 -0.0001
-3 -13 1 1.0819 -0.0111
-3 -13 2 1.4485 -0.0094
-3 -13 3 0.3906 -0.0056
-3 -13 4 -0.9659 -0.0019
-3 -13 5 -1.4210 0.0007
-3 -13 6 -1.2008 0.0030
-3 -13 7 -0.9864 0.0059
-3 -13 8 -0.9234 0.0075
-3 -13 9 -1.0828 0.0051
-3 -13 10 -1.3393 0.0013
-3 -13 11 -1.1447 0.0031
-3 -13 12 -0.5493 0.0076
-3 -13 13 -0.2481 0.0058
-3 -13 14 -0.3315 0.0006
-3 -13 15 -0.3770 0.0006
-3 -13 16 -0.2491 0.0032
-3 -13 17 -0.0041 0.0039
-3 -13 18 0.1606 0.0054
-3 -13 19 -0.0081 0.0074
-3 -12 1 -1.4834 0.0071
-3 -12 2 -2.3758 0.0065
-3 -12 3 -1.5357 0.0041
-3 -12 4 -0.1967 0.0029
-3 -12 5 0.4073 0.0033
-3 -12 6 0.5306 0.0032
-3 -12 7 0.6378 0.0018
-3 -12 8 0.6557 0.0014
-3 -12 9 0.7850 0.0043
-3 -12 10 1.0365 0.0068
-3 -12 11 0.8250 0.0039
-3 -12 12 0.2726 -0.0004
-3 -12 13 0.1210 0.0005
-3 -12 14 0.2752 0.0035
-3 -12 15 0.2210 0.0032
-3 -12 16 -0.0157 0.0026
-3 -12 17 -0.2332 0.0036
-3 -12 18 -0.2344 0.0037
-3 -12 19 0.1175 0.0043
-3 -12 20 0.4321 0.0065
-3 -11 1 1.1145 -0.0089
-3 -11 2 1.9605 -0.0099
-3 -11 3 1.2768 -0.0077
-3 -11 4 0.2326 -0.0062
-3 -11 5 -0.1890 -0.0053
-3 -11 6 -0.5491 -0.0025
-3 -11 7 -1.1280 0.0017
-3 -11 8 -1.4655 0.0035
-3 -11 9 -1.7040 0.0019
-3 -11 10 -1.9045 0.0008
-3 -11 11 -1.5486 0.0033
-3 -11 12 -0.9898 0.0056
-3 -11 13 -0.9943 0.0037
-3 -11 14 -1.1472 0.0013
-3 -11 15 -0.7948 0.0014
-3 -11 16 -0.1536 0.0020
-3 -11 17 0.3744 0.0028
-3 -11 18 0.5047 0.0047
-3 -11 19 0.1504 0.0044
-3 -11 20 -0.1488 0.0017
-3 -10 1 -1.2526 0.0056
-3 -10 2 -2.4091 0.0052
-3 -10 3 -2.0179 0.0020
-3 -10 4 -1.4959 0.0013
-3 -10 5 -1.6247 0.0021
-3 -10 6 -1.3696 0.0008
-3 -10 7 -0.5489 -0.0013
-3 -10 8 0.0005 -0.0007
-3 -10 9 0.3385 0.0019
-3 -10 10 0.5261 0.0024
-3 -10 11 0.1365 0.0003
-3 -10 12 -0.2098 -0.0008
-3 -10 13 0.2003 0.0009
-3 -10 14 0.5790 0.0026
-3 -10 15 0.2045 0.0031
-3 -10 16 -0.4640 0.0039
-3 -10 17 -0.8589 0.0038
-3 -10 18 -0.6785 0.0031
-3 -10 19 0.0131 0.0053
-3 -10 20 0.4473 0.0090
-3 -10 21 0.1971 0.0078
-3 -9 1 -0.2894 -0.0041
-3 -9 2 0.5665 -0.0057
-3 -9 3 0.1574 -0.0042
-3 -9 4 0.2017 -0.0049
-3 -9 5 0.9907 -0.0057
-3 -9 6 0.7416 -0.0029
-3 -9 7 -0.5825 -0.0001
-3 -9 8 -1.6059 -0.0004
-3 -9 9 -2.1551 -0.0013
-3 -9 10 -2.2034 0.0006
-3 -9 11 -1.5157 0.0037
-3 -9 12 -1.1266 0.0049
-3 -9 13 -1.7014 0.0039
-3 -9 14 -2.0461 0.0028
-3 -9 15 -1.3477 0.0015
-3 -9 16 -0.2171 0.0002
-3 -9 17 0.6614 0.0007
-3 -9 18 0.8566 0.0015
-3 -9 19 0.3956 -0.0013
-3 -9 20 0.1078 -0.0059
-3 -9 21 0.3476 -0.0060
-3 -8 1 -1.5092 -0.0020
-3 -8 2 -1.8467 -0.0029
-3 -8 3 -0.9967 -0.0057
-3 -8 4 -1.4634 -0.0051
-3 -8 5 -3.0612 -0.0048
-3 -8 6 -3.1573 -0.0078
-3 -8 7 -1.7740 -0.0085
-3 -8 8 -0.5896 -0.0049
-3 -8 9 0.1607 -0.0017
-3 -8 10 0.3197 -0.0014
-3 -8 11 -0.2548 -0.0018
-3 -8 12 -0.2511 -0.0010
-3 -8 13 0.8276 0.0003
-3 -8 14 1.4729 0.0010
-3 -8 15 0.9608 0.0016
-3 -8 16 0.0554 0.0016
-3 -8 17 -0.5802 -0.0005
-3 -8 18 -0.5486 -0.0019
-3 -8 19 0.0005 0.0015
-3 -8 20 0.1209 0.0080
-3 -8 21 -0.3907 0.0112
-3 -8 22 -0.6645 0.0087
-3 -7 1 -0.5062 -0.0029
-3 -7 2 -0.8005 -0.0020
-3 -7 3 -1.9319 -0.0000
-3 -7 4 -0.6951 -0.0014
-3 -7 5 1.9080 -0.0003
-3 -7 6 2.4098 0.0045
-3 -7 7 1.0844 0.0057
-3 -7 8 -0.1068 0.0025
-3 -7 9 -0.8931 0.0009
-3 -7 10 -0.9354 0.0024
-3 -7 11 -0.2023 0.0039
-3 -7 12 -0.2703 0.0043
-3 -7 13 -1.4378 0.0039
-3 -7 14 -1.9879 0.0025
-3 -7 15 -1.3585 -0.0001
-3 -7 16 -0.3641 -0.0018
-3 -7 17 0.4276 -0.0008
-3 -7 18 0.5812 0.0012
-3 -7 19 0.2226 -0.0003
-3 -7 20 0.2449 -0.0051
-3 -7 21 0.6447 -0.0075
-3 -7 22 0.5402 -0.0050
-3 -6 1 -3.0466 -0.0051
-3 -6 2 -1.5858 -0.0040
-3 -6 3 0.7599 -0.0025
-3 -6 4 -0.1208 0.0008
-3 -6 5 -2.5528 -0.0016
-3 -6 6 -2.7099 -0.0085
-3 -6 7 -1.3302 -0.0105
-3 -6 8 -0.3193 -0.0073
-3 -6 9 0.3561 -0.0050
-3 -6 10 0.3013 -0.0040
-3 -6 11 -0.4087 -0.0024
-3 -6 12 -0.1150 -0.0009
-3 -6 13 1.1575 0.0001
-3 -6 14 1.6524 0.0011
-3 -6 15 1.1556 0.0023
-3 -6 16 0.5097 0.0022
-3 -6 17 0.0691 -0.0004
-3 -6 18 0.1319 -0.0036
-3 -6 19 0.4056 -0.0022
-3 -6 20 0.0058 0.0042
-3 -6 21 -0.7628 0.0097
-3 -6 22 -0.8646 0.0107
-3 -5 1 0.5146 0.0079
-3 -5 2 -1.5186 0.0091
-3 -5 3 -3.6695 0.0061
-3 -5 4 -1.6497 0.0002
-3 -5 5 1.6557 0.0013
-3 -5 6 2.2300 0.0066
-3 -5 7 1.3763 0.0071
-3 -5 8 0.7795 0.0040
-3 -5 9 0.1248 0.0026
-3 -5 10 -0.0026 0.0024
-3 -5 11 0.3371 0.0023
-3 -5 12 -0.3647 0.0029
-3 -5 13 -1.6406 0.0034
-3 -5 14 -1.8310 0.0024
-3 -5 15 -1.1623 -0.0001
-3 -5 16 -0.4932 -0.0021
-3 -5 17 -0.0380 -0.0011
-3 -5 18 -0.0652 0.0022
-3 -5 19 -0.1974 0.0030
-3 -5 20 0.3542 -0.0002
-3 -5 21 1.0164 -0.0028
-3 -5 22 0.7973 -0.0025
-3 -4 1 -6.6620 -0.0114
-3 -4 2 -3.7142 -0.0094
-3 -4 3 -0.5096 -0.0018
-3 -4 4 -1.3946 0.0062
-3 -4 5 -2.8626 0.0042
-3 -4 6 -1.8206 -0.0031
-3 -4 7 -0.5804 -0.0062
-3 -4 8 -0.3828 -0.0062
-3 -4 9 -0.3129 -0.0056
-3 -4 10 -0.7236 -0.0033
-3 -4 11 -1.2107 -0.0004
-3 -4 12 -0.3839 0.0013
-3 -4 13 0.8376 0.0025
-3 -4 14 0.9738 0.0036
-3 -4 15 0.6191 0.0047
-3 -4 16 0.4961 0.0050
-3 -4 17 0.6020 0.0025
-3 -4 18 1.0470 -0.0021
-3 -4 19 1.2135 -0.0036
-3 -4 20 0.3728 -0.0004
-3 -4 21 -0.5921 0.0026
-3 -4 22 -0.6145 0.0037
-3 -3 1 -0.8066 0.0235
-3 -3 4 -1.2603 0.0020
-3 -3 5 1.3010 -0.0008
-3 -3 6 0.8361 0.0012
-3 -3 7 0.2999 0.0015
-3 -3 8 0.4312 0.0018
-3 -3 9 0.1966 0.0023
-3 -3 10 0.1882 0.0012
-3 -3 11 0.0376 0.0005
-3 -3 12 -1.1682 0.0011
-3 -3 13 -2.0316 0.0014
-3 -3 14 -1.4601 0.0008
-3 -3 15 -0.5257 -0.0009
-3 -3 16 0.0357 -0.0032
-3 -3 17 0.1728 -0.0031
-3 -3 18 -0.2353 -0.0001
-3 -3 19 -0.3885 0.0011
-3 -3 20 0.3884 -0.0002
-3 -3 21 1.0735 0.0002
-3 -3 22 0.7634 0.0019
-3 -3 23 0.0646 0.0003
-3 -2 1 -7.4314 -0.0255
-3 -2 2 -3.9087 -0.0277
-3 -2 3 -1.9550 -0.0177
-3 -2 4 -3.3842 -0.0056
-3 -2 5 -3.0864 -0.0015
-3 -2 6 -0.5227 -0.0011
-3 -2 7 0.5303 -0.0007
-3 -2 8 0.0299 -0.0022
-3 -2 9 -0.5274 -0.0028
-3 -2 10 -1.2583 -0.0007
-3 -2 11 -1.2192 0.0011
-3 -2 12 0.2494 0.0018
-3 -2 13 1.3511 0.0028
-3 -2 14 1.2056 0.0033
-3 -2 15 0.8884 0.0037
-3 -2 16 0.8158 0.0042
-3 -2 17 1.0161 0.0021
-3 -2 18 1.5878 -0.0020
-3 -2 19 1.5901 -0.0033
-3 -2 20 0.5084 -0.0018
-3 -2 21 -0.4527 -0.0016
-3 -2 22 -0.4651 -0.0018
-3 -2 23 -0.1026 0.0014
-3 -1 1 -2.4820 0.0222
-3 -1 2 -3.9529 0.0270
-3 -1 5 3.4225 0.0051
-3 -1 6 1.6758 0.0024
-3 -1 7 1.0695 0.0012
-3 -1 8 1.2751 0.0030
-3 -1 9 1.2698 0.0034
-3 -1 10 1.4558 0.0010
-3 -1 11 0.8959 -0.0004
-3 -1 12 -0.5867 -0.0009
-3 -1 13 -1.1185 -0.0016
-3 -1 14 -0.4124 -0.0017
-3 -1 15 0.2760 -0.0022
-3 -1 16 0.6278 -0.0035
-3 -1 17 0.4498 -0.0028
-3 -1 18 -0.3327 -0.0004
-3 -1 19 -0.6087 -0.0003
-3 -1 20 0.0542 -0.0011
-3 -1 21 0.5072 0.0006
-3 -1 22 0.2125 0.0029
-3 -1 23 -0.2125 0.0023
-3 0 1 0.3385 -0.0269
-3 0 2 3.0410 -0.0329
-3 0 3 1.5907 -0.0258
-3 0 4 -1.5120 -0.0160
-3 0 5 -0.8334 -0.0080
-3 0 6 1.4601 0.0002
-3 0 7 1.6955 0.0041
-3 0 8 0.9010 0.0022
-3 0 9 0.1076 0.0007
-3 0 10 -0.6755 0.0008
-3 0 11 -0.1677 -0.0000
-3 0 12 1.4060 -0.0003
-3 0 13 2.0842 0.0007
-3 0 14 1.7904 0.0010
-3 0 15 1.4240 0.0016
-3 0 16 0.9960 0.0022
-3 0 17 0.8735 0.0003
-3 0 18 1.2048 -0.0028
-3 0 19 0.9769 -0.0034
-3 0 20 0.0626 -0.0026
-3 0 21 -0.4326 -0.0024
-3 0 22 -0.2665 -0.0015
-3 0 23 -0.0504 0.0014
-3 1 2 -3.3262 0.0167
-3 1 4 4.4101 0.0166
-3 1 5 3.9617 0.0145
-3 1 6 2.1311 0.0086
-3 1 7 1.9335 0.0053
-3 1 8 2.1608 0.0056
-3 1 9 2.4343 0.0038
-3 1 10 2.8021 0.0006
-3 1 11 2.0353 -0.0009
-3 1 12 0.6711 -0.0020
-3 1 13 0.2482 -0.0027
-3 1 14 0.3157 -0.0017
-3 1 15 0.2094 -0.0011
-3 1 16 0.1496 -0.0010
-3 1 17 -0.2307 0.0005
-3 1 18 -0.8794 0.0024
-3 1 19 -0.8144 0.0028
-3 1 20 -0.1980 0.0031
-3 1 21 -0.0192 0.0040
-3 1 22 -0.2357 0.0038
-3 1 23 -0.2950 0.0027
-3 2 2 9.2672 -0.0107
-3 2 3 4.6480 -0.0094
-3 2 4 0.6128 -0.0084
-3 2 5 0.7963 -0.0038
-3 2 6 1.5654 0.0043
-3 2 7 0.9677 0.0073
-3 2 8 0.4337 0.0048
-3 2 9 -0.0457 0.0030
-3 2 10 -0.3849 0.0019
-3 2 11 0.4082 0.0002
-3 2 12 1.3673 0.0003
-3 2 13 1.3104 0.0013
-3 2 14 0.9741 0.0014
-3 2 15 0.7376 0.0019
-3 2 16 0.3636 0.0022
-3 2 17 0.3422 0.0008
-3 2 18 0.5331 -0.0015
-3 2 19 0.1812 -0.0035
-3 2 20 -0.2546 -0.0054
-3 2 21 -0.0709 -0.0054
-3 2 22 0.3008 -0.0027
-3 2 23 0.3082 0.0009
-3 3 2 -5.3585 0.0035
-3 3 3 -2.0435 0.0062
-3 3 4 0.1349 0.0111
-3 3 5 -0.7209 0.0102
-3 3 6 -0.8657 0.0039
-3 3 7 0.4072 0.0011
-3 3 8 1.4664 0.0015
-3 3 9 2.3962 0.0002
-3 3 10 2.7746 -0.0012
-3 3 11 1.8652 -0.0018
-3 3 12 0.8986 -0.0030
-3 3 13 0.6096 -0.0033
-3 3 14 0.1605 -0.0018
-3 3 15 -0.4280 -0.0005
-3 3 16 -0.7766 0.0001
-3 3 17 -1.1671 0.0005
-3 3 18 -1.1961 0.0010
-3 3 19 -0.4585 0.0032
-3 3 20 0.1450 0.0070
-3 3 21 0.0234 0.0092
-3 3 22 -0.2398 0.0086
-3 3 23 -0.1777 0.0068
-3 4 1 7.9532 0.0083
-3 4 2 6.9089 0.0084
-3 4 3 2.2942 0.0056
-3 4 4 0.1318 -0.0003
-3 4 5 0.8541 0.0004
-3 4 6 0.8902 0.0060
-3 4 7 0.2095 0.0075
-3 4 8 -0.0837 0.0058
-3 4 9 -0.4413 0.0047
-3 4 10 -0.3952 0.0034
-3 4 11 0.3297 0.0023
-3 4 12 0.4066 0.0031
-3 4 13 -0.2728 0.0039
-3 4 14 -0.5981 0.0033
-3 4 15 -0.5439 0.0024
-3 4 16 -0.2653 0.0020
-3 4 17 0.3276 0.0027
-3 4 18 0.5106 0.0036
-3 4 19 0.0736 0.0014
-3 4 20 -0.0148 -0.0031
-3 4 21 0.4517 -0.0059
-3 4 22 0.7260 -0.0063
-3 5 2 -6.6607 -0.0053
-3 5 3 -4.3052 -0.0052
-3 5 4 -3.8837 -0.0008
-3 5 5 -4.3880 -0.0019
-3 5 6 -3.0568 -0.0061
-3 5 7 -0.9284 -0.0062
-3 5 8 0.7669 -0.0041
-3 5 9 2.0101 -0.0026
-3 5 10 1.9560 -0.0010
-3 5 11 0.8147 -0.0007
-3 5 12 0.1962 -0.0024
-3 5 13 0.1527 -0.0037
-3 5 14 -0.1107 -0.0028
-3 5 15 -0.4621 -0.0004
-3 5 16 -0.8738 0.0016
-3 5 17 -1.2255 0.0004
-3 5 18 -0.7610 -0.0023
-3 5 19 0.2167 -0.0018
-3 5 20 0.5307 0.0017
-3 5 21 0.1769 0.0047
-3 5 22 -0.1056 0.0071
-3 6 1 3.8200 0.0045
-3 6 2 2.4248 0.0063
-3 6 3 0.0152 0.0024
-3 6 4 0.4822 -0.0035
-3 6 5 1.8464 -0.0024
-3 6 6 1.8062 0.0027
-3 6 7 1.2239 0.0053
-3 6 8 0.4813 0.0059
-3 6 9 -0.4066 0.0054
-3 6 10 -0.4325 0.0031
-3 6 11 0.0288 0.0016
-3 6 12 -0.2882 0.0024
-3 6 13 -0.9697 0.0038
-3 6 14 -1.1876 0.0037
-3 6 16 -0.0293 -0.0009
-3 6 17 0.8745 0.0006
-3 6 18 0.8568 0.0042
-3 6 19 0.3819 0.0047
-3 6 20 0.4107 0.0023
-3 6 21 0.6668 -0.0007
-3 6 22 0.6119 -0.0054
-3 7 1 -3.6360 -0.0015
-3 7 2 -2.8483 -0.0073
-3 7 3 -1.7057 -0.0066
-3 7 4 -2.6125 -0.0027
-3 7 5 -3.2325 -0.0028
-3 7 6 -2.3467 -0.0045
-3 7 7 -1.1013 -0.0041
-3 7 8 0.2668 -0.0028
-3 7 9 1.3115 -0.0008
-3 7 10 0.9691 0.0021
-3 7 11 0.0200 0.0033
-3 7 12 -0.1945 0.0019
-3 7 13 0.0725 -0.0005
-3 7 14 0.2996 -0.0011
-3 7 15 0.2830 0.0020
-3 7 16 -0.2198 0.0059
-3 7 17 -0.5711 0.0052
-3 7 18 -0.1051 0.0005
-3 7 19 0.3870 -0.0036
-3 7 20 0.2211 -0.0070
-3 7 21 -0.0637 -0.0093
-3 8 1 2.8192 -0.0002
-3 8 2 1.2769 0.0008
-3 8 3 0.3655 -0.0026
-3 8 4 1.4214 -0.0066
-3 8 5 2.1843 -0.0059
-3 8 6 2.0579 -0.0027
-3 8 7 1.6621 0.0002
-3 8 8 0.6415 0.0024
-3 8 9 -0.4070 0.0025
-3 8 10 -0.3826 0.0001
-3 8 11 0.0034 -0.0020
-3 8 12 -0.1603 -0.0018
-3 8 13 -0.5180 0.0005
-3 8 14 -0.6843 0.0023
-3 8 15 -0.3929 -0.0002
-3 8 16 0.4174 -0.0052
-3 8 17 0.8624 -0.0077
-3 8 18 0.5312 -0.0076
-3 8 19 0.3312 -0.0067
-3 8 20 0.5573 -0.0037
-3 8 21 0.5705 0.0003
-3 9 1 -0.0757 -0.0058
-3 9 2 0.6942 -0.0074
-3 9 3 0.4226 -0.0049
-3 9 4 -0.9910 -0.0010
-3 9 6 -1.6461 0.0008
-3 9 7 -1.3970 0.0003
-3 9 8 -0.4149 -0.0010
-3 9 9 0.4890 -0.0010
-3 9 10 0.3771 0.0009
-3 9 11 0.0490 0.0029
-3 9 12 0.2264 0.0033
-3 9 13 0.6203 0.0013
-3 9 14 0.9041 -0.0011
-3 9 15 0.7059 -0.0001
-3 9 16 0.1015 0.0034
-3 9 17 -0.0543 0.0054
-3 9 18 0.2214 0.0053
-3 9 19 0.0446 0.0030
-3 9 20 -0.3975 -0.0036
-3 10 1 1.9167 -0.0007
-3 10 2 0.5844 0.0001
-3 10 3 0.4166 -0.0016
-3 10 4 0.9439 -0.0044
-3 10 5 0.9577 -0.0060
-3 10 6 1.0351 -0.0065
-3 10 7 1.1233 -0.0054
-3 10 8 0.5278 -0.0029
-3 10 9 0.0301 -0.0011
-3 10 10 0.2914 -0.0007
-3 10 11 0.5304 -0.0011
-3 10 12 0.2832 -0.0013
-3 10 13 -0.1366 0.0004
-3 10 14 -0.3918 0.0029
-3 10 15 -0.1776 0.0023
-3 10 16 0.1574 -0.0025
-3 10 17 -0.0882 -0.0090
-3 10 18 -0.4232 -0.0160
-3 10 19 -0.0527 -0.0206
-3 10 20 0.4681 -0.0174
-3 11 1 0.2711 -0.0103
-3 11 2 0.4381 -0.0100
-3 11 3 -0.4933 -0.0080
-3 11 4 -1.3463 -0.0050
-3 11 5 -1.3808 -0.0028
-3 11 6 -1.4220 -0.0013
-3 11 7 -1.2612 -0.0013
-3 11 8 -0.4200 -0.0027
-3 11 9 0.1754 -0.0041
-3 11 10 0.0661 -0.0051
-3 11 11 0.0203 -0.0053
-3 11 12 0.3485 -0.0047
-3 11 13 0.7016 -0.0055
-3 11 14 0.7035 -0.0087
-3 11 15 0.2371 -0.0114
-3 11 16 -0.0524 -0.0110
-3 11 17 0.3224 -0.0074
-3 11 18 0.5485 -0.0002
-3 11 19 0.0594 0.0074
-3 12 1 0.0890 -0.0038
-3 12 2 -0.3152 -0.0010
-3 12 3 0.3099 0.0003
-3 12 4 0.6823 -0.0000
-3 12 5 0.5955 -0.0008
-3 12 6 0.8685 -0.0020
-3 12 7 1.0156 -0.0024
-3 12 8 0.6199 -0.0017
-3 12 9 0.5075 0.0002
-3 12 10 0.8222 0.0035
-3 12 11 0.7713 0.0066
-3 12 12 0.2035 0.0074
-3 12 13 -0.3661 0.0076
-3 12 14 -0.4469 0.0099
-3 12 15 -0.1103 0.0126
-3 12 16 -0.1467 0.0128
-3 12 17 -0.7122 0.0092
-3 12 18 -0.8047 0.0005
-3 13 1 0.0977 -0.0085
-3 13 2 0.0094 -0.0074
-3 13 3 -0.8803 -0.0050
-3 13 4 -1.1925 -0.0029
-3 13 5 -1.0132 -0.0021
-3 13 6 -1.0478 -0.0018
-3 13 7 -0.7921 -0.0017
-3 13 8 -0.1785 -0.0021
-3 13 9 -0.1097 -0.0033
-3 13 10 -0.5224 -0.0073
-3 13 12 -0.0786 -0.0144
-3 13 13 0.3198 -0.0146
-3 13 14 0.1866 -0.0170
-3 13 15 -0.1509 -0.0209
-3 13 16 0.1210 -0.0236
-3 13 17 0.8268 -0.0228
-3 13 18 0.9398 -0.0158
-3 14 1 -0.6287 -0.0020
-3 14 2 -0.4188 0.0026
-3 14 4 0.7230 0.0057
-3 14 5 0.7715 0.0069
-3 14 6 0.9967 0.0067
-3 14 7 0.7761 0.0054
-3 14 9 0.2669 0.0009
-3 14 10 0.6435 0.0034
-3 14 11 0.5441 0.0092
-3 14 12 -0.0012 0.0126
-3 14 13 -0.2960 0.0137
-3 14 14 0.0213 0.0168
-3 14 15 0.3935 0.0219
-3 14 16 0.0866 0.0264
-3 14 17 -0.5049 0.0291
-3 15 1 0.6828 -0.0005
-3 15 2 0.5542 0.0005
-3 15 3 -0.0732 0.0039
-3 15 4 -0.2763 0.0052
-3 15 5 -0.4491 0.0036
-3 15 6 -0.7315 0.0012
-3 15 7 -0.4803 -0.0014
-3 15 8 -0.0358 -0.0017
-3 15 10 -0.6720 -0.0036
-3 15 11 -0.5567 -0.0101
-3 15 12 -0.0101 -0.0135
-3 15 13 0.2504 -0.0136
-3 15 14 0.0067 -0.0151
-3 15 15 -0.1235 -0.0178
-3 15 16 0.3223 -0.0203
-3 16 1 -0.6384 0.0029
-3 16 2 -0.4389 0.0066
-3 16 3 -0.0047 0.0058
-3 16 4 0.0882 0.0055
-3 16 5 0.3217 0.0053
-3 16 6 0.5979 0.0045
-3 16 7 0.2857 0.0040
-3 16 8 -0.1401 0.0006
-3 16 9 0.0532 -0.0050
-3 16 10 0.4110 -0.0051
-3 16 11 0.2718 0.0006
-3 16 12 -0.0780 0.0050
-3 16 13 -0.0122 0.0080
-3 16 14 0.4171 0.0131
-3 17 1 0.8045 0.0035
-3 17 2 0.7702 0.0015
-3 17 3 0.6230 0.0026
-3 17 4 0.6411 0.0019
-3 17 5 0.3398 0.0008
-3 17 6 0.0035 -0.0011
-3 17 7 0.1922 -0.0050
-3 17 8 0.3714 -0.0047
-3 17 9 0.0138 0.0003
-3 17 10 -0.3177 0.0018
-3 17 11 -0.1291 -0.0008
-3 17 12 0.1614 -0.0012
-3 17 13 0.0477 -0.0013
-3 18 1 -0.2649 -0.0052
-3 18 2 -0.0905 -0.0036
-3 18 3 -0.0437 -0.0038
-3 18 4 -0.1498 -0.0030
-3 18 5 0.0614 -0.0046
-3 18 6 0.2244 -0.0053
-3 18 7 -0.0711 -0.0024
-3 18 8 -0.2674 -0.0033
-3 18 9 -0.0475 -0.0086
-3 18 10 0.0276 -0.0098
-3 18 11 -0.2692 -0.0076
-3 19 1 0.6713 0.0031
-3 19 2 0.6646 0.0002
-3 19 3 0.8110 -0.0025
-3 19 4 0.9757 -0.0048
-3 19 5 0.7715 -0.0022
-3 19 6 0.5731 -0.0006
-3 19 7 0.6014 -0.0035
-3 19 8 0.3658 -0.0022
-3 19 9 -0.1480 0.0037
-3 20 1 0.2988 -0.0183
-3 20 2 0.4924 -0.0178
-3 20 3 0.3861 -0.0124
-3 20 4 0.1671 -0.0070
-3 20 5 0.0967 -0.0078
-3 20 6 -0.1252 -0.0071
-3 20 7 -0.4698 -0.0020
-2 -21 2 0.5213 0.0157
-2 -21 3 -0.1271 0.0111
-2 -21 5 0.5654 -0.0082
-2 -20 1 0.1723 0.0061
-2 -20 2 0.3901 -0.0058
-2 -20 4 0.4280 -0.0044
-2 -20 5 -0.4981 -0.0036
-2 -20 6 -0.7585 -0.0052
-2 -20 7 -0.2810 -0.0015
-2 -20 8 0.0201 0.0060
-2 -20 9 -0.1489 0.0118
-2 -19 1 0.8244 -0.0007
-2 -19 2 0.2637 0.0059
-2 -19 3 -0.3494 0.0040
-2 -19 4 -0.0553 -0.0023
-2 -19 5 0.6222 -0.0018
-2 -19 6 0.6160 0.0032
-2 -19 7 0.0943 0.0067
-2 -19 8 -0.1002 0.0088
-2 -19 9 0.1063 0.0117
-2 -19 10 0.2270 0.0153
-2 -19 11 0.1143 0.0133
-2 -19 12 -0.0168 0.0027
-2 -18 1 0.2988 0.0143
-2 -18 2 0.8268 0.0056
-2 -18 3 1.0114 0.0036
-2 -18 4 0.2636 0.0053
-2 -18 5 -0.5746 0.0043
-2 -18 6 -0.5925 0.0034
-2 -18 7 -0.1816 0.0051
-2 -18 8 -0.1020 0.0073
-2 -18 9 -0.3011 0.0059
-2 -18 10 -0.3380 0.0003
-2 -18 11 -0.1300 -0.0020
-2 -18 12 0.0850 0.0025
-2 -18 13 0.1141 0.0025
-2 -17 1 0.7273 -0.0003
-2 -17 2 0.0823 0.0029
-2 -17 3 -0.0732 0.0013
-2 -17 4 0.5587 -0.0009
-2 -17 5 1.0391 0.0001
-2 -17 6 0.7687 0.0013
-2 -17 7 0.3355 0.0012
-2 -17 8 0.3608 0.0004
-2 -17 9 0.6696 0.0019
-2 -17 10 0.8138 0.0053
-2 -17 11 0.6302 0.0021
-2 -17 12 0.2964 -0.0088
-2 -17 13 0.1125 -0.0133
-2 -17 14 0.1837 -0.0076
-2 -17 15 0.3614 -0.0060
-2 -16 1 0.9873 0.0092
-2 -16 2 1.7607 0.0073
-2 -16 3 1.5385 0.0076
-2 -16 4 0.4865 0.0067
-2 -16 5 -0.2294 0.0040
-2 -16 6 -0.1474 0.0019
-2 -16 7 0.1010 0.0008
-2 -16 8 -0.0050 -0.0007
-2 -16 9 -0.3581 -0.0059
-2 -16 10 -0.6137 -0.0138
-2 -16 11 -0.5039 -0.0144
-2 -16 12 -0.1210 -0.0073
-2 -16 13 0.1179 -0.0062
-2 -16 14 0.0044 -0.0121
-2 -16 15 -0.2627 -0.0111
-2 -16 16 -0.3555 -0.0046
-2 -15 1 0.6829 0.0108
-2 -15 2 -0.1517 0.0102
-2 -15 3 -0.0061 0.0065
-2 -15 4 0.7779 0.0030
-2 -15 5 1.0932 -0.0001
-2 -15 6 0.6988 -0.0040
-2 -15 7 0.2208 -0.0082
-2 -15 8 0.0847 -0.0108
-2 -15 9 0.3049 -0.0079
-2 -15 10 0.6139 -0.0017
-2 -15 11 0.5607 -0.0021
-2 -15 12 0.1235 -0.0079
-2 -15 13 -0.1813 -0.0062
-2 -15 14 -0.0886 0.0008
-2 -15 15 0.1552 0.0007
-2 -15 16 0.2110 -0.0032
-2 -15 17 -0.0264 -0.0025
-2 -14 2 2.4040 0.0006
-2 -14 3 2.0543 0.0005
-2 -14 4 0.8868 -0.0017
-2 -14 5 0.0910 -0.0042
-2 -14 6 -0.0880 -0.0051
-2 -14 7 -0.0829 -0.0042
-2 -14 8 -0.1773 -0.0033
-2 -14 9 -0.5451 -0.0064
-2 -14 10 -1.0166 -0.0109
-2 -14 11 -1.0067 -0.0080
-2 -14 12 -0.4815 -0.0010
-2 -14 13 -0.0931 -0.0015
-2 -14 14 -0.1143 -0.0059
-2 -14 15 -0.2473 -0.0048
-2 -14 16 -0.2065 -0.0034
-2 -14 17 0.0319 -0.0065
-2 -14 18 0.1849 -0.0072
-2 -13 1 0.9748 0.0118
-2 -13 2 -0.3112 0.0119
-2 -13 3 -0.4436 0.0093
-2 -13 4 0.0851 0.0068
-2 -13 5 0.3057 0.0037
-2 -13 6 0.1586 -0.0006
-2 -13 7 -0.0547 -0.0054
-2 -13 8 -0.1970 -0.0078
-2 -13 9 0.0310 -0.0042
-2 -13 10 0.5284 0.0015
-2 -13 11 0.6252 0.0011
-2 -13 12 0.3247 -0.0015
-2 -13 13 0.2782 0.0015
-2 -13 14 0.5094 0.0050
-2 -13 15 0.5352 0.0028
-2 -13 16 0.1804 0.0012
-2 -13 17 -0.3483 0.0023
-2 -13 18 -0.6190 -0.0000
-2 -13 19 -0.4243 -0.0030
-2 -12 1 0.9501 0.0023
-2 -12 2 2.2699 0.0014
-2 -12 3 2.2840 0.0007
-2 -12 4 1.6131 -0.0020
-2 -12 5 1.1548 -0.0046
-2 -12 6 0.8182 -0.0046
-2 -12 7 0.4831 -0.0020
-2 -12 8 0.2733 -0.0001
-2 -12 9 -0.0889 -0.0017
-2 -12 10 -0.4965 -0.0031
-2 -12 11 -0.3302 0.0004
-2 -12 12 0.1223 0.0036
-2 -12 13 0.0809 0.0012
-2 -12 14 -0.2552 -0.0013
-2 -12 15 -0.2623 -0.0009
-2 -12 16 0.1068 -0.0030
-2 -12 17 0.4941 -0.0063
-2 -12 18 0.4620 -0.0056
-2 -12 19 -0.0198 -0.0049
-2 -12 20 -0.3357 -0.0075
-2 -11 1 2.1236 0.0025
-2 -11 2 0.6159 0.0040
-2 -11 3 0.0488 0.0036
-2 -11 4 -0.2171 0.0043
-2 -11 5 -0.7243 0.0044
-2 -11 6 -0.8784 0.0021
-2 -11 7 -0.5755 -0.0010
-2 -11 8 -0.2350 -0.0017
-2 -11 9 0.2652 0.0010
-2 -11 10 0.7068 0.0028
-2 -11 11 0.5532 0.0009
-2 -11 12 0.3939 0.0000
-2 -11 13 0.9514 0.0025
-2 -11 14 1.5543 0.0032
-2 -11 15 1.3320 0.0021
-2 -11 16 0.4079 0.0035
-2 -11 17 -0.5440 0.0046
-2 -11 18 -0.8349 0.0024
-2 -11 19 -0.4160 0.0026
-2 -11 20 -0.0642 0.0067
-2 -10 1 0.3668 0.0075
-2 -10 2 1.1359 0.0076
-2 -10 3 0.9337 0.0076
-2 -10 4 0.9745 0.0045
-2 -10 5 1.6424 0.0019
-2 -10 6 1.7595 0.0023
-2 -10 7 1.1716 0.0033
-2 -10 8 0.5733 0.0019
-2 -10 9 0.0350 -0.0006
-2 -10 10 -0.0847 -0.0008
-2 -10 11 0.5424 0.0014
-2 -10 12 0.8317 0.0017
-2 -10 13 -0.0086 0.0002
-2 -10 14 -0.9615 0.0006
-2 -10 15 -1.0009 0.0013
-2 -10 16 -0.3139 -0.0004
-2 -10 17 0.3773 -0.0009
-2 -10 18 0.4026 0.0006
-2 -10 19 -0.1295 -0.0020
-2 -10 20 -0.2848 -0.0085
-2 -10 21 0.2130 -0.0105
-2 -9 1 2.1098 -0.0053
-2 -9 2 1.1551 -0.0055
-2 -9 3 0.9755 -0.0055
-2 -9 4 -0.1502 -0.0026
-2 -9 5 -2.1075 -0.0015
-2 -9 6 -2.8716 -0.0036
-2 -9 7 -2.2298 -0.0045
-2 -9 8 -1.2175 -0.0021
-2 -9 9 -0.2243 0.0004
-2 -9 10 0.0845 0.0000
-2 -9 11 -0.5083 -0.0012
-2 -9 12 -0.5443 -0.0002
-2 -9 13 0.6724 0.0018
-2 -9 14 1.7543 0.0024
-2 -9 15 1.6180 0.0035
-2 -9 16 0.5966 0.0057
-2 -9 17 -0.4267 0.0045
-2 -9 18 -0.6207 0.0008
-2 -9 19 -0.0976 0.0016
-2 -9 20 0.1139 0.0063
-2 -9 21 -0.2229 0.0075
-2 -8 2 -0.6218 0.0052
-2 -8 3 -2.2688 0.0047
-2 -8 4 -1.8865 0.0013
-2 -8 5 0.1567 0.0015
-2 -8 6 1.1429 0.0053
-2 -8 7 0.8085 0.0060
-2 -8 8 0.2133 0.0026
-2 -8 9 -0.2909 -0.0001
-2 -8 10 0.0517 -0.0002
-2 -8 11 1.2252 -0.0000
-2 -8 12 1.4131 -0.0009
-2 -8 13 0.0517 -0.0011
-2 -8 14 -1.2314 0.0001
-2 -8 15 -1.4033 0.0001
-2 -8 16 -0.7959 -0.0008
-2 -8 17 -0.1517 0.0013
-2 -8 18 -0.1796 0.0043
-2 -8 19 -0.6149 0.0017
-2 -8 20 -0.4255 -0.0054
-2 -8 21 0.3349 -0.0097
-2 -8 22 0.6963 -0.0093
-2 -7 1 0.2682 -0.0149
-2 -7 2 0.6378 -0.0158
-2 -7 3 1.8321 -0.0118
-2 -7 4 0.3847 -0.0044
-2 -7 5 -2.5314 -0.0027
-2 -7 6 -3.5924 -0.0056
-2 -7 7 -2.8423 -0.0051
-2 -7 8 -1.5700 -0.0018
-2 -7 9 -0.2976 -0.0005
-2 -7 10 -0.1071 -0.0012
-2 -7 11 -0.9371 -0.0015
-2 -7 12 -0.8362 -0.0008
-2 -7 13 0.5286 -0.0002
-2 -7 14 1.4924 0.0007
-2 -7 15 1.3472 0.0034
-2 -7 16 0.5723 0.0056
-2 -7 17 -0.1220 0.0030
-2 -7 18 -0.0617 -0.0022
-2 -7 19 0.3737 -0.0034
-2 -7 20 0.1546 -0.0001
-2 -7 21 -0.4813 0.0021
-2 -7 22 -0.5762 0.0022
-2 -6 1 1.7676 0.0022
-2 -6 2 -0.5925 0.0043
-2 -6 3 -3.7221 0.0006
-2 -6 4 -3.1994 -0.0053
-2 -6 5 -0.6913 -0.0034
-2 -6 6 0.4048 0.0027
-2 -6 7 0.4950 0.0040
-2 -6 8 0.4956 0.0018
-2 -6 9 0.4086 0.0004
-2 -6 10 1.1237 -0.0009
-2 -6 11 2.3079 -0.0028
-2 -6 12 2.0492 -0.0037
-2 -6 13 0.4912 -0.0032
-2 -6 14 -0.6181 -0.0025
-2 -6 15 -0.8422 -0.0032
-2 -6 16 -0.6376 -0.0037
-2 -6 17 -0.5089 -0.0005
-2 -6 18 -0.9335 0.0046
-2 -6 19 -1.3279 0.0055
-2 -6 20 -0.7519 0.0018
-2 -6 21 0.1984 -0.0012
-2 -6 22 0.4180 -0.0024
-2 -5 1 -0.0111 -0.0245
-2 -5 3 3.0341 -0.0152
-2 -5 4 1.0258 -0.0019
-2 -5 5 -1.7464 0.0023
-2 -5 6 -2.1184 0.0011
-2 -5 7 -1.3830 0.0018
-2 -5 8 -0.5574 0.0023
-2 -5 9 0.3109 0.0008
-2 -5 10 0.1359 -0.0002
-2 -5 11 -0.6510 -0.0005
-2 -5 12 -0.2964 -0.0012
-2 -5 13 0.7078 -0.0018
-2 -5 14 0.9113 -0.0008
-2 -5 15 0.4412 0.0024
-2 -5 16 -0.1051 0.0057
-2 -5 17 -0.2775 0.0047
-2 -5 18 0.2657 0.0001
-2 -5 19 0.7117 -0.0026
-2 -5 20 0.1525 -0.0023
-2 -5 21 -0.6148 -0.0030
-2 -5 22 -0.5501 -0.0041
-2 -4 1 2.5088 0.0121
-2 -4 4 -2.5871 0.0014
-2 -4 5 -0.7586 -0.0009
-2 -4 7 -0.4446 -0.0014
-2 -4 8 0.2609 -0.0016
-2 -4 9 0.7859 -0.0013
-2 -4 10 1.7722 -0.0029
-2 -4 11 2.4255 -0.0046
-2 -4 12 1.4040 -0.0045
-2 -4 13 -0.0998 -0.0035
-2 -4 14 -0.6430 -0.0024
-2 -4 15 -0.5753 -0.0024
-2 -4 16 -0.4217 -0.0030
-2 -4 17 -0.5817 -0.0005
-2 -4 18 -1.3045 0.0042
-2 -4 19 -1.6051 0.0061
-2 -4 20 -0.7111 0.0048
-2 -4 21 0.3113 0.0048
-2 -4 22 0.4050 0.0049
-2 -4 23 -0.0256 0.0007
-2 -3 1 0.7231 -0.0181
-2 -3 3 2.5221 -0.0175
-2 -3 4 -0.7181 -0.0065
-2 -3 5 -2.5071 -0.0016
-2 -3 6 -1.5969 0.0017
-2 -3 7 -0.8547 0.0042
-2 -3 8 -0.6262 0.0029
-2 -3 9 -0.4994 0.0009
-2 -3 10 -1.1740 0.0011
-2 -3 11 -1.6010 0.0010
-2 -3 12 -0.7009 -0.0000
-2 -3 13 0.1300 -0.0005
-2 -3 14 -0.0556 -0.0002
-2 -3 15 -0.5335 0.0020
-2 -3 16 -0.8147 0.0053
-2 -3 17 -0.5036 0.0057
-2 -3 18 0.5194 0.0027
-2 -3 19 1.0477 0.0010
-2 -3 20 0.3814 0.0000
-2 -3 21 -0.3203 -0.0039
-2 -3 22 -0.1584 -0.0081
-2 -3 23 0.3546 -0.0070
-2 -2 1 -2.5612 0.0124
-2 -2 2 -6.0189 0.0220
-2 -2 4 -3.3701 0.0095
-2 -2 5 -2.1415 0.0039
-2 -2 6 -2.7822 -0.0024
-2 -2 7 -2.3016 -0.0063
-2 -2 8 -1.1485 -0.0047
-2 -2 9 -0.0667 -0.0026
-2 -2 10 1.2405 -0.0028
-2 -2 11 1.4519 -0.0025
-2 -2 12 0.0797 -0.0017
-2 -2 13 -0.9948 -0.0014
-2 -2 14 -0.9792 -0.0003
-2 -2 15 -0.5793 -0.0001
-2 -2 16 -0.1507 -0.0009
-2 -2 17 -0.2372 0.0006
-2 -2 18 -0.9959 0.0035
-2 -2 19 -1.1831 0.0036
-2 -2 20 -0.2903 0.0021
-2 -2 21 0.4673 0.0031
-2 -2 22 0.3740 0.0043
-2 -2 23 -0.0217 0.0015
-2 -1 1 0.6476 0.0025
-2 -1 2 3.1883 -0.0115
-2 -1 3 1.7087 -0.0146
-2 -1 4 -2.0128 -0.0147
-2 -1 5 -2.4650 -0.0127
-2 -1 6 -0.9454 -0.0055
-2 -1 7 -0.6308 -0.0001
-2 -1 8 -0.9497 0.0001
-2 -1 9 -1.5684 0.0005
-2 -1 10 -2.6729 0.0018
-2 -1 11 -2.7026 0.0013
-2 -1 12 -1.4380 0.0005
-2 -1 13 -0.6090 0.0002
-2 -1 14 -0.5078 -0.0007
-2 -1 15 -0.5133 -0.0002
-2 -1 16 -0.5381 0.0020
-2 -1 17 -0.0645 0.0022
-2 -1 18 0.9313 0.0006
-2 -1 19 1.1863 0.0006
-2 -1 20 0.4528 0.0003
-2 -1 21 -0.0468 -0.0032
-2 -1 22 0.1564 -0.0068
-2 -1 23 0.4599 -0.0065
-2 0 2 -9.9716 -0.0020
-2 0 3 -7.2198 0.0004
-2 0 4 -2.9950 0.0029
-2 0 5 -2.3527 0.0018
-2 0 6 -3.0001 -0.0047
-2 0 7 -2.3362 -0.0075
-2 0 8 -1.3769 -0.0046
-2 0 9 -0.2393 -0.0024
-2 0 10 1.0779 -0.0013
-2 0 11 1.0869 0.0004
-2 0 12 0.1047 0.0003
-2 0 13 -0.2558 -0.0006
-2 0 14 -0.0865 -0.0000
-2 0 15 0.1391 -0.0000
-2 0 16 0.4249 -0.0008
-2 0 17 0.1404 0.0005
-2 0 18 -0.6468 0.0025
-2 0 19 -0.7362 0.0022
-2 0 20 -0.1233 0.0013
-2 0 21 0.1150 0.0018
-2 0 22 -0.1648 0.0016
-2 0 23 -0.3349 -0.0010
-2 1 1 3.1209 0.0182
-2 1 2 6.7037 0.0091
-2 1 3 4.6275 0.0013
-2 1 4 1.7472 -0.0078
-2 1 6 2.4829 -0.0032
-2 1 7 1.4396 0.0011
-2 1 8 0.2584 0.0014
-2 1 9 -1.1004 0.0024
-2 1 10 -2.3480 0.0026
-2 1 11 -2.1318 0.0010
-2 1 12 -1.1563 0.0006
-2 1 13 -0.6949 0.0004
-2 1 14 -0.3783 -0.0011
-2 1 15 -0.0726 -0.0012
-2 1 16 0.0157 0.0002
-2 1 17 0.4374 0.0005
-2 1 18 0.9578 -0.0002
-2 1 19 0.6473 -0.0006
-2 1 20 -0.0438 -0.0023
-2 1 21 -0.1071 -0.0050
-2 1 22 0.3003 -0.0064
-2 1 23 0.4688 -0.0049
-2 2 2 -5.8336 -0.0221
-2 2 4 0.0917 -0.0042
-2 2 5 -0.9332 -0.0004
-2 2 6 -1.8024 -0.0042
-2 2 7 -1.4150 -0.0052
-2 2 8 -0.9130 -0.0032
-2 2 9 0.0708 -0.0023
-2 2 11 1.0066 0.0012
-2 2 12 0.8214 0.0006
-2 2 13 1.1668 -0.0005
-2 2 14 1.2652 0.0000
-2 2 15 1.0650 0.0002
-2 2 16 0.7353 -0.0006
-2 2 17 -0.0957 -0.0008
-2 2 18 -0.8175 -0.0008
-2 2 19 -0.6246 -0.0002
-2 2 20 -0.2088 0.0016
-2 2 21 -0.3600 0.0035
-2 2 22 -0.6927 0.0037
-2 2 23 -0.5777 0.0018
-2 3 1 6.2515 0.0220
-2 3 2 8.7534 0.0255
-2 3 3 6.4479 0.0210
-2 3 4 5.0392 0.0098
-2 3 6 4.6989 0.0071
-2 3 7 2.7557 0.0066
-2 3 8 1.0817 0.0046
-2 3 9 -0.4871 0.0040
-2 3 11 -0.7040 0.0007
-2 3 12 -0.2985 0.0016
-2 3 13 -0.4610 0.0024
-2 3 14 -0.4493 0.0013
-2 3 15 -0.3507 0.0002
-2 3 16 -0.1698 0.0003
-2 3 17 0.3578 0.0014
-2 3 18 0.4825 0.0029
-2 3 19 -0.1676 0.0025
-2 3 20 -0.5615 -0.0004
-2 3 21 -0.1390 -0.0038
-2 3 22 0.4618 -0.0060
-2 4 2 -0.4079 -0.0129
-2 4 3 1.7427 -0.0078
-2 4 4 1.2142 0.0021
-2 4 5 -1.2267 0.0039
-2 4 6 -2.2274 -0.0002
-2 4 8 -1.3612 -0.0023
-2 4 9 -0.1433 -0.0021
-2 4 10 0.5453 0.0005
-2 4 11 0.4446 0.0028
-2 4 12 0.7633 0.0020
-2 4 13 1.3965 0.0005
-2 4 14 1.5378 0.0003
-2 4 15 1.2602 0.0009
-2 4 16 0.4803 0.0009
-2 4 17 -0.6356 -0.0011
-2 4 18 -0.9821 -0.0038
-2 4 19 -0.4354 -0.0041
-2 4 20 -0.1341 -0.0015
-2 4 21 -0.4244 0.0024
-2 4 22 -0.6991 0.0066
-2 5 2 4.2492 0.0266
-2 5 3 2.4459 0.0236
-2 5 4 2.8425 0.0135
-2 5 5 3.9591 0.0084
-2 5 7 2.3303 0.0038
-2 5 8 1.0302 0.0020
-2 5 9 -0.2291 0.0012
-2 5 10 -0.3624 -0.0009
-2 5 11 0.2537 -0.0018
-2 5 12 0.2110 0.0002
-2 5 13 -0.3500 0.0024
-2 5 14 -0.8086 0.0025
-2 5 15 -1.0284 0.0004
-2 5 16 -0.6042 -0.0015
-2 5 17 0.1298 0.0000
-2 5 18 0.0956 0.0040
-2 5 19 -0.4505 0.0069
-2 5 20 -0.4492 0.0079
-2 5 21 0.0835 0.0067
-2 5 22 0.4993 0.0024
-2 6 1 -0.4155 0.0066
-2 6 2 0.5742 0.0020
-2 6 3 1.8932 0.0047
-2 6 4 0.4446 0.0100
-2 6 5 -1.5745 0.0091
-2 6 6 -2.3047 0.0055
-2 6 7 -2.2618 0.0032
-2 6 8 -1.4096 0.0012
-2 6 9 -0.2010 0.0009
-2 6 10 0.0702 0.0037
-2 6 11 -0.1843 0.0060
-2 6 12 0.0845 0.0051
-2 6 13 0.6040 0.0020
-2 6 15 1.0029 0.0004
-2 6 16 0.2669 0.0026
-2 6 17 -0.5279 0.0030
-2 6 18 -0.3994 0.0015
-2 6 19 0.0699 0.0001
-2 6 20 0.0133 -0.0016
-2 6 21 -0.3210 -0.0018
-2 6 22 -0.4779 0.0020
-2 7 1 0.0910 0.0126
-2 7 2 -0.4929 0.0173
-2 7 4 0.5770 0.0057
-2 7 5 1.9511 0.0016
-2 7 6 2.3227 -0.0008
-2 7 7 2.1731 -0.0026
-2 7 8 1.2233 -0.0021
-2 7 9 0.1452 -0.0015
-2 7 10 0.0653 -0.0028
-2 7 11 0.3469 -0.0040
-2 7 12 0.1320 -0.0028
-2 7 13 -0.3641 0.0005
-2 7 14 -0.8966 0.0034
-2 7 15 -1.0189 0.0032
-2 7 16 -0.3681 0.0010
-2 7 17 0.1697 0.0004
-2 7 18 -0.0674 0.0016
-2 7 19 -0.2770 0.0044
-2 7 20 0.0086 0.0095
-2 7 21 0.2862 0.0133
-2 8 1 -0.8253 0.0065
-2 8 2 0.9749 0.0034
-2 8 3 1.8533 0.0057
-2 8 4 0.9336 0.0093
-2 8 5 -0.0446 0.0099
-2 8 6 -0.7920 0.0095
-2 8 7 -1.3057 0.0086
-2 8 8 -0.9271 0.0060
-2 8 9 -0.3493 0.0041
-2 8 10 -0.4621 0.0045
-2 8 11 -0.6389 0.0058
-2 8 12 -0.3532 0.0054
-2 8 13 0.2036 0.0022
-2 8 14 0.8368 -0.0020
-2 8 15 0.9831 -0.0030
-2 8 16 0.4969 -0.0004
-2 8 17 0.3312 0.0036
-2 8 18 0.6504 0.0077
-2 8 19 0.5215 0.0089
-2 8 20 -0.0547 0.0043
-2 8 21 -0.3809 -0.0029
-2 9 1 -0.0991 0.0079
-2 9 2 -0.4657 0.0102
-2 9 3 0.0004 0.0079
-2 9 4 1.1014 0.0042
-2 9 5 1.6029 0.0018
-2 9 6 1.8540 -0.0006
-2 9 7 1.8036 -0.0023
-2 9 8 0.9720 -0.0016
-2 9 9 0.2296 -0.0002
-2 9 10 0.2244 0.0002
-2 9 11 0.3321 -0.0006
-2 9 12 0.1967 -0.0008
-2 9 13 -0.0985 0.0020
-2 9 14 -0.3837 0.0072
-2 9 15 -0.1713 0.0113
-2 9 16 0.2739 0.0120
-2 9 17 0.0301 0.0090
-2 9 18 -0.5163 0.0028
-2 9 19 -0.3848 -0.0022
-2 9 20 0.0698 -0.0014
-2 10 1 0.8110 0.0037
-2 10 2 1.8848 0.0008
-2 10 3 1.7448 0.0014
-2 10 4 1.0644 0.0031
-2 10 5 0.5661 0.0041
-2 10 6 -0.2207 0.0054
-2 10 7 -0.8487 0.0062
-2 10 8 -0.7541 0.0049
-2 10 9 -0.6401 0.0022
-2 10 10 -0.7950 -0.0001
-2 10 11 -0.6573 -0.0007
-2 10 12 -0.1191 -0.0000
-2 10 13 0.5766 -0.0012
-2 10 14 1.0064 -0.0055
-2 10 15 0.7478 -0.0105
-2 10 16 0.4400 -0.0129
-2 10 17 0.8330 -0.0105
-2 10 18 1.1162 -0.0035
-2 10 19 0.5225 0.0037
-2 10 20 -0.1981 0.0050
-2 11 1 0.2261 0.0001
-2 11 2 0.0536 0.0019
-2 11 3 0.7349 0.0019
-2 11 4 1.1625 0.0019
-2 11 5 1.0510 0.0025
-2 11 6 1.0595 0.0017
-2 11 7 0.8674 0.0001
-2 11 8 0.3422 -0.0006
-2 11 9 0.2586 0.0005
-2 11 11 0.7927 0.0044
-2 11 12 0.5571 0.0040
-2 11 13 0.1472 0.0045
-2 11 14 0.0737 0.0085
-2 11 15 0.4817 0.0149
-2 11 16 0.4172 0.0197
-2 11 17 -0.5087 0.0194
-2 11 18 -1.0741 0.0125
-2 11 19 -0.6683 0.0019
-2 12 1 1.4655 0.0027
-2 12 2 1.6697 -0.0011
-2 12 3 0.8997 -0.0019
-2 12 4 0.3040 -0.0023
-2 12 5 -0.0329 -0.0033
-2 12 6 -0.4918 -0.0028
-2 12 7 -0.5633 -0.0009
-2 12 8 -0.2626 0.0007
-2 12 9 -0.3008 0.0006
-2 12 10 -0.5507 -0.0020
-2 12 11 -0.4181 -0.0047
-2 12 12 0.1480 -0.0048
-2 12 13 0.6740 -0.0045
-2 12 14 0.4917 -0.0079
-2 12 15 -0.2088 -0.0149
-2 12 16 -0.2219 -0.0219
-2 12 17 0.5654 -0.0256
-2 12 18 0.8716 -0.0231
-2 13 1 -0.6902 -0.0094
-2 13 2 -0.7814 -0.0085
-2 13 3 -0.1135 -0.0090
-2 13 4 0.2535 -0.0074
-2 13 5 0.4028 -0.0035
-2 13 6 0.5647 -0.0007
-2 13 7 0.3230 -0.0000
-2 13 8 -0.0149 -0.0011
-2 13 9 0.2370 -0.0022
-2 13 10 0.7620 -0.0005
-2 13 11 0.8251 0.0022
-2 13 12 0.3088 0.0018
-2 13 13 -0.1760 -0.0002
-2 13 14 0.0753 0.0011
-2 13 15 0.6200 0.0059
-2 13 16 0.3195 0.0121
-2 13 17 -0.5562 0.0183
-2 14 1 1.2538 0.0003
-2 14 2 1.3695 -0.0023
-2 14 3 0.8224 -0.0009
-2 14 4 0.4150 -0.0003
-2 14 5 0.0173 -0.0011
-2 14 6 -0.3023 -0.0011
-2 14 7 -0.0709 0.0001
-2 14 8 0.2790 0.0030
-2 14 9 0.0751 0.0062
-2 14 10 -0.3535 0.0055
-2 14 11 -0.3249 0.0019
-2 14 12 0.1738 0.0006
-2 14 13 0.4015 0.0007
-2 14 14 -0.1842 -0.0018
-2 14 15 -0.8245 -0.0057
-2 14 16 -0.4952 -0.0101
-2 14 17 0.3097 -0.0166
-2 15 1 -0.8658 -0.0093
-2 15 2 -1.0487 -0.0085
-2 15 3 -0.7494 -0.0101
-2 15 4 -0.5131 -0.0089
-2 15 5 -0.1532 -0.0058
-2 15 6 0.1165 -0.0029
-2 15 7 -0.1202 -0.0005
-2 15 8 -0.3499 -0.0017
-2 15 9 -0.0054 -0.0063
-2 15 10 0.4714 -0.0086
-2 15 11 0.3857 -0.0082
-2 15 12 -0.1662 -0.0098
-2 15 13 -0.3452 -0.0117
-2 15 14 0.2429 -0.0104
-2 15 15 0.7654 -0.0085
-2 15 16 0.5009 -0.0058
-2 16 1 0.8493 0.0047
-2 16 2 0.9824 0.0035
-2 16 3 0.8130 0.0053
-2 16 4 0.6360 0.0057
-2 16 5 0.2442 0.0064
-2 16 6 -0.0235 0.0068
-2 16 7 0.2179 0.0051
-2 16 8 0.4379 0.0060
-2 16 9 0.1598 0.0105
-2 16 10 -0.1657 0.0123
-2 16 11 0.0247 0.0115
-2 16 12 0.4789 0.0125
-2 16 13 0.4231 0.0127
-2 16 14 -0.2364 0.0103
-2 17 1 -0.5417 -0.0036
-2 17 2 -0.7478 -0.0039
-2 17 3 -0.7974 -0.0049
-2 17 4 -0.8047 -0.0044
-2 17 5 -0.5229 -0.0061
-2 17 6 -0.2808 -0.0072
-2 17 7 -0.3578 -0.0045
-2 17 8 -0.2717 -0.0050
-2 17 9 0.2297 -0.0105
-2 17 10 0.5821 -0.0141
-2 17 11 0.3309 -0.0163
-2 17 13 -0.0888 -0.0207
-2 18 1 0.1373 0.0131
-2 18 2 0.1380 0.0119
-2 18 3 0.1759 0.0083
-2 18 4 0.2825 0.0041
-2 18 5 0.2313 0.0058
-2 18 6 0.3011 0.0071
-2 18 7 0.6041 0.0036
-2 18 8 0.6495 0.0032
-2 18 9 0.3107 0.0074
-2 18 10 0.1230 0.0100
-2 18 11 0.3497 0.0131
-2 19 1 -0.3372 -0.0066
-2 19 2 -0.2731 -0.0114
-2 19 3 -0.2247 -0.0102
-2 19 4 -0.2079 -0.0080
-2 19 5 -0.0676 -0.0122
-2 19 6 -0.0319 -0.0143
-2 19 7 -0.0917 -0.0102
-2 19 8 0.1362 -0.0090
-2 19 9 0.5537 -0.0111
-2 20 1 -0.0423 0.0106
-2 20 2 -0.1581 0.0119
-2 20 3 -0.1679 0.0049
-2 20 4 -0.0512 -0.0005
-2 20 6 0.3959 0.0053
-2 20 7 0.6470 0.0028
-1 -21 2 -0.0193 -0.0056
-1 -21 3 0.6798 -0.0063
-1 -21 4 0.6547 -0.0005
-1 -21 5 -0.0125 -0.0020
-1 -20 1 0.4154 -0.0145
-1 -20 2 0.0547 -0.0019
-1 -20 3 -0.5307 -0.0001
-1 -20 4 -0.3213 -0.0041
-1 -20 5 0.3734 -0.0039
-1 -20 6 0.5302 -0.0035
-1 -20 7 0.1501 -0.0055
-1 -20 8 -0.0780 -0.0049
-1 -20 9 -0.0125 0.0001
-1 -19 1 -0.6011 0.0072
-1 -19 2 0.0131 -0.0019
-1 -19 3 0.6554 -0.0029
-1 -19 4 0.4181 -0.0019
-1 -19 5 -0.1890 -0.0043
-1 -19 6 -0.2440 -0.0045
-1 -19 7 0.0674 -0.0013
-1 -19 8 0.1126 0.0010
-1 -19 9 -0.0982 0.0006
-1 -19 10 -0.2132 -0.0015
-1 -19 11 -0.1107 0.0006
-1 -18 1 -0.0708 -0.0144
-1 -18 2 -0.7322 -0.0089
-1 -18 3 -1.1148 -0.0078
-1 -18 4 -0.6168 -0.0053
-1 -18 5 0.0117 -0.0001
-1 -18 6 -0.0048 0.0024
-1 -18 7 -0.2929 0.0029
-1 -18 8 -0.2523 0.0051
-1 -18 9 0.0471 0.0108
-1 -18 10 0.2424 0.0187
-1 -18 11 0.1425 0.0202
-1 -18 12 -0.1686 0.0124
-1 -18 13 -0.3889 0.0075
-1 -17 1 -1.0862 -0.0046
-1 -17 2 -0.1476 -0.0057
-1 -17 3 0.3717 -0.0022
-1 -17 4 0.0659 -0.0003
-1 -17 5 -0.2180 0.0010
-1 -17 6 0.1203 0.0052
-1 -17 7 0.6076 0.0101
-1 -17 8 0.6949 0.0121
-1 -17 9 0.4170 0.0084
-1 -17 10 0.1039 -0.0001
-1 -17 11 0.0811 -0.0034
-1 -17 13 0.5826 0.0007
-1 -17 14 0.4387 -0.0065
-1 -17 15 0.0990 -0.0074
-1 -16 1 -0.4655 -0.0076
-1 -16 2 -1.3360 -0.0055
-1 -16 3 -1.4297 -0.0031
-1 -16 4 -0.6393 0.0030
-1 -16 5 0.0375 0.0083
-1 -16 6 0.0541 0.0091
-1 -16 7 -0.1628 0.0067
-1 -16 8 -0.1356 0.0036
-1 -16 9 0.2164 0.0044
-1 -16 10 0.6282 0.0086
-1 -16 11 0.6328 0.0064
-1 -16 12 0.1609 -0.0022
-1 -16 13 -0.2589 -0.0038
-1 -16 14 -0.2261 0.0013
-1 -16 15 0.0734 0.0011
-1 -16 16 0.2126 -0.0008
-1 -15 2 -0.0651 -0.0067
-1 -15 3 0.5797 -0.0025
-1 -15 4 0.3989 -0.0008
-1 -15 5 0.2946 0.0010
-1 -15 6 0.6875 0.0042
-1 -15 7 1.2210 0.0070
-1 -15 8 1.4603 0.0077
-1 -15 9 1.1505 0.0019
-1 -15 10 0.5005 -0.0079
-1 -15 11 0.1642 -0.0108
-1 -15 12 0.3204 -0.0073
-1 -15 13 0.4378 -0.0090
-1 -15 14 0.2092 -0.0125
-1 -15 15 -0.0690 -0.0089
-1 -15 16 -0.0194 -0.0049
-1 -15 17 0.3303 -0.0061
-1 -14 1 -0.0196 -0.0056
-1 -14 2 -1.1130 -0.0035
-1 -14 3 -1.3288 0.0002
-1 -14 4 -0.6982 0.0061
-1 -14 5 -0.1293 0.0096
-1 -14 6 -0.0328 0.0087
-1 -14 7 -0.2400 0.0039
-1 -14 8 -0.4436 -0.0025
-1 -14 9 -0.2756 -0.0042
-1 -14 10 0.1128 -0.0024
-1 -14 11 0.0612 -0.0054
-1 -14 12 -0.4207 -0.0101
-1 -14 13 -0.6168 -0.0072
-1 -14 14 -0.3099 -0.0025
-1 -14 15 0.0396 -0.0027
-1 -14 16 0.0423 -0.0006
-1 -13 1 -1.9998 -0.0011
-1 -13 2 -0.4053 0.0006
-1 -13 3 0.5310 0.0017
-1 -13 4 0.7378 0.0006
-1 -13 5 0.8796 -0.0005
-1 -13 6 1.1262 -0.0009
-1 -13 7 1.3692 -0.0002
-1 -13 8 1.4380 0.0001
-1 -13 9 0.9923 -0.0041
-1 -13 10 0.2945 -0.0095
-1 -13 11 0.0747 -0.0087
-1 -13 12 0.1784 -0.0061
-1 -13 13 -0.1032 -0.0078
-1 -13 14 -0.6592 -0.0078
-1 -13 15 -0.8080 -0.0037
-1 -13 16 -0.3123 -0.0036
-1 -13 17 0.3829 -0.0064
-1 -13 18 0.6081 -0.0045
-1 -13 19 0.2740 -0.0025
-1 -12 1 0.9465 -0.0083
-1 -12 2 0.0904 -0.0074
-1 -12 3 -0.1631 -0.0045
-1 -12 4 -0.0449 0.0003
-1 -12 5 -0.1682 0.0037
-1 -12 6 -0.4066 0.0041
-1 -12 7 -0.6162 0.0016
-1 -12 8 -0.7564 -0.0017
-1 -12 9 -0.5885 -0.0017
-1 -12 10 -0.4769 -0.0013
-1 -12 11 -0.9683 -0.0043
-1 -12 12 -1.4141 -0.0059
-1 -12 13 -0.9278 -0.0032
-1 -12 14 0.0590 -0.0029
-1 -12 15 0.5500 -0.0048
-1 -12 16 0.2615 -0.0021
-1 -12 17 -0.2681 0.0015
-1 -12 18 -0.3151 0.0004
-1 -12 19 0.1004 0.0011
-1 -11 1 -1.6444 0.0068
-1 -11 2 -0.3587 0.0082
-1 -11 3 0.3471 0.0081
-1 -11 4 0.9463 0.0054
-1 -11 5 1.8195 0.0029
-1 -11 6 2.3064 0.0017
-1 -11 7 2.1566 0.0011
-1 -11 8 1.5853 -0.0004
-1 -11 9 0.7216 -0.0036
-1 -11 10 0.2879 -0.0051
-1 -11 11 0.7549 -0.0036
-1 -11 12 1.0479 -0.0037
-1 -11 13 0.2273 -0.0060
-1 -11 14 -0.9134 -0.0049
-1 -11 15 -1.1863 -0.0027
-1 -11 16 -0.4556 -0.0043
-1 -11 17 0.4409 -0.0043
-1 -11 18 0.5563 -0.0002
-1 -11 19 -0.0267 -0.0002
-1 -11 20 -0.3668 -0.0050
-1 -10 1 2.0770 -0.0035
-1 -10 2 2.2028 -0.0052
-1 -10 3 2.8168 -0.0046
-1 -10 4 2.5585 -0.0013
-1 -10 5 1.1005 0.0005
-1 -10 6 -0.1940 0.0000
-1 -10 7 -0.7074 -0.0002
-1 -10 8 -0.6307 0.0010
-1 -10 9 -0.2633 0.0026
-1 -10 10 -0.5594 0.0018
-1 -10 11 -1.7732 -0.0007
-1 -10 12 -2.3295 -0.0010
-1 -10 13 -1.2483 -0.0004
-1 -10 14 0.3321 -0.0027
-1 -10 15 1.0131 -0.0040
-1 -10 16 0.6101 -0.0017
-1 -10 17 -0.0340 -0.0016
-1 -10 18 0.0284 -0.0040
-1 -10 19 0.6030 -0.0009
-1 -10 20 0.6846 0.0062
-1 -10 21 0.1426 0.0084
-1 -9 1 0.3590 0.0095
-1 -9 2 0.6122 0.0109
-1 -9 3 -0.1071 0.0087
-1 -9 4 0.2960 0.0037
-1 -9 5 1.9237 0.0018
-1 -9 6 2.8346 0.0026
-1 -9 7 2.4253 0.0019
-1 -9 8 1.1985 -0.0009
-1 -9 9 -0.1261 -0.0028
-1 -9 10 -0.2025 -0.0023
-1 -9 11 1.0678 -0.0013
-1 -9 12 1.6898 -0.0025
-1 -9 13 0.6807 -0.0037
-1 -9 14 -0.6588 -0.0027
-1 -9 15 -1.0052 -0.0029
-1 -9 16 -0.3154 -0.0043
-1 -9 17 0.4684 -0.0008
-1 -9 18 0.3656 0.0054
-1 -9 19 -0.2977 0.0057
-1 -9 20 -0.4111 0.0014
-1 -9 21 0.0700 -0.0003
-1 -8 1 1.5177 0.0037
-1 -8 2 2.7658 -0.0010
-1 -8 3 4.8412 -0.0007
-1 -8 4 4.4788 0.0028
-1 -8 5 1.8598 0.0018
-1 -8 6 -0.3651 -0.0016
-1 -8 7 -1.3135 -0.0014
-1 -8 8 -1.2292 0.0015
-1 -8 9 -0.7263 0.0032
-1 -8 10 -1.2658 0.0028
-1 -8 11 -2.8017 0.0021
-1 -8 12 -3.2234 0.0021
-1 -8 13 -1.8556 0.0010
-1 -8 14 -0.2133 -0.0012
-1 -8 15 0.4924 -0.0006
-1 -8 16 0.2690 0.0012
-1 -8 17 -0.0258 -0.0013
-1 -8 18 0.4413 -0.0055
-1 -8 19 1.1505 -0.0045
-1 -8 20 1.0229 -0.0001
-1 -8 21 0.3137 0.0017
-1 -7 1 1.2412 0.0098
-1 -7 2 0.3508 0.0108
-1 -7 3 -1.8643 0.0040
-1 -7 4 -1.6203 -0.0052
-1 -7 5 0.3423 -0.0071
-1 -7 6 1.2690 -0.0046
-1 -7 7 0.8709 -0.0044
-1 -7 8 -0.2999 -0.0049
-1 -7 9 -1.4600 -0.0036
-1 -7 10 -1.0305 -0.0015
-1 -7 11 0.6656 -0.0004
-1 -7 12 1.3554 -0.0002
-1 -7 13 0.5718 0.0005
-1 -7 14 -0.2455 0.0007
-1 -7 15 -0.2677 -0.0020
-1 -7 16 0.3207 -0.0046
-1 -7 17 0.6920 -0.0018
-1 -7 18 0.1617 0.0040
-1 -7 19 -0.5332 0.0062
-1 -7 20 -0.3355 0.0055
-1 -7 21 0.2813 0.0061
-1 -7 22 0.3803 0.0059
-1 -6 2 2.1219 -0.0081
-1 -6 3 5.1357 -0.0056
-1 -6 4 4.5231 0.0007
-1 -6 5 1.8090 0.0009
-1 -6 6 -0.0903 -0.0007
-1 -6 7 -1.0726 0.0011
-1 -6 8 -1.2601 0.0032
-1 -6 9 -1.0197 0.0037
-1 -6 10 -1.7623 0.0042
-1 -6 11 -3.0075 0.0046
-1 -6 12 -2.8359 0.0035
-1 -6 13 -1.4541 0.0007
-1 -6 14 -0.3866 -0.0017
-1 -6 15 -0.1259 -0.0010
-1 -6 16 -0.3455 0.0006
-1 -6 17 -0.2619 -0.0014
-1 -6 18 0.6102 -0.0050
-1 -6 19 1.2877 -0.0054
-1 -6 20 0.8063 -0.0038
-1 -6 21 -0.0420 -0.0040
-1 -6 22 -0.2161 -0.0036
-1 -5 2 -0.5553 0.0081
-1 -5 3 -2.7198 0.0025
-1 -5 4 -1.6593 -0.0059
-1 -5 5 0.0851 -0.0076
-1 -5 6 0.2563 -0.0074
-1 -5 7 -0.1493 -0.0083
-1 -5 8 -0.7499 -0.0066
-1 -5 9 -1.1573 -0.0034
-1 -5 10 -0.1664 -0.0017
-1 -5 11 1.2819 -0.0008
-1 -5 12 1.3507 0.0007
-1 -5 13 0.5956 0.0021
-1 -5 14 0.3229 0.0021
-1 -5 15 0.6243 -0.0009
-1 -5 16 1.0772 -0.0046
-1 -5 17 0.9360 -0.0043
-1 -5 18 -0.1025 -0.0008
-1 -5 19 -0.8348 0.0015
-1 -5 20 -0.3864 0.0036
-1 -5 21 0.2613 0.0082
-1 -5 22 0.1422 0.0118
-1 -4 1 1.0883 0.0015
-1 -4 3 6.5884 -0.0080
-1 -4 4 4.8184 -0.0032
-1 -4 5 2.6682 -0.0017
-1 -4 6 1.8830 0.0011
-1 -4 7 1.1104 0.0047
-1 -4 8 0.4739 0.0044
-1 -4 9 -0.0539 0.0032
-1 -4 10 -1.3488 0.0037
-1 -4 11 -2.2529 0.0037
-1 -4 12 -1.5170 0.0021
-1 -4 13 -0.3704 -0.0004
-1 -4 14 -0.0385 -0.0031
-1 -4 15 -0.3419 -0.0034
-1 -4 16 -0.7779 -0.0018
-1 -4 17 -0.5453 -0.0019
-1 -4 18 0.5340 -0.0030
-1 -4 19 1.0787 -0.0014
-1 -4 20 0.3464 0.0006
-1 -4 21 -0.4872 -0.0010
-1 -4 22 -0.4677 -0.0031
-1 -3 1 1.7629 -0.0147
-1 -3 2 -1.3551 -0.0006
-1 -3 5 0.4810 0.0033
-1 -3 6 -0.3723 -0.0011
-1 -3 7 -0.7905 -0.0051
-1 -3 8 -0.8272 -0.0041
-1 -3 9 -0.3441 -0.0022
-1 -3 10 1.1849 -0.0018
-1 -3 11 2.1271 -0.0004
-1 -3 12 1.4634 0.0012
-1 -3 13 0.6177 0.0024
-1 -3 14 0.5000 0.0033
-1 -3 15 0.8122 0.0019
-1 -3 16 1.1642 -0.0014
-1 -3 17 0.7702 -0.0024
-1 -3 18 -0.4342 -0.0012
-1 -3 19 -0.9949 -0.0013
-1 -3 20 -0.3586 -0.0006
-1 -3 21 0.2277 0.0046
-1 -3 22 -0.0026 0.0100
-1 -3 23 -0.5064 0.0094
-1 -2 1 2.1721 0.0240
-1 -2 3 5.8538 0.0085
-1 -2 4 2.9576 0.0028
-1 -2 5 1.9269 -0.0008
-1 -2 6 2.3534 0.0022
-1 -2 7 2.0348 0.0044
-1 -2 8 1.4194 0.0022
-1 -2 9 0.3618 0.0008
-1 -2 10 -1.3766 0.0012
-1 -2 11 -2.0508 0.0007
-1 -2 12 -1.2063 0.0004
-1 -2 13 -0.4701 -0.0001
-1 -2 14 -0.4239 -0.0022
-1 -2 15 -0.7208 -0.0031
-1 -2 16 -1.0478 -0.0021
-1 -2 17 -0.5886 -0.0022
-1 -2 18 0.5875 -0.0022
-1 -2 19 0.9772 0.0010
-1 -2 20 0.2327 0.0046
-1 -2 21 -0.3618 0.0038
-1 -2 22 -0.1899 0.0015
-1 -2 23 0.1821 0.0028
-1 -1 1 -0.2260 -0.0287
-1 -1 2 -4.8655 -0.0181
-1 -1 3 -4.7967 -0.0098
-1 -1 4 -2.3293 0.0003
-1 -1 5 -2.2266 0.0046
-1 -1 6 -3.0825 -0.0001
-1 -1 7 -2.8807 -0.0038
-1 -1 8 -2.2907 -0.0029
-1 -1 9 -1.0150 -0.0023
-1 -1 10 0.8631 -0.0013
-1 -1 11 1.5089 0.0012
-1 -1 12 0.8755 0.0022
-1 -1 13 0.4663 0.0025
-1 -1 14 0.4896 0.0037
-1 -1 15 0.7214 0.0031
-1 -1 16 1.0153 0.0007
-1 -1 17 0.5706 0.0001
-1 -1 18 -0.4396 0.0006
-1 -1 19 -0.6424 -0.0007
-1 -1 20 -0.0070 -0.0011
-1 -1 21 0.2381 0.0022
-1 -1 22 -0.2050 0.0057
-1 -1 23 -0.6026 0.0048
-1 0 1 -2.7781 0.0362
-1 0 2 0.6676 0.0325
-1 0 3 -0.3463 0.0241
-1 0 4 -2.1113 0.0095
-1 0 5 -0.8631 0.0011
-1 0 6 0.8667 0.0018
-1 0 7 1.3429 0.0019
-1 0 8 1.3023 -0.0002
-1 0 9 0.2928 -0.0003
-1 0 10 -1.2786 -0.0008
-1 0 11 -1.6835 -0.0022
-1 0 12 -1.2565 -0.0013
-1 0 13 -1.1515 -0.0006
-1 0 14 -1.1452 -0.0020
-1 0 15 -1.1182 -0.0026
-1 0 16 -1.0366 -0.0016
-1 0 17 -0.2394 -0.0017
-1 0 18 0.8140 -0.0015
-1 0 19 0.8453 0.0010
-1 0 20 0.1481 0.0033
-1 0 21 -0.0784 0.0026
-1 0 22 0.2693 0.0017
-1 0 23 0.4383 0.0038
-1 1 2 -7.5411 -0.0346
-1 1 3 -5.9030 -0.0290
-1 1 4 -3.8286 -0.0148
-1 1 5 -4.2487 -0.0067
-1 1 6 -4.4611 -0.0067
-1 1 7 -3.6740 -0.0056
-1 1 9 -1.3952 -0.0033
-1 1 10 0.0342 -0.0014
-1 1 11 0.2449 0.0011
-1 1 12 0.1108 0.0007
-1 1 13 0.4771 0.0002
-1 1 14 0.8328 0.0014
-1 1 15 1.1263 0.0015
-1 1 16 1.2439 0.0002
-1 1 17 0.5884 -0.0002
-1 1 18 -0.1835 -0.0003
-1 1 19 -0.0418 -0.0010
-1 1 20 0.4015 -0.0001
-1 1 21 0.1337 0.0031
-1 1 22 -0.5909 0.0054
-1 2 2 -4.3507 0.0196
-1 2 3 -5.2408 0.0164
-1 2 4 -4.5685 0.0049
-1 2 5 -1.3531 -0.0002
-1 2 6 0.9521 0.0011
-1 2 7 1.7977 0.0007
-1 2 8 1.8833 0.0000
-1 2 9 0.8710 0.0001
-1 2 10 -0.1698 -0.0023
-1 2 11 -0.2461 -0.0048
-1 2 12 -0.3605 -0.0037
-1 2 13 -0.8799 -0.0022
-1 2 14 -1.1357 -0.0025
-1 2 15 -1.1806 -0.0022
-1 2 16 -0.8710 -0.0008
-1 2 17 0.0962 0.0004
-1 2 18 0.7305 0.0020
-1 2 19 0.2712 0.0035
-1 2 20 -0.3325 0.0028
-1 2 21 -0.1482 -0.0005
-1 2 22 0.4449 -0.0035
-1 3 1 -2.5771 -0.0207
-1 3 2 -3.6531 -0.0316
-1 3 4 -0.5658 -0.0159
-1 3 5 -1.9136 -0.0077
-1 3 6 -2.3863 -0.0044
-1 3 7 -2.1474 -0.0010
-1 3 8 -1.6761 -0.0002
-1 3 10 -0.2383 0.0001
-1 3 11 -0.5871 0.0013
-1 3 12 -0.4175 -0.0002
-1 3 13 0.3595 -0.0012
-1 3 14 1.0266 -0.0000
-1 3 15 1.4896 0.0013
-1 3 16 1.3074 0.0015
-1 3 17 0.3732 0.0003
-1 3 18 -0.1140 -0.0023
-1 3 19 0.3136 -0.0047
-1 3 20 0.5845 -0.0047
-1 3 21 0.0565 -0.0014
-1 3 22 -0.6951 0.0029
-1 4 1 -4.2410 -0.0145
-1 4 2 -3.8878 -0.0021
-1 4 3 -5.1953 0.0004
-1 4 4 -3.6855 -0.0034
-1 4 5 -0.6140 -0.0029
-1 4 6 1.2596 -0.0009
-1 4 7 2.0797 -0.0013
-1 4 8 1.9459 -0.0010
-1 4 9 1.0013 -0.0012
-1 4 10 0.6623 -0.0046
-1 4 11 0.9577 -0.0070
-1 4 12 0.6886 -0.0055
-1 4 13 -0.0337 -0.0027
-1 4 14 -0.7002 -0.0010
-1 4 15 -1.1704 -0.0006
-1 4 16 -0.8639 -0.0006
-1 4 17 0.0112 0.0002
-1 4 18 0.1758 0.0022
-1 4 19 -0.4471 0.0043
-1 4 20 -0.7133 0.0049
-1 4 21 -0.2107 0.0023
-1 4 22 0.4693 -0.0028
-1 5 3 2.7410 -0.0108
-1 5 4 1.9640 -0.0024
-1 5 5 0.1769 0.0021
-1 5 6 -0.8071 0.0048
-1 5 7 -1.2680 0.0068
-1 5 8 -0.9522 0.0050
-1 5 9 -0.1912 0.0024
-1 5 10 -0.2652 0.0029
-1 5 11 -0.7823 0.0037
-1 5 12 -0.6648 0.0025
-1 5 13 -0.0943 0.0007
-1 5 14 0.6066 -0.0002
-1 5 15 1.0961 0.0004
-1 5 16 0.6831 0.0014
-1 5 17 -0.1137 0.0009
-1 5 18 -0.0913 -0.0016
-1 5 19 0.4767 -0.0055
-1 5 20 0.5882 -0.0092
-1 5 21 0.1258 -0.0089
-1 5 22 -0.3776 -0.0038
-1 6 1 -1.2360 -0.0148
-1 6 2 -2.9433 -0.0059
-1 6 3 -4.5846 -0.0044
-1 6 4 -3.5712 -0.0057
-1 6 5 -1.6584 -0.0044
-1 6 6 -0.0970 -0.0043
-1 6 7 1.0466 -0.0052
-1 6 8 1.1303 -0.0040
-1 6 9 0.6828 -0.0031
-1 6 10 0.8648 -0.0049
-1 6 11 1.1796 -0.0068
-1 6 12 0.8946 -0.0062
-1 6 13 0.2118 -0.0031
-1 6 14 -0.7027 0.0002
-1 6 15 -1.2982 0.0014
-1 6 16 -0.9225 0.0003
-1 6 17 -0.3461 -0.0015
-1 6 18 -0.4814 -0.0024
-1 6 19 -0.7585 -0.0002
-1 6 20 -0.5128 0.0050
-1 6 21 0.0396 0.0085
-1 7 1 -0.1861 0.0027
-1 7 3 1.5093 -0.0014
-1 7 5 0.0298 0.0025
-1 7 6 -0.5510 0.0047
-1 7 7 -0.8981 0.0065
-1 7 8 -0.4472 0.0050
-1 7 9 0.0580 0.0026
-1 7 10 -0.2401 0.0024
-1 7 11 -0.7139 0.0036
-1 7 12 -0.8345 0.0040
-1 7 13 -0.6262 0.0021
-1 7 14 -0.0783 -0.0015
-1 7 15 0.1961 -0.0041
-1 7 16 -0.1658 -0.0043
-1 7 17 -0.2275 -0.0021
-1 7 18 0.3884 0.0012
-1 7 19 0.7765 0.0015
-1 7 20 0.5794 -0.0024
-1 7 21 0.2031 -0.0061
-1 8 2 -3.2515 -0.0017
-1 8 3 -3.8957 -0.0021
-1 8 4 -3.0985 -0.0025
-1 8 5 -1.9730 -0.0015
-1 8 6 -0.6011 -0.0024
-1 8 7 0.5443 -0.0038
-1 8 8 0.7527 -0.0027
-1 8 9 0.6942 -0.0006
-1 8 10 0.8786 -0.0003
-1 8 11 0.8106 -0.0021
-1 8 12 0.3805 -0.0041
-1 8 13 -0.2742 -0.0035
-1 8 14 -0.9725 0.0001
-1 8 15 -1.0080 0.0044
-1 8 16 -0.4606 0.0067
-1 8 17 -0.4067 0.0049
-1 8 18 -0.7677 0.0004
-1 8 19 -0.6211 -0.0016
-1 8 20 -0.0943 0.0018
-1 9 1 -0.6623 0.0058
-1 9 2 0.1209 0.0012
-1 9 3 0.3295 -0.0002
-1 9 4 0.2083 -0.0017
-1 9 5 0.3087 -0.0032
-1 9 6 0.1865 -0.0016
-1 9 7 0.1026 0.0014
-1 9 8 0.3216 0.0022
-1 9 9 0.1427 0.0008
-1 9 10 -0.4950 -0.0004
-1 9 11 -0.9446 0.0004
-1 9 12 -1.0268 0.0027
-1 9 13 -0.7175 0.0035
-1 9 14 -0.3136 0.0007
-1 9 15 -0.4337 -0.0045
-1 9 16 -0.5626 -0.0083
-1 9 17 0.1762 -0.0070
-1 9 18 1.0241 -0.0011
-1 9 19 0.9806 0.0045
-1 9 20 0.4776 0.0056
-1 10 1 -1.7986 -0.0031
-1 10 3 -2.0858 -0.0009
-1 10 4 -1.3624 0.0006
-1 10 5 -0.7195 0.0034
-1 10 6 0.0361 0.0037
-1 10 7 0.4060 0.0021
-1 10 8 0.3150 0.0013
-1 10 9 0.4163 0.0024
-1 10 10 0.6174 0.0037
-1 10 11 0.4801 0.0029
-1 10 12 0.0319 -0.0006
-1 10 13 -0.5404 -0.0034
-1 10 14 -0.6359 -0.0016
-1 10 15 0.0909 0.0045
-1 10 16 0.5323 0.0108
-1 10 17 -0.0917 0.0128
-1 10 18 -0.6889 0.0096
-1 10 19 -0.4671 0.0039
-1 11 1 0.8815 0.0104
-1 11 2 1.4336 0.0080
-1 11 3 1.1757 0.0068
-1 11 4 0.9179 0.0036
-1 11 5 0.8049 -0.0006
-1 11 6 0.6355 -0.0019
-1 11 7 0.7053 -0.0001
-1 11 8 0.7167 0.0020
-1 11 9 0.1299 0.0024
-1 11 10 -0.6404 0.0012
-1 11 11 -0.9602 0.0013
-1 11 12 -0.6632 0.0048
-1 11 13 -0.0560 0.0091
-1 11 14 -0.0306 0.0094
-1 11 15 -0.7086 0.0048
-1 11 16 -0.7480 -0.0018
-1 11 17 0.2184 -0.0068
-1 11 18 0.8183 -0.0083
-1 11 19 0.5260 -0.0055
-1 12 1 -1.2263 -0.0011
-1 12 2 -1.7445 -0.0008
-1 12 3 -1.3465 -0.0026
-1 12 4 -0.7774 -0.0021
-1 12 5 -0.2299 0.0007
-1 12 6 0.1189 0.0019
-1 12 7 -0.0686 0.0008
-1 12 8 -0.2880 -0.0012
-1 12 9 0.0218 -0.0022
-1 12 10 0.4980 -0.0012
-1 12 11 0.5766 -0.0004
-1 12 12 0.0870 -0.0030
-1 12 13 -0.4436 -0.0072
-1 12 14 -0.0383 -0.0084
-1 12 15 0.9667 -0.0060
-1 12 16 1.0107 -0.0020
-1 12 17 0.0516 0.0030
-1 12 18 -0.5168 0.0070
-1 13 1 1.2272 0.0084
-1 13 2 1.7867 0.0087
-1 13 3 1.6151 0.0105
-1 13 4 1.2497 0.0091
-1 13 5 0.8119 0.0051
-1 13 6 0.6002 0.0026
-1 13 7 0.8335 0.0023
-1 13 8 0.8952 0.0044
-1 13 9 0.3319 0.0075
-1 13 10 -0.3909 0.0088
-1 13 11 -0.5705 0.0094
-1 13 12 0.0112 0.0127
-1 13 13 0.5588 0.0169
-1 13 14 0.0270 0.0179
-1 13 15 -0.9710 0.0163
-1 13 16 -0.9820 0.0126
-1 13 17 -0.2677 0.0045
-1 14 1 -0.9013 0.0006
-1 14 2 -1.5091 -0.0002
-1 14 3 -1.4292 -0.0041
-1 14 4 -0.9921 -0.0058
-1 14 5 -0.3767 -0.0057
-1 14 6 -0.0748 -0.0057
-1 14 7 -0.3071 -0.0053
-1 14 8 -0.4445 -0.0062
-1 14 9 -0.0343 -0.0087
-1 14 10 0.5329 -0.0096
-1 14 11 0.5553 -0.0095
-1 14 12 -0.1230 -0.0121
-1 14 13 -0.5554 -0.0156
-1 14 14 0.1009 -0.0174
-1 14 15 0.9512 -0.0202
-1 14 16 0.8012 -0.0232
-1 15 1 0.4305 0.0014
-1 15 2 1.0735 0.0037
-1 15 3 1.2578 0.0071
-1 15 4 1.1242 0.0076
-1 15 5 0.7605 0.0078
-1 15 6 0.5977 0.0080
-1 15 7 0.7745 0.0064
-1 15 8 0.7352 0.0070
-1 15 9 0.1569 0.0111
-1 15 10 -0.4891 0.0141
-1 15 11 -0.4518 0.0161
-1 15 12 0.2854 0.0195
-1 15 13 0.6396 0.0209
-1 15 14 -0.0269 0.0194
-1 15 15 -0.7455 0.0206
-1 16 1 -0.3058 -0.0006
-1 16 2 -0.7508 -0.0003
-1 16 3 -0.8556 -0.0009
-1 16 4 -0.7159 -0.0007
-1 16 5 -0.4161 -0.0039
-1 16 6 -0.3396 -0.0069
-1 16 7 -0.5647 -0.0055
-1 16 8 -0.5740 -0.0051
-1 16 9 -0.0783 -0.0082
-1 16 10 0.4623 -0.0105
-1 16 11 0.3568 -0.0131
-1 16 12 -0.2681 -0.0178
-1 16 13 -0.4030 -0.0193
-1 16 14 0.2559 -0.0177
-1 17 1 -0.0066 0.0044
-1 17 2 0.2952 0.0092
-1 17 3 0.3925 0.0094
-1 17 4 0.3738 0.0072
-1 17 5 0.2512 0.0096
-1 17 6 0.2672 0.0113
-1 17 9 -0.2099 0.0075
-1 17 10 -0.6086 0.0090
-1 17 11 -0.2842 0.0122
-1 17 12 0.4544 0.0178
-1 17 13 0.6749 0.0183
-1 18 1 -0.0928 0.0002
-1 18 2 -0.2440 -0.0016
-1 18 3 -0.2606 0.0018
-1 18 4 -0.2880 0.0044
-1 18 5 -0.3197 -0.0015
-1 18 6 -0.4834 -0.0064
-1 18 7 -0.6879 -0.0045
-1 18 9 0.0544 -0.0047
-1 18 10 0.5299 -0.0041
-1 18 11 0.4117 -0.0066
-1 19 1 -0.0675 0.0093
-1 19 2 -0.1486 0.0160
-1 19 3 -0.3134 0.0107
-1 19 4 -0.3425 0.0044
-1 19 5 -0.2382 0.0063
-1 19 6 0.0412 0.0065
-1 19 7 0.3386 0.0015
-1 19 8 0.3059 0.0000
-1 19 9 -0.0442 0.0004
-1 20 1 -0.2508 0.0030
-1 20 2 -0.1336 -0.0048
-1 20 4 0.1890 -0.0007
-1 20 5 0.1367 -0.0075
0 -21 3 -0.6583 0.0025
0 -21 4 -0.6235 0.0017
0 -21 5 -0.0693 0.0044
0 -20 1 -0.5229 0.0157
0 -20 2 -0.1174 0.0074
0 -20 3 0.5332 0.0053
0 -20 4 0.5330 0.0020
0 -20 5 0.1158 -0.0048
0 -20 6 0.0382 -0.0067
0 -20 7 0.2608 -0.0050
0 -20 8 0.3298 -0.0061
0 -20 9 0.1819 -0.0098
0 -19 1 0.6924 -0.0045
0 -19 2 0.1334 -0.0021
0 -19 3 -0.5009 -0.0053
0 -19 4 -0.4246 -0.0054
0 -19 5 -0.0677 -0.0033
0 -19 6 -0.1468 -0.0060
0 -19 7 -0.4740 -0.0101
0 -19 8 -0.5574 -0.0101
0 -19 9 -0.3513 -0.0050
0 -19 10 -0.0975 0.0041
0 -19 11 -0.0582 0.0103
0 -18 1 -0.2756 0.0101
0 -18 2 0.2758 0.0065
0 -18 3 0.7007 0.0039
0 -18 4 0.3860 -0.0036
0 -18 5 -0.0682 -0.0102
0 -18 6 -0.0076 -0.0091
0 -18 7 0.2855 -0.0037
0 -18 8 0.3164 0.0017
0 -18 9 0.0245 0.0038
0 -18 10 -0.3253 0.0010
0 -18 11 -0.3567 0.0010
0 -18 12 0.0030 0.0079
0 -18 13 0.3220 0.0109
0 -17 1 0.9686 0.0025
0 -17 2 0.0349 -0.0036
0 -17 3 -0.6335 -0.0094
0 -17 4 -0.5166 -0.0082
0 -17 5 -0.3110 -0.0054
0 -17 6 -0.6212 -0.0051
0 -17 7 -1.1351 -0.0048
0 -17 8 -1.3265 -0.0033
0 -17 9 -1.0063 0.0024
0 -17 10 -0.4207 0.0129
0 -17 11 -0.1280 0.0176
0 -17 12 -0.3275 0.0129
0 -17 13 -0.5568 0.0103
0 -17 14 -0.4107 0.0119
0 -16 1 -0.5628 0.0029
0 -16 2 0.1894 0.0018
0 -16 3 0.5553 -0.0006
0 -16 4 0.1236 -0.0066
0 -16 5 -0.3379 -0.0090
0 -16 6 -0.2176 -0.0053
0 -16 7 0.2614 0.0020
0 -16 8 0.6011 0.0112
0 -16 9 0.4697 0.0151
0 -16 10 0.0526 0.0116
0 -16 11 -0.0249 0.0105
0 -16 12 0.3790 0.0136
0 -16 13 0.6561 0.0106
0 -16 14 0.4009 0.0038
0 -16 15 -0.0667 0.0024
0 -16 16 -0.2495 0.0014
0 -15 1 1.1877 -0.0016
0 -15 2 0.0682 -0.0077
0 -15 3 -0.6648 -0.0102
0 -15 4 -0.5558 -0.0068
0 -15 5 -0.3091 -0.0025
0 -15 6 -0.4832 0.0013
0 -15 7 -0.9386 0.0036
0 -15 8 -1.2098 0.0032
0 -15 9 -0.8790 0.0056
0 -15 10 -0.1837 0.0113
0 -15 11 0.1103 0.0106
0 -15 12 -0.1156 0.0047
0 -15 13 -0.2066 0.0035
0 -15 14 0.1185 0.0034
0 -15 15 0.4207 -0.0014
0 -15 16 0.2912 -0.0029
0 -15 17 -0.0849 0.0013
0 -14 1 -1.0950 0.0035
0 -14 2 -0.3068 0.0038
0 -14 3 0.1664 0.0017
0 -14 4 -0.0427 -0.0022
0 -14 5 -0.2639 -0.0035
0 -14 6 -0.0440 -0.0029
0 -14 7 0.5067 0.0008
0 -14 8 0.9596 0.0071
0 -14 9 0.8816 0.0087
0 -14 10 0.5719 0.0054
0 -14 11 0.7356 0.0056
0 -14 12 1.1716 0.0070
0 -14 13 1.0507 0.0033
0 -14 14 0.3102 0.0011
0 -14 15 -0.3045 0.0037
0 -14 16 -0.2933 0.0022
0 -14 17 0.0531 -0.0026
0 -14 18 0.1527 -0.0027
0 -13 1 0.9793 -0.0051
0 -13 2 0.0244 -0.0092
0 -13 3 -0.5775 -0.0098
0 -13 4 -0.5467 -0.0073
0 -13 5 -0.4955 -0.0039
0 -13 6 -0.6701 0.0004
0 -13 7 -0.9189 0.0026
0 -13 8 -0.9136 0.0018
0 -13 9 -0.4157 0.0031
0 -13 10 0.0090 0.0053
0 -13 11 -0.3209 0.0028
0 -13 12 -0.8445 0.0002
0 -13 13 -0.5912 0.0016
0 -13 14 0.2442 0.0002
0 -13 15 0.6867 -0.0043
0 -13 16 0.3161 -0.0038
0 -13 17 -0.2913 -0.0016
0 -13 18 -0.3490 -0.0039
0 -12 1 -1.8340 0.0033
0 -12 2 -1.4837 0.0051
0 -12 3 -1.3596 0.0042
0 -12 4 -1.3110 0.0021
0 -12 5 -0.7451 0.0006
0 -12 6 0.1120 -0.0010
0 -12 7 0.7694 -0.0010
0 -12 8 0.8651 0.0006
0 -12 9 0.4135 -0.0000
0 -12 10 0.3189 -0.0008
0 -12 11 1.1574 0.0017
0 -12 12 1.8759 0.0025
0 -12 13 1.3309 0.0004
0 -12 14 0.0173 0.0019
0 -12 15 -0.7714 0.0047
0 -12 16 -0.5370 0.0022
0 -12 17 0.0235 -0.0003
0 -12 18 0.0009 0.0008
0 -12 19 -0.4901 -0.0018
0 -11 1 -0.3557 -0.0007
0 -11 2 -0.6216 -0.0040
0 -11 3 -0.1837 -0.0047
0 -11 4 0.1827 -0.0038
0 -11 5 -0.2521 -0.0032
0 -11 6 -0.8879 -0.0018
0 -11 7 -1.0289 -0.0005
0 -11 8 -0.4217 0.0006
0 -11 9 0.5428 0.0027
0 -11 10 0.5838 0.0032
0 -11 11 -0.7038 0.0012
0 -11 12 -1.7475 0.0015
0 -11 13 -1.2659 0.0030
0 -11 14 -0.0004 0.0003
0 -11 15 0.5883 -0.0029
0 -11 16 0.0588 -0.0030
0 -11 17 -0.6924 -0.0060
0 -11 18 -0.6176 -0.0115
0 -11 19 0.0589 -0.0107
0 -11 20 0.3776 -0.0051
0 -10 1 -1.3209 -0.0022
0 -10 2 -1.6006 0.0016
0 -10 3 -2.5889 0.0020
0 -10 4 -2.6138 0.0008
0 -10 5 -1.0055 0.0012
0 -10 6 0.8714 0.0019
0 -10 7 1.7845 0.0014
0 -10 8 1.3570 -0.0000
0 -10 9 0.2886 -0.0015
0 -10 10 0.2977 -0.0008
0 -10 11 1.7382 0.0015
0 -10 12 2.7109 0.0013
0 -10 13 1.9423 0.0006
0 -10 14 0.3737 0.0023
0 -10 15 -0.4764 0.0019
0 -10 16 -0.1969 -0.0013
0 -10 17 0.2748 -0.0005
0 -10 18 -0.0742 0.0025
0 -10 19 -0.8508 -0.0002
0 -10 20 -1.0323 -0.0051
0 -9 1 -1.1151 0.0052
0 -9 2 -0.5195 0.0029
0 -9 3 1.5539 0.0045
0 -9 4 2.4647 0.0069
0 -9 5 1.4574 0.0054
0 -9 6 0.1923 0.0025
0 -9 7 -0.1136 0.0017
0 -9 8 0.8014 0.0025
0 -9 9 2.0218 0.0030
0 -9 10 1.6774 0.0017
0 -9 11 -0.2851 0.0001
0 -9 12 -1.6352 0.0003
0 -9 13 -1.2066 -0.0000
0 -9 14 -0.0966 -0.0022
0 -9 15 0.2608 -0.0021
0 -9 16 -0.4051 -0.0015
0 -9 17 -1.0547 -0.0062
0 -9 18 -0.6983 -0.0123
0 -9 19 0.1026 -0.0124
0 -9 20 0.2829 -0.0099
0 -9 21 -0.0380 -0.0100
0 -8 1 1.0807 -0.0027
0 -8 2 -0.0967 0.0035
0 -8 3 -2.6534 0.0026
0 -8 4 -3.0725 -0.0005
0 -8 5 -1.0330 0.0005
0 -8 6 1.1798 0.0025
0 -8 7 2.1587 0.0016
0 -8 8 1.5139 -0.0005
0 -8 9 0.2384 -0.0015
0 -8 10 0.3795 -0.0009
0 -8 11 1.9086 -0.0001
0 -8 12 2.6547 0.0004
0 -8 13 1.8144 0.0020
0 -8 14 0.5710 0.0037
0 -8 15 0.0984 0.0015
0 -8 16 0.4804 -0.0017
0 -8 17 0.6909 -0.0003
0 -8 18 -0.0322 0.0022
0 -8 19 -0.8438 0.0004
0 -8 20 -0.7244 -0.0015
0 -8 21 -0.1215 0.0000
0 -7 1 -1.7039 0.0094
0 -7 2 -0.5124 0.0046
0 -7 3 2.4468 0.0074
0 -7 4 3.2041 0.0112
0 -7 5 1.8998 0.0090
0 -7 6 0.7058 0.0054
0 -7 7 0.4198 0.0043
0 -7 8 1.2255 0.0034
0 -7 9 2.1646 0.0015
0 -7 10 1.4368 0.0000
0 -7 11 -0.4578 -0.0007
0 -7 12 -1.3365 -0.0013
0 -7 13 -0.8215 -0.0030
0 -7 14 -0.1768 -0.0040
0 -7 15 -0.2960 -0.0017
0 -7 16 -1.0398 0.0004
0 -7 17 -1.3118 -0.0023
0 -7 18 -0.4975 -0.0064
0 -7 19 0.3336 -0.0076
0 -7 20 0.2175 -0.0092
0 -7 21 -0.1954 -0.0131
0 -6 1 2.1458 -0.0052
0 -6 2 -0.3296 0.0035
0 -6 3 -3.6821 0.0025
0 -6 5 -2.0545 0.0009
0 -6 6 -0.5273 0.0013
0 -6 7 0.2173 -0.0007
0 -6 8 -0.1152 -0.0014
0 -6 9 -0.7026 -0.0011
0 -6 10 0.0512 -0.0015
0 -6 11 1.4026 -0.0017
0 -6 12 1.5246 -0.0004
0 -6 13 0.6395 0.0026
0 -6 14 0.0167 0.0049
0 -6 15 0.1939 0.0035
0 -6 16 0.8180 0.0008
0 -6 17 0.8005 0.0003
0 -6 18 -0.1970 -0.0003
0 -6 19 -0.8287 -0.0031
0 -6 20 -0.2650 -0.0043
0 -6 21 0.5053 -0.0012
0 -6 22 0.5579 0.0012
0 -5 2 -1.3861 0.0035
0 -5 3 1.4730 0.0029
0 -5 4 1.4310 0.0032
0 -5 5 0.5646 0.0007
0 -5 6 0.5035 0.0011
0 -5 7 0.7810 0.0028
0 -5 8 1.4341 0.0014
0 -5 9 1.6854 -0.0008
0 -5 10 0.4192 -0.0012
0 -5 11 -1.0468 -0.0013
0 -5 12 -1.0765 -0.0021
0 -5 13 -0.3576 -0.0035
0 -5 14 -0.1083 -0.0044
0 -5 15 -0.6146 -0.0028
0 -5 16 -1.3835 -0.0005
0 -5 17 -1.2733 -0.0009
0 -5 18 -0.1036 -0.0020
0 -5 19 0.6085 -0.0016
0 -5 20 0.1398 -0.0028
0 -5 21 -0.4025 -0.0081
0 -5 22 -0.2013 -0.0123
0 -4 1 3.3202 -0.0233
0 -4 3 -2.9158 -0.0097
0 -4 4 -2.1685 -0.0042
0 -4 5 -1.1891 0.0016
0 -4 6 -1.1282 0.0014
0 -4 7 -1.1301 -0.0004
0 -4 8 -1.3604 0.0006
0 -4 9 -1.1186 0.0010
0 -4 10 0.3391 -0.0006
0 -4 11 1.4074 -0.0016
0 -4 12 0.9203 -0.0015
0 -4 13 0.0165 0.0002
0 -4 14 -0.2389 0.0028
0 -4 15 0.2289 0.0035
0 -4 16 0.8742 0.0024
0 -4 17 0.5828 0.0016
0 -4 18 -0.6043 -0.0003
0 -4 19 -1.0372 -0.0050
0 -4 20 -0.1976 -0.0084
0 -4 21 0.5991 -0.0061
0 -4 22 0.5176 -0.0019
0 -3 2 0.5402 0.0104
0 -3 3 2.3203 0.0071
0 -3 4 1.1864 0.0007
0 -3 5 0.9584 -0.0038
0 -3 6 1.8591 -0.0010
0 -3 7 2.5020 0.0014
0 -3 8 2.9449 -0.0005
0 -3 9 2.3855 -0.0021
0 -3 10 0.5163 -0.0027
0 -3 11 -0.6998 -0.0035
0 -3 12 -0.4286 -0.0034
0 -3 13 0.0347 -0.0031
0 -3 14 -0.0903 -0.0036
0 -3 15 -0.7699 -0.0029
0 -3 16 -1.4771 -0.0012
0 -3 17 -1.1016 -0.0014
0 -3 18 0.1729 -0.0017
0 -3 19 0.6675 0.0005
0 -3 20 0.0322 0.0018
0 -3 21 -0.4353 -0.0017
0 -3 22 -0.1178 -0.0063
0 -2 1 8.7020 -0.0329
0 -2 2 4.2434 -0.0293
0 -2 3 2.6848 -0.0224
0 -2 4 3.3149 -0.0086
0 -2 5 2.3187 0.0013
0 -2 6 0.4712 0.0018
0 -2 7 -0.7597 0.0013
0 -2 8 -1.5626 0.0025
0 -2 9 -1.1246 0.0017
0 -2 10 0.4519 0.0005
0 -2 11 1.1238 0.0003
0 -2 12 0.5436 -0.0008
0 -2 13 0.0333 -0.0011
0 -2 14 0.0314 0.0011
0 -2 15 0.4777 0.0026
0 -2 16 0.9315 0.0026
0 -2 17 0.3813 0.0032
0 -2 18 -0.7854 0.0026
0 -2 19 -0.9490 -0.0021
0 -2 20 -0.0648 -0.0066
0 -2 21 0.4831 -0.0061
0 -2 22 0.1958 -0.0036
0 -1 1 -0.1320 0.0154
0 -1 2 3.4434 0.0213
0 -1 3 2.8280 0.0201
0 -1 4 0.7145 0.0092
0 -1 5 0.9027 0.0020
0 -1 6 1.9720 0.0024
0 -1 7 2.6683 0.0018
0 -1 8 3.1480 -0.0003
0 -1 10 0.7727 -0.0020
0 -1 11 0.0960 -0.0036
0 -1 12 0.2316 -0.0024
0 -1 13 0.0638 -0.0008
0 -1 14 -0.4180 -0.0013
0 -1 15 -1.1127 -0.0009
0 -1 16 -1.5940 0.0002
0 -1 17 -0.9412 -0.0009
0 -1 18 0.2458 -0.0022
0 -1 19 0.4429 -0.0007
0 -1 20 -0.1568 0.0005
0 -1 21 -0.2720 -0.0023
0 -1 22 0.3010 -0.0052
0 0 1 11.5993 -0.0078
0 0 2 7.3155 -0.0177
0 0 3 6.6554 -0.0176
0 0 4 6.1422 -0.0070
0 0 5 3.2863 -0.0005
0 0 6 0.4745 -0.0006
0 0 7 -1.3120 0.0004
0 0 8 -2.3382 0.0012
0 0 9 -1.8357 0.0002
0 0 10 -0.6642 0.0014
0 0 11 -0.4557 0.0029
0 0 12 -0.6345 0.0013
0 0 13 -0.3483 -0.0000
0 0 14 0.1297 0.0011
0 0 15 0.7512 0.0013
0 0 16 1.0989 0.0007
0 0 17 0.4172 0.0016
0 0 18 -0.4584 0.0019
0 0 19 -0.2227 -0.0006
0 0 20 0.5624 -0.0024
0 0 21 0.6106 -0.0004
0 0 22 -0.0869 0.0018
0 1 0 -2.3349 -0.0100
0 1 2 1.2142 0.0150
0 1 3 -1.5773 0.0165
0 1 4 -3.4019 0.0068
0 1 5 -2.3793 0.0009
0 1 6 -0.9963 -0.0004
0 1 7 0.1639 -0.0022
0 1 8 1.0712 -0.0016
0 1 9 0.8382 0.0007
0 1 10 0.3859 -0.0003
0 1 11 0.7240 -0.0017
0 1 12 0.8517 -0.0002
0 1 13 0.2774 0.0006
0 1 14 -0.4510 -0.0008
0 1 15 -1.2074 -0.0009
0 1 16 -1.4326 -0.0002
0 1 17 -0.5649 -0.0006
0 1 18 0.2817 -0.0005
0 1 19 0.0013 0.0013
0 1 20 -0.5992 0.0012
0 1 21 -0.3673 -0.0030
0 1 22 0.4663 -0.0069
0 2 1 6.1297 0.0226
0 2 2 4.2518 0.0040
0 2 3 5.3556 -0.0037
0 2 4 4.6910 -0.0019
0 2 5 1.8858 -0.0021
0 2 6 -0.3578 -0.0026
0 2 7 -1.7920 -0.0003
0 2 8 -2.3747 0.0001
0 2 9 -1.7556 -0.0004
0 2 10 -1.3296 0.0022
0 2 11 -1.7069 0.0039
0 2 12 -1.6607 0.0016
0 2 13 -0.9270 -0.0004
0 2 14 -0.0199 -0.0006
0 2 15 0.9238 -0.0009
0 2 16 1.1806 -0.0010
0 2 17 0.4105 -0.0002
0 2 18 -0.0835 -0.0005
0 2 19 0.4917 -0.0025
0 2 20 1.0910 -0.0029
0 2 21 0.6938 0.0010
0 2 22 -0.3014 0.0055
0 3 0 -3.7848 -0.0240
0 3 2 -1.9538 -0.0061
0 3 3 -5.0692 -0.0042
0 3 4 -5.7200 -0.0084
0 3 5 -4.1425 -0.0090
0 3 6 -2.5793 -0.0086
0 3 7 -1.1590 -0.0086
0 3 8 -0.3679 -0.0046
0 3 9 -0.4268 -0.0004
0 3 10 0.0275 -0.0007
0 3 11 1.0405 -0.0018
0 3 12 1.3328 -0.0010
0 3 13 0.8710 -0.0008
0 3 14 0.0825 -0.0017
0 3 15 -0.7840 -0.0019
0 3 16 -0.8382 -0.0016
0 3 17 -0.0288 -0.0012
0 3 18 0.2278 0.0010
0 3 19 -0.5154 0.0047
0 3 20 -1.0953 0.0063
0 3 21 -0.6851 0.0024
0 3 22 0.2213 -0.0039
0 4 0 2.7731 0.0313
0 4 1 0.3935 0.0239
0 4 2 1.4593 0.0097
0 4 3 3.9736 0.0036
0 4 4 3.8796 0.0018
0 4 5 2.1384 -0.0009
0 4 6 0.5390 -0.0004
0 4 7 -0.7710 0.0021
0 4 8 -1.1047 0.0014
0 4 9 -0.6829 0.0004
0 4 10 -0.9408 0.0022
0 4 11 -1.6157 0.0032
0 4 12 -1.6075 0.0016
0 4 13 -0.9941 -0.0003
0 4 14 -0.0059 -0.0012
0 4 15 0.9574 -0.0014
0 4 16 0.9099 -0.0001
0 4 17 0.1185 0.0016
0 4 18 -0.0141 0.0013
0 4 19 0.6352 -0.0026
0 4 20 0.9820 -0.0068
0 4 21 0.4822 -0.0064
0 4 22 -0.3441 -0.0023
0 5 0 -1.8573 -0.0233
0 5 1 0.6426 -0.0204
0 5 2 -0.6224 -0.0129
0 5 3 -3.0231 -0.0114
0 5 4 -3.3893 -0.0106
0 5 5 -2.6890 -0.0077
0 5 6 -1.8456 -0.0073
0 5 7 -0.9651 -0.0074
0 5 8 -0.8269 -0.0039
0 5 9 -0.9500 -0.0004
0 5 10 -0.1764 -0.0005
0 5 11 0.9004 -0.0016
0 5 12 1.3780 -0.0020
0 5 13 1.2710 -0.0019
0 5 14 0.5584 -0.0011
0 5 15 -0.2289 -0.0002
0 5 16 -0.1599 -0.0006
0 5 17 0.2416 -0.0024
0 5 18 -0.1144 -0.0031
0 5 19 -0.9033 -0.0000
0 5 20 -1.1757 0.0047
0 5 21 -0.6795 0.0056
0 6 0 0.9104 0.0137
0 6 2 1.5449 0.0064
0 6 3 3.3824 0.0051
0 6 4 3.2632 0.0029
0 6 5 2.2589 -0.0007
0 6 6 0.9389 -0.0003
0 6 7 -0.2388 0.0015
0 6 8 -0.4019 0.0002
0 6 9 -0.2149 -0.0014
0 6 10 -0.5758 -0.0009
0 6 11 -0.9301 0.0008
0 6 12 -0.8681 0.0022
0 6 13 -0.4905 0.0023
0 6 14 0.2456 0.0007
0 6 15 0.6699 -0.0013
0 6 16 0.1825 -0.0015
0 6 17 -0.3160 0.0011
0 6 18 -0.0333 0.0035
0 6 19 0.4608 0.0012
0 6 20 0.5391 -0.0049
0 6 21 0.1998 -0.0089
0 7 0 0.3058 -0.0130
0 7 1 1.6113 -0.0086
0 7 2 0.3537 -0.0036
0 7 3 -1.1050 -0.0022
0 7 5 -1.9398 0.0036
0 7 6 -1.7416 0.0023
0 7 7 -1.3766 -0.0003
0 7 8 -1.3733 0.0001
0 7 9 -1.0218 0.0020
0 7 10 -0.0193 0.0028
0 7 11 0.8461 0.0015
0 7 12 1.2515 -0.0013
0 7 13 1.1266 -0.0034
0 7 14 0.4772 -0.0028
0 7 15 0.1191 -0.0005
0 7 16 0.3228 0.0004
0 7 17 0.1417 -0.0028
0 7 18 -0.5765 -0.0075
0 7 19 -0.9749 -0.0078
0 7 20 -0.7896 -0.0036
0 7 21 -0.3031 0.0013
0 8 0 0.1433 0.0080
0 8 1 -0.0345 0.0074
0 8 2 1.0684 0.0065
0 8 3 1.5745 0.0063
0 8 4 1.2907 0.0022
0 8 5 0.8160 -0.0034
0 8 6 0.1361 -0.0048
0 8 7 -0.2077 -0.0038
0 8 8 0.0119 -0.0038
0 8 9 -0.0027 -0.0050
0 8 10 -0.3334 -0.0055
0 8 11 -0.4467 -0.0035
0 8 12 -0.3503 0.0006
0 8 13 -0.0392 0.0039
0 8 14 0.2644 0.0033
0 8 15 -0.1361 -0.0007
0 8 16 -0.8084 -0.0040
0 8 17 -0.6276 -0.0023
0 8 18 0.0809 0.0025
0 8 19 0.3776 0.0052
0 8 20 0.2843 0.0048
0 9 0 -0.3728 -0.0058
0 9 1 -0.4985 -0.0024
0 9 2 -1.3913 -0.0007
0 9 3 -1.8083 -0.0005
0 9 4 -1.9281 0.0024
0 9 5 -1.9743 0.0060
0 9 6 -1.7928 0.0057
0 9 7 -1.7305 0.0029
0 9 8 -1.5882 0.0012
0 9 9 -0.7625 0.0020
0 9 10 0.2956 0.0035
0 9 11 0.8870 0.0025
0 9 13 0.3889 -0.0075
0 9 14 -0.0016 -0.0093
0 9 15 0.4262 -0.0062
0 9 16 0.8051 -0.0022
0 9 17 0.2078 -0.0014
0 9 18 -0.5280 -0.0030
0 9 19 -0.5591 -0.0043
0 9 20 -0.2445 -0.0049
0 10 0 -1.2807 0.0048
0 10 1 -0.3566 0.0048
0 10 2 0.6275 0.0061
0 10 3 0.7743 0.0075
0 10 4 0.4984 0.0045
0 10 5 0.1477 -0.0010
0 10 6 -0.0033 -0.0036
0 10 7 0.3889 -0.0030
0 10 8 0.7247 -0.0020
0 10 9 0.3587 -0.0026
0 10 10 -0.2456 -0.0042
0 10 11 -0.5310 -0.0039
0 10 13 0.1939 0.0057
0 10 14 0.1256 0.0083
0 10 15 -0.8543 0.0067
0 10 16 -1.3285 0.0041
0 10 17 -0.5851 0.0035
0 10 18 0.1956 0.0041
0 10 19 0.3130 0.0062
0 11 0 -0.2972 -0.0011
0 11 1 -1.1273 -0.0006
0 11 2 -1.9165 -0.0022
0 11 3 -2.0303 -0.0048
0 11 4 -1.7502 -0.0036
0 11 5 -1.3346 0.0000
0 11 6 -1.2201 0.0014
0 11 7 -1.5696 0.0001
0 11 8 -1.5695 -0.0020
0 11 9 -0.7671 -0.0029
0 11 10 0.2089 -0.0021
0 11 11 0.6850 -0.0023
0 11 12 0.3322 -0.0060
0 11 13 -0.4132 -0.0112
0 11 14 -0.2553 -0.0135
0 11 15 0.8420 -0.0119
0 11 16 1.2287 -0.0086
0 11 17 0.5262 -0.0041
0 11 18 -0.0165 0.0017
0 12 0 -1.4401 -0.0025
0 12 1 -0.1273 -0.0028
0 12 2 0.9965 0.0004
0 12 3 1.2940 0.0055
0 12 4 0.9071 0.0071
0 12 5 0.2803 0.0055
0 12 6 0.1758 0.0043
0 12 7 0.6964 0.0041
0 12 8 0.9193 0.0044
0 12 9 0.3927 0.0044
0 12 10 -0.3878 0.0030
0 12 11 -0.7253 0.0023
0 12 12 -0.1696 0.0051
0 12 13 0.6070 0.0099
0 12 14 0.2362 0.0134
0 12 15 -0.9025 0.0163
0 12 16 -1.1306 0.0190
0 12 17 -0.4582 0.0174
0 12 18 -0.0619 0.0104
0 13 0 1.1075 0.0032
0 13 1 0.2022 0.0035
0 13 3 -1.3088 -0.0030
0 13 4 -1.1626 -0.0038
0 13 5 -0.7637 -0.0030
0 13 6 -0.8385 -0.0030
0 13 7 -1.3404 -0.0033
0 13 8 -1.4115 -0.0044
0 13 9 -0.7251 -0.0065
0 13 10 0.2246 -0.0074
0 13 11 0.5998 -0.0078
0 13 12 -0.0799 -0.0097
0 13 13 -0.8413 -0.0112
0 13 14 -0.3437 -0.0108
0 13 15 0.7201 -0.0122
0 13 16 0.8634 -0.0155
0 13 17 0.3766 -0.0136
0 14 0 -1.1029 -0.0059
0 14 1 -0.2165 -0.0090
0 14 2 0.7247 -0.0068
0 14 3 1.0855 -0.0022
0 14 4 0.7504 0.0009
0 14 5 0.2175 0.0040
0 14 6 0.2202 0.0064
0 14 7 0.6691 0.0057
0 14 8 0.8035 0.0046
0 14 9 0.2735 0.0050
0 14 10 -0.5424 0.0052
0 14 11 -0.7519 0.0059
0 14 12 0.0482 0.0085
0 14 13 0.7123 0.0098
0 14 14 0.1554 0.0094
0 14 15 -0.7077 0.0134
0 14 16 -0.7583 0.0208
0 15 0 1.5579 -0.0003
0 15 1 0.9865 -0.0000
0 15 2 0.1611 -0.0018
0 15 3 -0.3391 -0.0019
0 15 4 -0.3633 -0.0000
0 15 5 -0.2737 -0.0012
0 15 6 -0.5448 -0.0030
0 15 7 -1.0087 -0.0014
0 15 8 -1.0722 -0.0003
0 15 9 -0.4736 -0.0019
0 15 10 0.3523 -0.0035
0 15 11 0.4337 -0.0057
0 15 12 -0.4602 -0.0089
0 15 13 -1.0714 -0.0081
0 15 14 -0.6067 -0.0045
0 15 15 -0.0103 -0.0069
0 16 0 -0.7149 -0.0074
0 16 1 -0.2117 -0.0096
0 16 2 0.3008 -0.0073
0 16 3 0.4336 -0.0068
0 16 4 0.2375 -0.0065
0 16 5 0.0791 -0.0008
0 16 6 0.2761 0.0039
0 16 7 0.6446 0.0019
0 16 8 0.6706 -0.0011
0 16 9 0.0611 -0.0021
0 16 10 -0.7545 -0.0031
0 16 11 -0.8266 -0.0016
0 16 12 -0.0918 0.0022
0 16 13 0.2988 0.0011
0 16 14 -0.0690 -0.0032
0 17 0 1.2368 -0.0041
0 17 1 0.9086 -0.0069
0 17 2 0.5901 -0.0089
0 17 3 0.4719 -0.0025
0 17 4 0.3907 0.0044
0 17 5 0.1398 0.0032
0 17 6 -0.3600 0.0017
0 17 7 -0.8972 0.0050
0 17 8 -1.0372 0.0068
0 17 9 -0.5364 0.0062
0 17 10 0.1120 0.0062
0 17 11 0.0451 0.0031
0 17 12 -0.6107 -0.0024
0 18 0 -0.1998 -0.0133
0 18 1 0.1590 -0.0076
0 18 2 0.1735 -0.0006
0 18 3 -0.1140 -0.0027
0 18 4 -0.3509 -0.0043
0 18 5 -0.3464 0.0013
0 18 6 -0.0696 0.0034
0 18 8 0.4133 -0.0062
0 18 9 -0.0394 -0.0096
0 18 10 -0.5720 -0.0144
0 18 11 -0.4855 -0.0142
0 19 0 0.5267 0.0070
0 19 1 0.1549 0.0005
0 19 2 0.1589 -0.0032
0 19 3 0.3371 0.0048
0 19 4 0.3304 0.0101
0 19 5 0.0980 0.0062
0 19 6 -0.2963 0.0051
0 19 7 -0.7181 0.0081
0 19 8 -0.8200 0.0075
0 19 9 -0.4179 0.0074
0 20 0 -0.2145 -0.0188
1 -21 2 -0.2714 0.0068
1 -21 3 0.1367 0.0093
1 -21 4 0.1661 0.0081
1 -21 5 -0.1405 0.0030
1 -20 0 0.0440 -0.0109
1 -20 1 0.3790 -0.0083
1 -20 2 0.1400 -0.0048
1 -20 3 -0.3482 -0.0043
1 -20 4 -0.3706 0.0013
1 -20 5 -0.0792 0.0073
1 -20 6 -0.0127 0.0043
1 -20 7 -0.1565 -0.0030
1 -20 8 -0.2016 -0.0085
1 -19 0 -0.3484 -0.0006
1 -19 1 -0.5869 0.0035
1 -19 2 -0.2519 0.0103
1 -19 3 0.2022 0.0162
1 -19 4 0.1291 0.0118
1 -19 5 -0.1335 0.0040
1 -19 6 -0.0130 0.0010
1 -19 7 0.3667 -0.0004
1 -19 8 0.5737 -0.0021
1 -19 9 0.3920 -0.0050
1 -19 10 -0.0154 -0.0117
1 -19 11 -0.1770 -0.0160
1 -18 0 0.3473 0.0008
1 -18 1 0.5782 0.0040
1 -18 2 0.1664 0.0013
1 -18 3 -0.2570 -0.0018
1 -18 4 -0.0551 0.0011
1 -18 5 0.3121 0.0020
1 -18 6 0.2285 -0.0033
1 -18 7 -0.1749 -0.0105
1 -18 8 -0.4263 -0.0178
1 -18 9 -0.2313 -0.0207
1 -18 10 0.2339 -0.0144
1 -18 11 0.3962 -0.0076
1 -18 12 0.0697 -0.0074
1 -18 13 -0.2249 -0.0059
1 -17 0 -0.5501 -0.0017
1 -17 1 -0.7404 0.0018
1 -17 2 -0.2319 0.0100
1 -17 3 0.1903 0.0132
1 -17 4 -0.0877 0.0071
1 -17 5 -0.4960 -0.0002
1 -17 6 -0.3719 -0.0050
1 -17 7 0.1599 -0.0073
1 -17 8 0.5492 -0.0044
1 -17 9 0.3651 -0.0018
1 -17 10 -0.2005 -0.0046
1 -17 11 -0.4309 -0.0043
1 -17 12 -0.1033 0.0029
1 -17 13 0.1983 0.0067
1 -17 14 0.0503 0.0060
1 -16 0 0.4048 0.0051
1 -16 1 0.6220 0.0066
1 -16 2 0.0258 0.0017
1 -16 3 -0.4489 -0.0014
1 -16 4 -0.1519 -0.0008
1 -16 5 0.3177 -0.0017
1 -16 6 0.2714 -0.0032
1 -16 7 -0.2313 -0.0052
1 -16 8 -0.6445 -0.0103
1 -16 9 -0.4795 -0.0111
1 -16 10 0.0269 -0.0040
1 -16 11 0.1161 0.0005
1 -16 12 -0.2977 -0.0003
1 -16 13 -0.4963 0.0020
1 -16 14 -0.1379 0.0047
1 -16 15 0.3127 0.0017
1 -15 0 -0.5328 -0.0024
1 -15 1 -0.8917 0.0001
1 -15 2 -0.3411 0.0059
1 -15 3 0.0716 0.0071
1 -15 4 -0.2747 0.0041
1 -15 5 -0.7311 0.0010
1 -15 6 -0.6336 -0.0035
1 -15 7 -0.0625 -0.0053
1 -15 8 0.3848 -0.0005
1 -15 9 0.2060 0.0028
1 -15 10 -0.2329 0.0014
1 -15 11 -0.1315 0.0035
1 -15 12 0.4025 0.0078
1 -15 13 0.5275 0.0067
1 -15 14 0.0434 0.0059
1 -15 15 -0.3975 0.0099
1 -15 16 -0.3193 0.0108
1 -14 0 0.2189 0.0021
1 -14 1 0.6942 0.0016
1 -14 2 0.1977 -0.0017
1 -14 3 -0.1604 -0.0024
1 -14 4 0.1476 -0.0025
1 -14 5 0.4670 -0.0028
1 -14 6 0.3049 -0.0001
1 -14 7 -0.1324 0.0013
1 -14 8 -0.2579 -0.0014
1 -14 9 0.2252 -0.0012
1 -14 10 0.6470 0.0025
1 -14 11 0.2257 0.0019
1 -14 12 -0.5435 0.0003
1 -14 13 -0.5831 0.0028
1 -14 14 0.1438 0.0027
1 -14 15 0.7091 -0.0013
1 -14 16 0.5556 -0.0008
1 -14 17 0.1231 0.0028
1 -13 0 0.0942 -0.0091
1 -13 1 -0.3853 -0.0058
1 -13 2 -0.0777 -0.0010
1 -13 3 -0.1186 0.0012
1 -13 4 -0.6577 0.0032
1 -13 5 -0.8340 0.0041
1 -13 6 -0.3578 0.0011
1 -13 7 0.2763 -0.0007
1 -13 8 0.3600 0.0011
1 -13 9 -0.2158 0.0007
1 -13 10 -0.4655 -0.0010
1 -13 11 0.3331 0.0012
1 -13 12 1.2912 0.0023
1 -13 13 1.1885 -0.0001
1 -13 14 0.2377 0.0018
1 -13 15 -0.3600 0.0072
1 -13 16 -0.0340 0.0092
1 -13 17 0.5445 0.0109
1 -13 18 0.5328 0.0146
1 -12 0 -0.1206 0.0029
1 -12 1 0.2351 0.0019
1 -12 2 0.0193 0.0004
1 -12 3 0.3491 0.0005
1 -12 4 0.8783 -0.0009
1 -12 5 0.6401 -0.0025
1 -12 6 -0.2076 -0.0014
1 -12 7 -0.7509 -0.0011
1 -12 8 -0.2579 -0.0024
1 -12 9 0.9269 -0.0014
1 -12 10 1.2878 -0.0006
1 -12 11 0.1422 -0.0029
1 -12 12 -1.1386 -0.0024
1 -12 13 -1.0804 0.0010
1 -12 14 -0.0127 0.0013
1 -12 15 0.6751 0.0008
1 -12 16 0.3542 0.0035
1 -12 18 -0.0904 0.0022
1 -12 19 0.4632 0.0049
1 -11 0 0.0709 -0.0123
1 -11 1 0.0781 -0.0101
1 -11 2 -0.0125 -0.0067
1 -11 3 -1.2155 -0.0049
1 -11 4 -2.3026 -0.0021
1 -11 5 -1.9435 0.0009
1 -11 6 -0.6428 0.0014
1 -11 7 0.2487 0.0011
1 -11 8 -0.1834 0.0006
1 -11 9 -1.3824 -0.0015
1 -11 10 -1.5363 -0.0019
1 -11 11 -0.0940 0.0004
1 -11 12 1.2617 0.0005
1 -11 13 1.0938 -0.0003
1 -11 14 -0.0050 0.0026
1 -11 15 -0.5046 0.0054
1 -11 16 0.1432 0.0068
1 -11 17 0.9355 0.0119
1 -11 18 0.8145 0.0172
1 -11 19 0.1248 0.0152
1 -10 0 -1.2544 0.0053
1 -10 1 -1.6658 0.0039
1 -10 2 -1.3319 0.0021
1 -10 3 0.4950 0.0030
1 -10 4 1.7318 0.0027
1 -10 5 1.0112 -0.0001
1 -10 6 -0.6067 -0.0026
1 -10 7 -1.4007 -0.0040
1 -10 8 -0.4630 -0.0042
1 -10 9 1.2506 -0.0029
1 -10 10 1.5437 -0.0031
1 -10 11 -0.0118 -0.0043
1 -10 12 -1.4367 -0.0030
1 -10 13 -1.2715 -0.0010
1 -10 14 -0.1716 -0.0003
1 -10 15 0.3690 0.0026
1 -10 16 -0.1398 0.0061
1 -10 17 -0.6784 0.0043
1 -10 18 -0.3233 0.0018
1 -10 19 0.3509 0.0042
1 -10 20 0.4678 0.0058
1 -9 0 -0.2928 -0.0097
1 -9 1 1.2082 -0.0078
1 -9 2 0.9472 -0.0049
1 -9 3 -1.4658 -0.0057
1 -9 4 -3.0185 -0.0059
1 -9 5 -2.2695 -0.0027
1 -9 6 -0.5401 0.0004
1 -9 7 0.3841 0.0015
1 -9 8 -0.4241 0.0011
1 -9 9 -1.9366 0.0001
1 -9 10 -1.9742 0.0005
1 -9 11 -0.3841 0.0015
1 -9 12 0.8123 0.0015
1 -9 13 0.5194 0.0024
1 -9 14 -0.3674 0.0041
1 -9 15 -0.4621 0.0032
1 -9 16 0.4576 0.0029
1 -9 17 1.1457 0.0077
1 -9 18 0.7143 0.0118
1 -9 19 -0.0398 0.0106
1 -8 0 -1.7843 0.0086
1 -8 1 -2.9421 0.0047
1 -8 2 -1.6285 0.0006
1 -8 3 1.6861 0.0024
1 -8 4 3.3386 0.0039
1 -8 5 2.3895 0.0010
1 -8 6 0.5972 -0.0021
1 -8 7 -0.2955 -0.0030
1 -8 8 0.5383 -0.0030
1 -8 9 1.9352 -0.0026
1 -8 10 1.7727 -0.0024
1 -8 11 0.2128 -0.0020
1 -8 12 -0.7289 -0.0016
1 -8 13 -0.2977 -0.0023
1 -8 14 0.5227 -0.0024
1 -8 15 0.5519 0.0010
1 -8 16 -0.2453 0.0041
1 -8 17 -0.6306 0.0032
1 -8 18 -0.0113 0.0033
1 -8 19 0.5182 0.0061
1 -8 20 0.1700 0.0053
1 -8 21 -0.3982 -0.0001
1 -7 0 1.8023 -0.0065
1 -7 2 3.5895 0.0031
1 -7 3 0.3810 0.0008
1 -7 4 -1.1788 -0.0011
1 -7 5 -0.6978 0.0010
1 -7 6 0.1910 0.0023
1 -7 7 0.3489 0.0019
1 -7 8 -0.7549 0.0022
1 -7 9 -1.9531 0.0026
1 -7 10 -1.5035 0.0023
1 -7 11 -0.0670 0.0015
1 -7 12 0.4739 0.0011
1 -7 13 -0.0967 0.0023
1 -7 14 -0.6362 0.0030
1 -7 15 -0.2179 0.0012
1 -7 16 0.8525 0.0007
1 -7 17 1.1596 0.0032
1 -7 18 0.2941 0.0042
1 -7 19 -0.3683 0.0026
1 -7 20 -0.0620 0.0040
1 -7 21 0.3906 0.0088
1 -6 0 -2.7307 0.0198
1 -6 1 -4.2550 0.0133
1 -6 2 -1.8821 0.0063
1 -6 3 1.6709 0.0053
1 -6 4 2.6665 0.0028
1 -6 5 1.8230 -0.0022
1 -6 6 0.8884 -0.0037
1 -6 7 0.6215 -0.0028
1 -6 8 1.4034 -0.0030
1 -6 9 2.0564 -0.0028
1 -6 10 1.1994 -0.0010
1 -6 11 -0.0892 0.0009
1 -6 12 -0.1789 0.0015
1 -6 13 0.6396 0.0002
1 -6 14 1.1697 -0.0010
1 -6 15 0.7118 -0.0000
1 -6 16 -0.2411 0.0009
1 -6 17 -0.2889 0.0009
1 -6 18 0.6710 0.0032
1 -6 19 1.0379 0.0074
1 -6 20 0.2426 0.0077
1 -6 21 -0.5622 0.0027
1 -5 1 5.8230 0.0024
1 -5 2 3.5928 0.0043
1 -5 3 0.6949 0.0015
1 -5 4 0.0980 0.0022
1 -5 5 0.1802 0.0048
1 -5 6 -0.2456 0.0033
1 -5 7 -1.1036 0.0017
1 -5 8 -2.3718 0.0033
1 -5 9 -2.7929 0.0047
1 -5 10 -1.5024 0.0042
1 -5 11 -0.1230 0.0030
1 -5 12 -0.0765 0.0014
1 -5 13 -0.6861 0.0006
1 -5 14 -0.8091 0.0002
1 -5 15 0.0187 -0.0007
1 -5 16 1.0965 -0.0007
1 -5 17 0.9684 0.0008
1 -5 18 -0.2446 0.0005
1 -5 19 -0.7576 -0.0021
1 -5 20 -0.0794 -0.0026
1 -5 21 0.5690 0.0014
1 -5 22 0.4634 0.0058
1 -4 0 -7.7229 0.0215
1 -4 3 -2.1832 0.0100
1 -4 4 -1.9234 0.0013
1 -4 5 -1.7741 -0.0061
1 -4 6 -0.9471 -0.0057
1 -4 7 0.1732 -0.0036
1 -4 8 1.5036 -0.0035
1 -4 9 1.7631 -0.0023
1 -4 10 0.5014 -0.0002
1 -4 11 -0.4030 0.0014
1 -4 12 0.0435 0.0026
1 -4 13 0.8428 0.0026
1 -4 14 1.0047 0.0010
1 -4 15 0.2403 -0.0003
1 -4 16 -0.6726 -0.0014
1 -4 17 -0.3407 -0.0026
1 -4 18 0.8764 -0.0013
1 -4 19 1.1462 0.0036
1 -4 20 0.2123 0.0072
1 -4 21 -0.5472 0.0056
1 -4 22 -0.4295 0.0015
1 -3 1 3.1821 0.0054
1 -3 2 0.8650 -0.0025
1 -3 4 1.5611 -0.0022
1 -3 5 1.6374 0.0023
1 -3 6 0.4549 0.0009
1 -3 7 -1.1347 0.0006
1 -3 8 -2.7249 0.0029
1 -3 9 -2.8368 0.0038
1 -3 10 -1.4058 0.0041
1 -3 11 -0.4897 0.0039
1 -3 12 -0.7114 0.0014
1 -3 13 -1.0125 -0.0015
1 -3 14 -0.7115 -0.0026
1 -3 15 0.3203 -0.0033
1 -3 16 1.2572 -0.0030
1 -3 17 0.7837 -0.0005
1 -3 18 -0.5264 0.0013
1 -3 19 -0.8380 -0.0004
1 -3 20 -0.0600 -0.0019
1 -3 21 0.4536 0.0008
1 -3 22 0.1724 0.0049
1 -2 0 -10.9820 -0.0073
1 -2 1 -9.8836 -0.0030
1 -2 4 -4.2056 -0.0002
1 -2 5 -3.0126 -0.0051
1 -2 6 -1.1559 -0.0034
1 -2 7 0.6557 -0.0022
1 -2 9 2.1250 -0.0001
1 -2 10 0.8935 0.0001
1 -2 11 0.4528 -0.0004
1 -2 12 0.8651 0.0012
1 -2 13 1.0498 0.0024
1 -2 14 0.6287 0.0012
1 -2 15 -0.4236 0.0002
1 -2 16 -1.2635 -0.0007
1 -2 17 -0.7072 -0.0032
1 -2 18 0.4613 -0.0043
1 -2 19 0.5233 -0.0011
1 -2 20 -0.3277 0.0025
1 -2 21 -0.6923 0.0017
1 -2 22 -0.1917 -0.0007
1 -1 1 2.0097 0.0178
1 -1 2 1.2097 0.0025
1 -1 3 3.4345 -0.0039
1 -1 4 5.7794 0.0008
1 -1 5 5.4418 0.0033
1 -1 6 3.7359 0.0019
1 -1 7 1.5120 0.0021
1 -1 8 -0.5931 0.0016
1 -1 9 -1.0977 -0.0000
1 -1 10 -0.6468 0.0011
1 -1 11 -0.8852 0.0024
1 -1 12 -1.4027 0.0004
1 -1 13 -1.3345 -0.0017
1 -1 14 -0.6714 -0.0021
1 -1 15 0.4961 -0.0032
1 -1 16 1.2718 -0.0039
1 -1 17 0.6312 -0.0016
1 -1 18 -0.4230 0.0008
1 -1 19 -0.3235 0.0003
1 -1 20 0.4824 0.0004
1 -1 21 0.6318 0.0045
1 -1 22 -0.0372 0.0085
1 0 0 -5.3383 -0.0379
1 0 1 -2.7028 -0.0281
1 0 2 -0.0823 -0.0099
1 0 3 -1.1142 -0.0007
1 0 4 -2.1662 -0.0016
1 0 5 -1.2848 -0.0012
1 0 6 -0.0579 0.0001
1 0 7 1.1822 -0.0010
1 0 8 2.0559 -0.0001
1 0 9 1.5955 0.0020
1 0 10 0.9465 0.0008
1 0 11 1.3147 -0.0002
1 0 12 1.7462 0.0020
1 0 13 1.4834 0.0032
1 0 14 0.6651 0.0021
1 0 15 -0.5793 0.0019
1 0 16 -1.2746 0.0015
1 0 17 -0.5912 -0.0011
1 0 18 0.2481 -0.0026
1 0 19 -0.1136 -0.0006
1 0 20 -0.9442 0.0007
1 0 21 -0.8879 -0.0026
1 0 22 0.0364 -0.0059
1 1 1 1.7496 0.0345
1 1 2 2.1016 0.0208
1 1 3 5.5021 0.0143
1 1 4 7.3708 0.0139
1 1 5 6.5147 0.0105
1 1 6 4.7904 0.0073
1 1 7 2.6438 0.0059
1 1 8 0.9371 0.0018
1 1 9 0.5292 -0.0019
1 1 10 0.0838 -0.0005
1 1 11 -1.1055 0.0012
1 1 12 -1.8405 0.0002
1 1 13 -1.6608 -0.0002
1 1 14 -0.8306 0.0002
1 1 15 0.4328 -0.0014
1 1 16 1.0225 -0.0030
1 1 17 0.3254 -0.0024
1 1 18 -0.2610 -0.0023
1 1 19 0.3560 -0.0041
1 1 20 1.2109 -0.0033
1 1 21 1.0227 0.0031
1 1 22 -0.0034 0.0096
1 2 0 1.4841 -0.0338
1 2 2 3.8137 -0.0136
1 2 4 -1.3164 -0.0040
1 2 5 -1.1856 -0.0007
1 2 6 -0.6481 -0.0010
1 2 7 0.1674 -0.0031
1 2 8 0.4341 -0.0009
1 2 9 -0.1264 0.0018
1 2 10 0.0589 0.0011
1 2 11 1.1730 0.0012
1 2 12 1.8322 0.0033
1 2 13 1.6940 0.0034
1 2 14 0.9021 0.0021
1 2 15 -0.2765 0.0015
1 2 16 -0.6333 0.0004
1 2 17 0.1561 -0.0017
1 2 18 0.5502 -0.0012
1 2 19 -0.2647 0.0032
1 2 20 -1.1639 0.0063
1 2 21 -0.9607 0.0033
1 2 22 0.0389 -0.0015
1 3 1 -1.8692 0.0298
1 3 2 -1.1374 0.0222
1 3 4 3.5687 0.0145
1 3 5 3.3851 0.0083
1 3 6 2.6535 0.0059
1 3 7 1.5670 0.0052
1 3 8 1.1789 0.0009
1 3 9 1.4018 -0.0022
1 3 10 0.6968 -0.0012
1 3 11 -0.6975 -0.0003
1 3 12 -1.5141 -0.0007
1 3 13 -1.5613 -0.0002
1 3 14 -0.8300 0.0000
1 3 15 0.3003 -0.0011
1 3 16 0.5417 -0.0012
1 3 17 -0.1638 0.0005
1 3 18 -0.3123 0.0004
1 3 19 0.5552 -0.0033
1 3 20 1.2829 -0.0059
1 3 21 0.9158 -0.0026
1 4 0 1.9068 -0.0139
1 4 1 4.0319 -0.0143
1 4 2 2.5949 -0.0101
1 4 3 -0.4048 -0.0090
1 4 4 -1.6427 -0.0058
1 4 5 -1.6006 -0.0012
1 4 6 -1.0199 -0.0016
1 4 7 -0.2577 -0.0031
1 4 8 -0.3981 -0.0008
1 4 9 -0.9266 0.0015
1 4 10 -0.4394 0.0013
1 4 11 0.5861 0.0014
1 4 12 1.2024 0.0016
1 4 13 1.3159 0.0008
1 4 14 0.7436 0.0004
1 4 15 -0.0454 0.0009
1 4 16 0.0998 -0.0001
1 4 17 0.8389 -0.0029
1 4 18 0.7732 -0.0031
1 4 19 -0.2049 0.0023
1 4 20 -0.9835 0.0086
1 4 21 -0.8005 0.0097
1 5 0 -1.3447 0.0057
1 5 1 -4.1008 0.0045
1 5 2 -3.1629 0.0024
1 5 3 -0.7619 0.0029
1 5 4 0.6452 0.0000
1 5 5 1.3605 -0.0039
1 5 6 1.4321 -0.0028
1 5 7 1.1823 -0.0009
1 5 8 1.5041 -0.0023
1 5 9 1.6717 -0.0040
1 5 10 0.7937 -0.0041
1 5 11 -0.3370 -0.0036
1 5 12 -1.0263 -0.0020
1 5 13 -1.1709 0.0002
1 5 14 -0.5438 0.0008
1 5 15 0.1664 0.0000
1 5 16 -0.0339 0.0012
1 5 17 -0.5537 0.0055
1 5 18 -0.3406 0.0085
1 5 19 0.3798 0.0053
1 5 20 0.7479 -0.0007
1 5 21 0.3690 -0.0041
1 6 0 1.0470 -0.0078
1 6 1 2.3777 -0.0086
1 6 2 1.3045 -0.0091
1 6 3 -0.0788 -0.0095
1 6 4 -0.4998 -0.0043
1 6 5 -0.4958 0.0022
1 6 6 -0.1338 0.0033
1 6 7 0.0107 0.0022
1 6 8 -0.6090 0.0027
1 6 9 -0.9794 0.0036
1 6 10 -0.5148 0.0038
1 6 11 0.0758 0.0033
1 6 12 0.4983 0.0012
1 6 13 0.6391 -0.0008
1 6 14 0.2887 -0.0001
1 6 15 0.1640 0.0025
1 6 16 0.7391 0.0029
1 6 17 1.0877 -0.0015
1 6 18 0.5882 -0.0063
1 6 19 -0.1975 -0.0058
1 6 20 -0.5989 -0.0022
1 6 21 -0.4069 0.0008
1 7 0 -0.6323 -0.0089
1 7 2 -1.1295 -0.0084
1 7 3 -0.0359 -0.0046
1 7 4 0.6590 -0.0057
1 7 5 1.1116 -0.0081
1 7 6 1.1458 -0.0066
1 7 7 1.2659 -0.0039
1 7 8 1.5844 -0.0033
1 7 9 1.2043 -0.0045
1 7 10 0.2189 -0.0060
1 7 11 -0.5141 -0.0054
1 7 12 -0.8282 -0.0016
1 7 13 -0.6327 0.0030
1 7 14 -0.0797 0.0046
1 7 15 -0.0783 0.0025
1 7 16 -0.6515 0.0013
1 7 17 -0.7525 0.0044
1 7 18 -0.2472 0.0083
1 7 19 0.1817 0.0080
1 7 20 0.2407 0.0053
1 8 0 1.9457 -0.0061
1 8 1 1.7867 -0.0058
1 8 2 0.7221 -0.0079
1 8 3 0.0957 -0.0091
1 8 4 -0.0150 -0.0044
1 8 5 0.0359 0.0020
1 8 6 0.0036 0.0042
1 8 7 -0.6337 0.0033
1 8 8 -1.3909 0.0024
1 8 9 -1.2613 0.0031
1 8 10 -0.5599 0.0050
1 8 11 -0.0093 0.0055
1 8 12 0.2461 0.0028
1 8 13 0.0630 -0.0009
1 8 14 -0.1276 -0.0018
1 8 15 0.4493 0.0006
1 8 16 1.1735 0.0017
1 8 17 0.9868 -0.0021
1 8 18 0.2854 -0.0071
1 8 19 -0.1398 -0.0101
1 8 20 -0.1998 -0.0125
1 9 0 -0.6844 -0.0096
1 9 1 -0.7431 -0.0096
1 9 2 -0.0137 -0.0051
1 9 3 0.4162 0.0001
1 9 4 0.4390 0.0002
1 9 5 0.2512 -0.0022
1 9 6 0.3191 -0.0025
1 9 7 1.0097 -0.0008
1 9 8 1.4536 0.0005
1 9 9 0.8781 -0.0003
1 9 10 -0.0685 -0.0026
1 9 11 -0.6478 -0.0032
1 9 12 -0.6076 -0.0003
1 9 13 0.0246 0.0041
1 9 14 0.2933 0.0054
1 9 15 -0.4730 0.0026
1 9 16 -1.1513 -0.0002
1 9 17 -0.8163 -0.0004
1 9 18 -0.2018 -0.0004
1 9 19 0.0513 0.0002
1 10 0 1.9967 0.0033
1 10 1 0.9879 0.0029
1 10 2 -0.2840 -0.0019
1 10 3 -0.8542 -0.0070
1 10 4 -0.6222 -0.0073
1 10 5 -0.0621 -0.0046
1 10 6 -0.1381 -0.0030
1 10 7 -1.0930 -0.0031
1 10 8 -1.7195 -0.0034
1 10 9 -1.2908 -0.0019
1 10 10 -0.4205 0.0010
1 10 11 0.1937 0.0028
1 10 12 0.0735 0.0011
1 10 13 -0.6176 -0.0026
1 10 14 -0.5952 -0.0047
1 10 15 0.4886 -0.0046
1 10 16 1.1450 -0.0054
1 10 17 0.7538 -0.0061
1 10 18 0.2751 -0.0039
1 10 19 0.1391 -0.0027
1 11 0 -2.4966 -0.0077
1 11 1 -2.0305 -0.0086
1 11 2 -0.8925 -0.0052
1 11 3 -0.1075 -0.0004
1 11 4 -0.1315 0.0011
1 11 5 -0.5164 0.0007
1 11 6 -0.1793 0.0012
1 11 7 0.8906 0.0027
1 11 8 1.4214 0.0040
1 11 9 0.8959 0.0040
1 11 10 -0.0756 0.0022
1 11 11 -0.7079 0.0006
1 11 12 -0.3247 0.0009
1 11 13 0.6144 0.0018
1 11 14 0.5567 0.0010
1 11 15 -0.4942 0.0002
1 11 16 -0.9184 0.0016
1 11 17 -0.4581 0.0014
1 11 18 -0.0800 -0.0033
1 12 0 1.3969 0.0103
1 12 1 0.7637 0.0111
1 12 2 -0.3414 0.0067
1 12 3 -0.8855 0.0004
1 12 4 -0.3865 -0.0031
1 12 5 0.4134 -0.0046
1 12 6 0.2556 -0.0054
1 12 7 -0.7340 -0.0049
1 12 8 -1.3163 -0.0036
1 12 9 -0.9893 -0.0023
1 12 10 -0.1449 -0.0007
1 12 11 0.3867 0.0001
1 12 12 -0.1749 -0.0010
1 12 13 -1.0842 -0.0018
1 12 14 -0.7794 -0.0010
1 12 15 0.3339 -0.0024
1 12 16 0.7249 -0.0069
1 12 17 0.4798 -0.0070
1 13 0 -3.0296 -0.0010
1 13 1 -2.6815 -0.0045
1 13 2 -1.4456 -0.0050
1 13 3 -0.4786 -0.0044
1 13 4 -0.4439 -0.0045
1 13 5 -0.6750 -0.0028
1 13 6 -0.1559 -0.0003
1 13 7 0.8256 0.0006
1 13 8 1.2641 0.0005
1 13 9 0.8053 0.0008
1 13 10 -0.1853 0.0005
1 13 11 -0.6945 0.0004
1 13 12 0.0591 0.0009
1 13 13 1.0339 -0.0011
1 13 14 0.7961 -0.0049
1 13 15 0.0169 -0.0038
1 13 16 -0.1082 0.0029
1 14 0 0.8491 0.0094
1 14 1 0.7372 0.0114
1 14 2 0.0587 0.0093
1 14 3 -0.1931 0.0074
1 14 4 0.3519 0.0062
1 14 5 0.8637 0.0028
1 14 6 0.5027 0.0003
1 14 7 -0.3691 0.0022
1 14 8 -0.8895 0.0055
1 14 9 -0.6079 0.0071
1 14 10 0.2597 0.0078
1 14 11 0.6307 0.0064
1 14 12 -0.1471 0.0038
1 14 13 -0.8966 0.0052
1 14 14 -0.5560 0.0094
1 14 15 0.0043 0.0077
1 14 16 0.0042 0.0003
1 15 0 -2.3717 0.0076
1 15 1 -2.1835 0.0049
1 15 2 -1.3501 0.0025
1 15 4 -0.7839 -0.0083
1 15 5 -0.6663 -0.0067
1 15 7 0.8561 -0.0053
1 15 8 1.2628 -0.0071
1 15 9 0.8364 -0.0077
1 15 10 -0.1246 -0.0081
1 15 11 -0.4443 -0.0064
1 15 12 0.3016 -0.0034
1 15 13 0.8687 -0.0057
1 15 14 0.5611 -0.0112
1 15 15 0.2285 -0.0101
1 16 0 0.1616 0.0100
1 16 1 0.1373 0.0075
1 16 2 0.0085 0.0038
1 16 3 0.3370 0.0063
1 16 4 0.9348 0.0090
1 16 5 1.1409 0.0059
1 16 6 0.6895 0.0048
1 16 7 -0.0919 0.0096
1 16 8 -0.6313 0.0144
1 16 9 -0.4006 0.0174
1 16 10 0.3334 0.0197
1 16 11 0.4595 0.0177
1 16 12 -0.2170 0.0128
1 16 13 -0.6120 0.0128
1 17 0 -1.4182 0.0017
1 17 1 -1.0452 0.0040
1 17 2 -0.6697 0.0046
1 17 3 -0.6658 -0.0031
1 17 4 -0.7476 -0.0084
1 17 5 -0.5336 -0.0052
1 17 6 0.0136 -0.0035
1 17 7 0.6855 -0.0068
1 17 8 1.0491 -0.0089
1 17 9 0.6423 -0.0108
1 17 10 -0.1495 -0.0146
1 17 11 -0.3207 -0.0146
1 17 12 0.0964 -0.0116
1 18 0 0.0079 0.0171
1 18 1 -0.2199 0.0096
1 18 2 -0.0341 0.0043
1 18 3 0.5581 0.0089
1 18 4 1.0296 0.0110
1 18 5 1.0767 0.0068
1 18 6 0.6826 0.0078
1 18 7 -0.0469 0.0135
1 18 8 -0.6369 0.0159
1 18 9 -0.5411 0.0179
1 18 10 -0.0969 0.0218
1 19 0 -0.4185 -0.0121
1 19 1 0.0130 -0.0055
1 19 2 -0.0164 -0.0024
1 19 3 -0.3435 -0.0078
1 19 4 -0.5504 -0.0072
1 19 5 -0.5874 -0.0006
1 19 6 -0.4421 -0.0008
1 19 7 -0.0461 -0.0048
1 19 8 0.2547 -0.0049
1 20 0 0.0278 0.0212
1 20 1 -0.3551 0.0159
1 20 4 0.3203 0.0177
2 -21 0 -0.0768 -0.0005
2 -21 1 0.2607 -0.0043
2 -21 2 0.3053 -0.0090
2 -21 3 0.0755 -0.0134
2 -21 4 0.0381 -0.0079
2 -20 0 -0.1762 -0.0088
2 -20 1 -0.4299 -0.0092
2 -20 2 -0.2856 -0.0028
2 -20 3 0.0677 0.0054
2 -20 4 0.0638 0.0056
2 -20 5 -0.2009 0.0044
2 -20 6 -0.2807 0.0084
2 -20 7 -0.0957 0.0126
2 -20 8 0.0897 0.0154
2 -19 0 -0.0441 0.0040
2 -19 1 0.3545 0.0026
2 -19 2 0.2865 -0.0041
2 -19 3 0.0559 -0.0078
2 -19 4 0.2374 -0.0013
2 -19 5 0.5732 0.0062
2 -19 6 0.5221 0.0085
2 -19 7 0.0782 0.0077
2 -19 8 -0.3224 0.0021
2 -19 9 -0.2408 -0.0047
2 -19 10 0.2185 -0.0045
2 -18 0 -0.1848 -0.0167
2 -18 1 -0.4376 -0.0162
2 -18 2 -0.0867 -0.0063
2 -18 3 0.3093 0.0025
2 -18 4 0.0652 0.0043
2 -18 5 -0.4461 0.0050
2 -18 6 -0.5480 0.0052
2 -18 7 -0.1796 0.0038
2 -18 8 0.1816 0.0053
2 -18 9 0.0374 0.0053
2 -18 10 -0.4582 -0.0027
2 -18 11 -0.5893 -0.0098
2 -18 12 -0.1665 -0.0086
2 -17 0 0.1324 0.0078
2 -17 1 0.6386 0.0086
2 -17 2 0.3809 0.0033
2 -17 3 0.0689 0.0014
2 -17 4 0.4065 0.0039
2 -17 5 0.9023 0.0052
2 -17 6 0.8244 0.0064
2 -17 7 0.1713 0.0054
2 -17 8 -0.4256 -0.0028
2 -17 9 -0.3531 -0.0103
2 -17 10 0.1683 -0.0091
2 -17 11 0.3167 -0.0079
2 -17 12 -0.0652 -0.0105
2 -17 13 -0.3107 -0.0092
2 -16 0 0.1298 -0.0096
2 -16 1 -0.2983 -0.0096
2 -16 2 0.1451 -0.0041
2 -16 3 0.5118 -0.0009
2 -16 4 0.0282 0.0005
2 -16 5 -0.7290 0.0017
2 -16 6 -0.9606 -0.0019
2 -16 7 -0.6264 -0.0058
2 -16 8 -0.3376 -0.0033
2 -16 9 -0.6212 -0.0023
2 -16 10 -1.0874 -0.0070
2 -16 11 -0.9100 -0.0079
2 -16 12 -0.1843 -0.0045
2 -16 13 0.2100 -0.0051
2 -16 14 -0.0290 -0.0061
2 -16 15 -0.3458 -0.0020
2 -15 0 0.0717 0.0121
2 -15 1 0.6349 0.0104
2 -15 2 0.2415 0.0061
2 -15 3 -0.0595 0.0042
2 -15 4 0.3627 0.0017
2 -15 5 0.7776 -0.0008
2 -15 6 0.4819 0.0018
2 -15 7 -0.3096 0.0032
2 -15 8 -0.7684 -0.0018
2 -15 9 -0.4027 -0.0043
2 -15 10 0.1505 -0.0015
2 -15 11 -0.0173 -0.0019
2 -15 12 -0.6361 -0.0032
2 -15 13 -0.7385 0.0003
2 -15 14 -0.1872 0.0013
2 -15 15 0.2465 -0.0042
2 -15 16 0.0993 -0.0085
2 -14 0 0.2953 -0.0049
2 -14 1 -0.1642 -0.0060
2 -14 2 0.2637 -0.0059
2 -14 3 0.3242 -0.0062
2 -14 4 -0.4271 -0.0030
2 -14 5 -1.0687 0.0004
2 -14 6 -0.9902 -0.0016
2 -14 7 -0.5835 -0.0028
2 -14 8 -0.6719 0.0006
2 -14 9 -1.4229 0.0009
2 -14 10 -1.8195 -0.0014
2 -14 11 -1.0267 0.0004
2 -14 12 0.2072 0.0013
2 -14 13 0.5818 -0.0033
2 -14 14 0.0198 -0.0056
2 -14 15 -0.4569 -0.0039
2 -14 16 -0.2459 -0.0042
2 -14 17 0.1661 -0.0051
2 -13 0 0.2095 0.0095
2 -13 1 0.4870 0.0064
2 -13 2 0.1054 0.0040
2 -13 3 0.3659 0.0029
2 -13 4 1.1704 -0.0009
2 -13 5 1.2651 -0.0035
2 -13 6 0.3288 -0.0007
2 -13 7 -0.6942 0.0010
2 -13 8 -0.6573 -0.0003
2 -13 9 0.4188 0.0012
2 -13 10 1.1033 0.0028
2 -13 11 0.4757 -0.0001
2 -13 12 -0.5203 -0.0011
2 -13 13 -0.5524 0.0017
2 -13 14 0.2511 0.0008
2 -13 15 0.6767 -0.0034
2 -13 16 0.1644 -0.0064
2 -13 17 -0.5221 -0.0103
2 -12 0 0.6574 -0.0064
2 -12 1 0.6940 -0.0078
2 -12 2 0.9712 -0.0095
2 -12 3 0.0658 -0.0105
2 -12 4 -1.3137 -0.0064
2 -12 5 -1.5812 -0.0012
2 -12 6 -0.6692 0.0008
2 -12 7 0.1264 0.0033
2 -12 8 -0.3646 0.0058
2 -12 9 -1.7140 0.0042
2 -12 10 -2.1098 0.0027
2 -12 11 -0.8053 0.0042
2 -12 12 0.7664 0.0026
2 -12 13 1.0186 -0.0024
2 -12 14 0.1514 -0.0051
2 -12 15 -0.4190 -0.0067
2 -12 16 -0.0078 -0.0083
2 -12 17 0.5870 -0.0059
2 -12 18 0.5259 -0.0028
2 -11 0 0.4065 0.0006
2 -11 1 -0.5229 -0.0011
2 -11 2 -1.0179 -0.0012
2 -11 3 0.3035 0.0005
2 -11 4 1.8576 -0.0002
2 -11 5 1.7036 -0.0015
2 -11 6 0.1381 -0.0010
2 -11 7 -1.0434 -0.0012
2 -11 8 -0.4500 -0.0013
2 -11 9 1.2774 0.0009
2 -11 10 2.0326 0.0008
2 -11 11 1.0822 -0.0021
2 -11 12 -0.0777 -0.0026
2 -11 13 -0.0306 -0.0013
2 -11 14 0.8211 -0.0015
2 -11 15 1.0473 -0.0013
2 -11 16 0.1788 -0.0019
2 -11 17 -0.6779 -0.0069
2 -11 18 -0.5980 -0.0103
2 -11 19 -0.0514 -0.0071
2 -10 0 0.3173 -0.0062
2 -10 1 1.2471 -0.0056
2 -10 2 1.1653 -0.0059
2 -10 3 -1.0724 -0.0077
2 -10 4 -3.0924 -0.0065
2 -10 5 -2.8973 -0.0026
2 -10 6 -1.1815 0.0012
2 -10 7 0.0357 0.0045
2 -10 8 -0.5692 0.0055
2 -10 9 -2.0784 0.0036
2 -10 10 -2.3100 0.0027
2 -10 11 -0.8634 0.0032
2 -10 12 0.4938 0.0018
2 -10 13 0.4121 -0.0001
2 -10 14 -0.5516 -0.0020
2 -10 15 -0.8994 -0.0057
2 -10 16 -0.1921 -0.0077
2 -10 17 0.4316 -0.0048
2 -10 18 0.2074 -0.0033
2 -10 19 -0.1776 -0.0056
2 -9 0 -1.2621 -0.0060
2 -9 1 -3.7897 -0.0081
2 -9 2 -4.1057 -0.0083
2 -9 3 -1.5114 -0.0040
2 -9 4 0.8101 -0.0007
2 -9 5 0.8761 -0.0003
2 -9 6 -0.4215 -0.0006
2 -9 7 -1.1272 -0.0011
2 -9 8 -0.0714 -0.0010
2 -9 9 1.6761 -0.0000
2 -9 10 2.0355 -0.0001
2 -9 11 0.9079 -0.0008
2 -9 12 0.0187 -0.0006
2 -9 13 0.3316 -0.0007
2 -9 14 1.0817 -0.0004
2 -9 15 0.9308 0.0019
2 -9 16 -0.1757 0.0018
2 -9 17 -0.8140 -0.0023
2 -9 18 -0.3558 -0.0033
2 -9 19 0.1732 -0.0003
2 -9 20 0.0918 -0.0013
2 -8 0 -0.2259 -0.0081
2 -8 1 1.8686 -0.0033
2 -8 2 1.3975 0.0002
2 -8 3 -1.4824 -0.0012
2 -8 4 -3.2390 -0.0014
2 -8 5 -2.6005 0.0013
2 -8 6 -0.9120 0.0033
2 -8 7 -0.0031 0.0039
2 -8 8 -0.7741 0.0037
2 -8 9 -1.9760 0.0024
2 -8 10 -1.7597 0.0010
2 -8 11 -0.4752 -0.0002
2 -8 12 0.1513 -0.0009
2 -8 13 -0.4670 -0.0006
2 -8 14 -1.3538 -0.0013
2 -8 15 -1.2433 -0.0041
2 -8 16 -0.2859 -0.0049
2 -8 17 0.0390 -0.0032
2 -8 18 -0.6042 -0.0049
2 -8 19 -0.9099 -0.0081
2 -8 20 -0.3497 -0.0056
2 -7 0 -2.5128 -0.0084
2 -7 1 -5.7989 -0.0103
2 -7 2 -5.2652 -0.0098
2 -7 3 -2.1137 -0.0042
2 -7 4 -0.0747 -0.0009
2 -7 5 0.1591 -0.0010
2 -7 6 -0.1854 -0.0003
2 -7 7 0.1065 0.0003
2 -7 8 1.4807 -0.0007
2 -7 9 2.5800 -0.0015
2 -7 10 2.0071 -0.0012
2 -7 11 0.6726 -0.0000
2 -7 12 0.2269 0.0012
2 -7 13 0.8154 0.0017
2 -7 14 1.3063 0.0028
2 -7 15 0.6559 0.0044
2 -7 16 -0.5922 0.0031
2 -7 17 -0.7730 0.0002
2 -7 18 0.1867 0.0012
2 -7 19 0.6563 0.0042
2 -7 20 0.1100 0.0031
2 -7 21 -0.5036 -0.0014
2 -6 0 2.2002 -0.0077
2 -6 2 3.4579 0.0029
2 -6 3 0.7663 0.0026
2 -6 4 -0.0118 0.0049
2 -6 5 0.6141 0.0078
2 -6 6 1.1969 0.0061
2 -6 7 0.8517 0.0032
2 -6 8 -0.5223 0.0021
2 -6 9 -1.3762 0.0010
2 -6 10 -0.6357 -0.0006
2 -6 11 0.4064 -0.0020
2 -6 12 0.3198 -0.0027
2 -6 13 -0.6266 -0.0024
2 -6 14 -1.2222 -0.0025
2 -6 15 -0.6041 -0.0029
2 -6 16 0.4467 -0.0015
2 -6 17 0.2587 -0.0003
2 -6 18 -0.9255 -0.0031
2 -6 19 -1.2819 -0.0076
2 -6 20 -0.4555 -0.0085
2 -6 21 0.3659 -0.0051
2 -5 2 -3.1016 -0.0028
2 -5 3 -1.3820 0.0034
2 -5 4 -1.2747 0.0025
2 -5 5 -1.4676 -0.0002
2 -5 6 -0.9739 0.0009
2 -5 7 0.3938 0.0014
2 -5 8 2.2541 -0.0007
2 -5 9 2.9148 -0.0023
2 -5 10 1.8000 -0.0025
2 -5 11 0.6531 -0.0016
2 -5 12 0.6900 0.0007
2 -5 13 1.3297 0.0033
2 -5 14 1.3968 0.0053
2 -5 15 0.2555 0.0059
2 -5 16 -1.0507 0.0037
2 -5 17 -0.8093 0.0004
2 -5 18 0.4975 -0.0003
2 -5 19 0.9174 0.0016
2 -5 20 0.1790 0.0022
2 -5 21 -0.4993 -0.0003
2 -4 1 4.9645 0.0114
2 -4 2 2.4318 0.0073
2 -4 3 0.7857 0.0039
2 -4 4 1.3766 0.0072
2 -4 5 2.0193 0.0090
2 -4 6 1.8367 0.0050
2 -4 7 0.7036 0.0014
2 -4 8 -0.9162 0.0000
2 -4 9 -1.2916 -0.0011
2 -4 10 -0.2144 -0.0013
2 -4 11 0.4710 -0.0007
2 -4 12 0.0042 -0.0012
2 -4 13 -0.7760 -0.0019
2 -4 14 -0.8368 -0.0020
2 -4 15 0.2535 -0.0016
2 -4 16 1.3244 -0.0001
2 -4 17 0.7807 0.0018
2 -4 18 -0.6269 0.0011
2 -4 19 -0.9433 -0.0029
2 -4 20 -0.1134 -0.0065
2 -4 21 0.5375 -0.0063
2 -3 0 0.1239 -0.0194
2 -3 2 -2.2552 -0.0026
2 -3 3 -2.9913 0.0043
2 -3 4 -4.7407 0.0014
2 -3 5 -5.0657 -0.0009
2 -3 6 -3.8892 0.0008
2 -3 7 -1.6198 0.0011
2 -3 8 0.8261 0.0003
2 -3 9 1.5920 0.0001
2 -3 10 0.8941 -0.0013
2 -3 11 0.6410 -0.0025
2 -3 12 1.1912 -0.0007
2 -3 13 1.6421 0.0021
2 -3 14 1.2203 0.0041
2 -3 15 -0.2796 0.0054
2 -3 16 -1.5442 0.0046
2 -3 17 -1.0655 0.0011
2 -3 18 0.2239 -0.0019
2 -3 19 0.4477 -0.0020
2 -3 20 -0.2813 -0.0015
2 -3 21 -0.6724 -0.0038
2 -2 0 -1.4061 0.0289
2 -2 3 -3.3824 0.0044
2 -2 4 -0.8900 0.0055
2 -2 5 0.5469 0.0050
2 -2 6 0.9286 0.0018
2 -2 7 0.2505 0.0003
2 -2 8 -0.7766 -0.0016
2 -2 9 -0.5838 -0.0039
2 -2 10 0.1957 -0.0029
2 -2 11 -0.0294 -0.0011
2 -2 12 -0.9448 -0.0016
2 -2 13 -1.5201 -0.0019
2 -2 14 -1.1628 -0.0011
2 -2 15 0.2041 -0.0011
2 -2 16 1.2275 -0.0008
2 -2 17 0.6080 0.0013
2 -2 18 -0.5106 0.0023
2 -2 19 -0.4176 -0.0001
2 -2 20 0.4849 -0.0029
2 -2 21 0.8170 -0.0017
2 -1 0 -1.4486 -0.0283
2 -1 1 -1.6543 -0.0268
2 -1 2 -1.1056 -0.0149
2 -1 3 -3.2875 -0.0080
2 -1 4 -5.4235 -0.0075
2 -1 5 -5.4984 -0.0049
2 -1 6 -4.3051 -0.0020
2 -1 7 -2.2054 -0.0015
2 -1 8 -0.3230 0.0005
2 -1 9 -0.0516 0.0022
2 -1 10 -0.2699 -0.0001
2 -1 11 0.4109 -0.0023
2 -1 12 1.3250 -0.0013
2 -1 13 1.6127 0.0001
2 -1 14 0.9396 0.0013
2 -1 15 -0.6130 0.0039
2 -1 16 -1.6071 0.0057
2 -1 17 -0.9375 0.0039
2 -1 18 0.0694 0.0015
2 -1 19 -0.1313 0.0012
2 -1 20 -0.9370 -0.0001
2 -1 21 -0.9919 -0.0057
2 0 0 -5.7247 0.0216
2 0 1 -7.5830 0.0201
2 0 2 -8.0036 0.0097
2 0 3 -4.6455 0.0049
2 0 5 0.5747 0.0024
2 0 6 1.3165 0.0018
2 0 7 0.9762 0.0024
2 0 9 1.1184 -0.0045
2 0 10 1.1190 -0.0038
2 0 11 -0.1869 -0.0029
2 0 12 -1.5844 -0.0034
2 0 13 -2.2100 -0.0019
2 0 14 -1.7630 0.0004
2 0 15 -0.3907 0.0005
2 0 16 0.4105 0.0001
2 0 17 -0.2294 0.0010
2 0 18 -0.8375 0.0000
2 0 19 -0.1251 -0.0045
2 0 20 1.0159 -0.0073
2 0 21 1.1520 -0.0040
2 1 0 0.3030 -0.0189
2 1 1 3.4112 -0.0216
2 1 2 4.0989 -0.0153
2 1 3 1.3923 -0.0120
2 1 4 -0.7618 -0.0088
2 1 5 -1.4128 -0.0035
2 1 6 -1.3067 -0.0023
2 1 7 -0.5648 -0.0029
2 1 8 -0.4466 -0.0000
2 1 9 -1.3506 0.0019
2 1 10 -1.4788 0.0001
2 1 11 -0.3507 -0.0006
2 1 12 0.7582 0.0007
2 1 13 1.2102 0.0008
2 1 14 0.7163 0.0009
2 1 15 -0.5121 0.0030
2 1 16 -0.9467 0.0042
2 1 17 -0.0067 0.0025
2 1 18 0.6863 0.0019
2 1 19 0.0417 0.0043
2 1 20 -0.9261 0.0045
2 1 21 -0.8596 -0.0013
2 2 2 -4.9388 0.0037
2 2 3 -1.8186 0.0052
2 2 4 0.3819 0.0040
2 2 5 1.2562 0.0008
2 2 6 1.3165 0.0020
2 2 7 0.7610 0.0037
2 2 8 0.9471 0.0008
2 2 9 1.7922 -0.0016
2 2 10 1.4844 -0.0012
2 2 11 0.0357 -0.0015
2 2 12 -1.2624 -0.0019
2 2 13 -1.9059 -0.0000
2 2 14 -1.5154 0.0016
2 2 15 -0.3884 0.0011
2 2 16 -0.0673 0.0009
2 2 17 -0.8469 0.0019
2 2 18 -1.0954 -0.0004
2 2 19 -0.0427 -0.0075
2 2 20 1.1429 -0.0127
2 2 21 1.1605 -0.0109
2 3 0 3.1426 0.0077
2 3 1 7.1489 0.0049
2 3 3 4.5684 0.0003
2 3 4 2.4194 0.0016
2 3 5 1.0370 0.0045
2 3 6 0.3886 0.0022
2 3 7 0.2163 -0.0002
2 3 8 -0.7695 0.0013
2 3 9 -2.0170 0.0022
2 3 10 -1.8875 0.0016
2 3 11 -0.7609 0.0023
2 3 12 0.2882 0.0025
2 3 13 0.8959 0.0009
2 3 14 0.5911 0.0001
2 3 15 -0.2146 0.0008
2 3 16 -0.0674 -0.0006
2 3 17 0.9818 -0.0045
2 3 18 1.3417 -0.0056
2 3 19 0.4965 -0.0007
2 3 20 -0.4387 0.0043
2 3 21 -0.3871 0.0045
2 4 0 1.2029 -0.0044
2 4 2 -1.7642 -0.0001
2 4 3 -0.4469 0.0028
2 4 4 0.1365 -0.0004
2 4 5 0.2470 -0.0044
2 4 6 -0.0973 -0.0028
2 4 7 -0.3427 -0.0003
2 4 8 0.5635 -0.0002
2 4 9 1.5985 0.0001
2 4 10 1.3889 0.0004
2 4 11 0.5002 -0.0005
2 4 12 -0.3462 -0.0007
2 4 13 -0.8738 0.0003
2 4 14 -0.5562 -0.0003
2 4 15 0.0737 -0.0025
2 4 16 -0.2112 -0.0019
2 4 17 -1.0319 0.0024
2 4 18 -1.0411 0.0046
2 4 19 -0.0983 0.0007
2 4 20 0.7275 -0.0043
2 4 21 0.5921 -0.0060
2 5 0 2.4438 0.0219
2 5 1 5.0822 0.0203
2 5 3 3.0278 0.0061
2 5 4 1.7209 0.0053
2 5 5 0.7885 0.0064
2 5 6 0.5107 0.0040
2 5 7 0.2189 0.0019
2 5 8 -0.8071 0.0021
2 5 9 -1.4425 0.0025
2 5 10 -0.9697 0.0031
2 5 11 -0.2030 0.0034
2 5 12 0.4275 0.0012
2 5 13 0.7168 -0.0019
2 5 14 0.2945 -0.0025
2 5 15 -0.0906 -0.0005
2 5 16 0.4546 -0.0009
2 5 17 1.2294 -0.0056
2 5 18 1.1827 -0.0089
2 5 19 0.4316 -0.0063
2 5 20 -0.1703 -0.0018
2 6 0 0.6482 -0.0026
2 6 1 -0.8107 -0.0046
2 6 2 -0.6277 -0.0019
2 6 3 -0.2323 0.0007
2 6 4 -0.2228 -0.0028
2 6 5 -0.3311 -0.0064
2 6 6 -0.5136 -0.0054
2 6 7 0.0019 -0.0025
2 6 8 1.2458 -0.0003
2 6 9 1.8034 0.0005
2 6 10 1.3562 -0.0008
2 6 11 0.7203 -0.0024
2 6 12 0.1434 -0.0019
2 6 13 -0.0955 -0.0006
2 6 14 0.1989 -0.0018
2 6 15 0.1878 -0.0050
2 6 16 -0.5319 -0.0048
2 6 17 -1.0533 0.0013
2 6 18 -0.7950 0.0076
2 6 19 -0.1669 0.0094
2 6 20 0.1706 0.0096
2 7 0 1.9576 0.0155
2 7 1 2.9548 0.0145
2 7 2 2.3689 0.0069
2 7 3 1.6367 -0.0006
2 7 4 1.2798 -0.0014
2 7 5 1.2566 0.0003
2 7 6 1.2630 0.0002
2 7 7 0.4946 -0.0006
2 7 8 -0.5886 -0.0010
2 7 9 -0.7233 -0.0002
2 7 10 -0.1373 0.0018
2 7 11 0.3449 0.0026
2 7 12 0.5586 0.0002
2 7 13 0.2855 -0.0026
2 7 14 -0.2229 -0.0018
2 7 15 -0.0336 0.0027
2 7 16 0.7087 0.0052
2 7 17 0.9678 0.0026
2 7 18 0.5790 -0.0008
2 7 19 0.0656 -0.0027
2 7 20 -0.1537 -0.0061
2 8 0 -0.4358 -0.0068
2 8 1 -0.4599 -0.0079
2 8 2 0.2765 -0.0030
2 8 3 0.6359 0.0021
2 8 4 0.3423 0.0022
2 8 5 -0.3088 0.0006
2 8 6 -0.4371 0.0009
2 8 7 0.6386 0.0026
2 8 8 1.8214 0.0041
2 8 9 1.8499 0.0033
2 8 10 1.1606 0.0003
2 8 11 0.5083 -0.0018
2 8 12 0.2112 -0.0011
2 8 13 0.5113 0.0009
2 8 14 0.7548 0.0002
2 8 15 0.0979 -0.0031
2 8 16 -0.7823 -0.0042
2 8 17 -0.9115 -0.0017
2 8 18 -0.5386 0.0002
2 8 19 -0.2033 0.0021
2 9 0 3.4373 0.0083
2 9 1 3.4797 0.0094
2 9 2 2.4329 0.0045
2 9 3 1.5398 -0.0012
2 9 4 1.4787 -0.0030
2 9 5 1.9875 -0.0028
2 9 6 1.8099 -0.0032
2 9 7 0.4511 -0.0044
2 9 8 -0.6992 -0.0052
2 9 9 -0.6507 -0.0040
2 9 10 0.0063 -0.0011
2 9 11 0.5525 0.0010
2 9 12 0.4703 0.0007
2 9 13 -0.3246 -0.0001
2 9 14 -0.7128 0.0019
2 9 15 -0.0333 0.0058
2 9 16 0.6246 0.0072
2 9 17 0.4924 0.0066
2 9 18 0.0989 0.0079
2 9 19 -0.1423 0.0068
2 10 0 -0.6947 -0.0099
2 10 1 -0.7107 -0.0101
2 10 2 0.0977 -0.0052
2 10 3 0.5591 0.0005
2 10 4 -0.0983 0.0031
2 10 5 -1.2522 0.0038
2 10 6 -1.2433 0.0042
2 10 7 0.1631 0.0048
2 10 8 1.3522 0.0048
2 10 9 1.4297 0.0035
2 10 10 0.8303 0.0014
2 10 11 0.2202 0.0002
2 10 12 0.3584 0.0010
2 10 13 1.1389 0.0016
2 10 14 1.1650 -0.0004
2 10 15 0.1379 -0.0029
2 10 16 -0.5837 -0.0027
2 10 17 -0.5241 -0.0037
2 10 18 -0.3157 -0.0095
2 11 0 3.5290 0.0027
2 11 1 3.4739 0.0072
2 11 2 2.1295 0.0071
2 11 3 0.9324 0.0050
2 11 4 1.0470 0.0032
2 11 5 1.7974 0.0008
2 11 6 1.5106 -0.0019
2 11 7 0.1931 -0.0037
2 11 8 -0.7032 -0.0039
2 11 9 -0.5855 -0.0026
2 11 10 0.1639 -0.0005
2 11 11 0.7678 0.0008
2 11 12 0.2897 0.0009
2 11 13 -0.8290 0.0020
2 11 14 -0.9971 0.0052
2 11 15 -0.2403 0.0062
2 11 16 0.1177 0.0028
2 11 17 -0.0119 0.0025
2 11 18 -0.0496 0.0090
2 12 0 -0.6676 -0.0052
2 12 1 -1.1931 -0.0073
2 12 2 -0.5943 -0.0065
2 12 3 -0.2281 -0.0055
2 12 4 -1.0792 -0.0050
2 12 5 -2.1360 -0.0037
2 12 6 -1.8156 -0.0024
2 12 7 -0.4069 -0.0027
2 12 8 0.7199 -0.0040
2 12 9 0.9399 -0.0049
2 12 10 0.3594 -0.0050
2 12 11 -0.1728 -0.0034
2 12 12 0.3561 -0.0013
2 12 13 1.2564 -0.0021
2 12 14 1.0912 -0.0059
2 12 15 0.3111 -0.0061
2 12 16 0.0677 -0.0014
2 12 17 0.1209 -0.0014
2 13 0 2.3448 -0.0077
2 13 1 2.4065 -0.0028
2 13 2 1.2174 0.0008
2 13 3 0.3132 0.0046
2 13 4 0.6658 0.0065
2 13 5 1.2766 0.0043
2 13 6 0.9075 0.0015
2 13 7 -0.0728 0.0015
2 13 8 -0.7020 0.0034
2 13 9 -0.5388 0.0054
2 13 10 0.3176 0.0066
2 13 11 0.8417 0.0057
2 13 12 0.1395 0.0037
2 13 13 -0.7770 0.0054
2 13 14 -0.6720 0.0097
2 13 15 -0.2152 0.0085
2 13 16 -0.1792 0.0020
2 14 0 -0.1007 -0.0023
2 14 1 -0.6699 -0.0025
2 14 2 -0.4138 -0.0031
2 14 3 -0.5704 -0.0068
2 14 4 -1.5635 -0.0098
2 14 5 -2.2469 -0.0087
2 14 6 -1.7482 -0.0076
2 14 7 -0.5693 -0.0099
2 14 8 0.4284 -0.0127
2 14 9 0.6217 -0.0143
2 14 10 -0.0175 -0.0144
2 14 11 -0.3695 -0.0112
2 14 12 0.2945 -0.0066
2 14 13 0.9055 -0.0067
2 14 14 0.6979 -0.0097
2 14 15 0.4944 -0.0069
2 15 0 1.4599 -0.0093
2 15 1 1.1947 -0.0090
2 15 2 0.3173 -0.0070
2 15 3 0.0312 -0.0004
2 15 4 0.5306 0.0038
2 15 5 0.8637 0.0021
2 15 6 0.5121 0.0010
2 15 7 -0.1824 0.0039
2 15 8 -0.6953 0.0074
2 15 9 -0.4746 0.0108
2 15 10 0.3875 0.0139
2 15 11 0.7339 0.0134
2 15 12 0.1716 0.0105
2 15 13 -0.1863 0.0117
2 15 14 0.0278 0.0146
2 16 0 0.2281 -0.0098
2 16 1 0.1166 -0.0054
2 16 2 0.1003 -0.0032
2 16 3 -0.5369 -0.0074
2 16 4 -1.4728 -0.0093
2 16 5 -1.8492 -0.0059
2 16 6 -1.4137 -0.0052
2 16 7 -0.4652 -0.0085
2 16 8 0.4393 -0.0107
2 16 9 0.5608 -0.0124
2 16 10 0.0065 -0.0147
2 16 11 -0.1412 -0.0134
2 16 12 0.2662 -0.0095
2 16 13 0.3430 -0.0091
2 17 0 0.8236 0.0016
2 17 1 0.2234 -0.0032
2 17 2 -0.2219 -0.0044
2 17 3 0.0175 0.0011
2 17 4 0.5523 0.0021
2 17 5 0.8475 -0.0023
2 17 6 0.7528 -0.0021
2 17 7 0.2707 0.0019
2 17 8 -0.2359 0.0037
2 17 9 -0.1240 0.0063
2 17 10 0.3714 0.0113
2 17 11 0.3782 0.0133
2 18 0 0.3404 -0.0183
2 18 1 0.7145 -0.0134
2 18 2 0.6280 -0.0118
2 18 3 0.0146 -0.0149
2 18 4 -0.5936 -0.0108
2 18 5 -0.9042 -0.0024
2 18 6 -0.8307 -0.0011
2 18 7 -0.2861 -0.0031
2 18 8 0.2966 -0.0015
2 18 9 0.2637 -0.0012
2 18 10 -0.0972 -0.0050
2 19 0 0.5585 0.0028
2 19 1 0.0317 -0.0013
2 19 2 -0.0217 0.0017
2 19 3 0.2633 0.0086
2 19 4 0.5324 0.0055
2 19 5 0.7888 -0.0013
2 19 6 0.8889 -0.0003
2 19 7 0.5520 0.0018
2 20 0 0.6306 -0.0104
2 20 2 0.8181 -0.0113
2 20 5 -0.1000 0.0026
3 -21 0 0.3864 -0.0053
3 -21 1 0.0854 -0.0070
3 -21 2 -0.0454 -0.0031
3 -20 0 0.2429 0.0195
3 -20 1 0.3674 0.0180
3 -20 2 0.2058 0.0072
3 -20 3 -0.1114 -0.0034
3 -20 4 -0.0708 -0.0050
3 -20 5 0.2662 -0.0033
3 -20 6 0.4319 -0.0016
3 -20 7 0.2041 0.0016
3 -19 0 0.3483 -0.0108
3 -19 1 -0.1136 -0.0160
3 -19 2 -0.0969 -0.0123
3 -19 3 0.1215 -0.0087
3 -19 4 -0.0626 -0.0093
3 -19 5 -0.4618 -0.0082
3 -19 6 -0.5027 -0.0055
3 -19 7 -0.0407 -0.0022
3 -19 8 0.4587 0.0064
3 -19 9 0.3883 0.0144
3 -18 0 -0.0216 0.0111
3 -18 1 0.2366 0.0126
3 -18 2 -0.1131 0.0066
3 -18 3 -0.4914 0.0023
3 -18 4 -0.1542 0.0019
3 -18 5 0.5520 0.0023
3 -18 6 0.8508 0.0065
3 -18 7 0.5187 0.0114
3 -18 8 0.0618 0.0091
3 -18 9 0.1176 0.0054
3 -18 10 0.5209 0.0081
3 -18 11 0.5167 0.0093
3 -17 0 0.1825 -0.0099
3 -17 1 -0.3404 -0.0124
3 -17 2 -0.0273 -0.0099
3 -17 3 0.3701 -0.0087
3 -17 4 0.0826 -0.0067
3 -17 5 -0.4252 -0.0031
3 -17 6 -0.3809 -0.0035
3 -17 7 0.2653 -0.0039
3 -17 8 0.8015 0.0026
3 -17 9 0.5610 0.0072
3 -17 10 -0.1047 0.0034
3 -17 11 -0.2870 0.0007
3 -17 12 0.0933 0.0011
3 -17 13 0.3357 -0.0026
3 -16 0 -0.0697 0.0039
3 -16 1 0.2563 0.0068
3 -16 2 -0.2858 0.0070
3 -16 3 -0.6319 0.0077
3 -16 4 -0.0188 0.0050
3 -16 5 0.8628 0.0018
3 -16 6 1.1107 0.0051
3 -16 7 0.6850 0.0082
3 -16 8 0.3246 0.0041
3 -16 9 0.5889 0.0016
3 -16 10 0.9636 0.0037
3 -16 11 0.6152 0.0018
3 -16 12 -0.2155 -0.0015
3 -16 13 -0.5949 0.0020
3 -16 14 -0.3021 0.0061
3 -15 0 -0.1213 0.0000
3 -15 1 -0.5245 0.0012
3 -15 2 0.0238 0.0006
3 -15 3 0.3171 -0.0017
3 -15 4 -0.1957 0.0001
3 -15 5 -0.6206 0.0021
3 -15 6 -0.2329 -0.0018
3 -15 7 0.5902 -0.0039
3 -15 8 0.8293 0.0000
3 -15 9 0.0669 0.0010
3 -15 10 -0.7868 -0.0013
3 -15 11 -0.7088 0.0008
3 -15 12 -0.0394 0.0023
3 -15 13 0.1893 -0.0025
3 -15 14 -0.1820 -0.0055
3 -15 15 -0.4133 -0.0020
3 -14 0 0.0216 0.0061
3 -14 1 0.0538 0.0076
3 -14 2 -0.6483 0.0100
3 -14 3 -0.5866 0.0109
3 -14 4 0.4558 0.0052
3 -14 5 1.1851 -0.0004
3 -14 6 0.8646 0.0004
3 -14 7 0.0932 0.0004
3 -14 8 -0.0170 -0.0023
3 -14 9 0.7230 -0.0007
3 -14 10 1.1507 0.0019
3 -14 11 0.3963 -0.0010
3 -14 12 -0.7668 -0.0023
3 -14 13 -1.0474 0.0028
3 -14 14 -0.3919 0.0066
3 -14 15 0.1424 0.0062
3 -14 16 -0.0402 0.0052
3 -13 0 -0.4753 0.0102
3 -13 1 -0.1451 0.0112
3 -13 2 0.6646 0.0074
3 -13 3 0.3222 0.0025
3 -13 4 -0.8295 0.0023
3 -13 5 -1.1407 0.0020
3 -13 6 -0.1686 -0.0012
3 -13 7 0.9171 -0.0010
3 -13 8 0.7192 0.0017
3 -13 9 -0.6872 0.0008
3 -13 10 -1.6854 0.0004
3 -13 11 -1.2555 0.0046
3 -13 12 -0.2692 0.0056
3 -13 13 -0.0693 0.0010
3 -13 14 -0.6507 -0.0023
3 -13 15 -0.8926 -0.0026
3 -13 16 -0.2997 -0.0013
3 -13 17 0.3671 0.0028
3 -12 0 0.6946 0.0048
3 -12 1 -0.0282 0.0045
3 -12 2 -0.8354 0.0065
3 -12 3 0.0757 0.0075
3 -12 4 1.7315 0.0037
3 -12 5 2.0977 0.0001
3 -12 6 0.9086 -0.0008
3 -12 7 -0.3451 -0.0027
3 -12 8 -0.2022 -0.0034
3 -12 9 1.0061 0.0004
3 -12 10 1.5060 0.0021
3 -12 11 0.5286 -0.0011
3 -12 12 -0.7002 -0.0022
3 -12 13 -0.7435 0.0004
3 -12 14 0.2147 0.0029
3 -12 15 0.7779 0.0052
3 -12 16 0.3312 0.0059
3 -12 17 -0.2774 0.0025
3 -12 18 -0.3331 0.0007
3 -11 0 0.4560 0.0114
3 -11 1 2.1224 0.0122
3 -11 2 3.0521 0.0086
3 -11 3 1.5344 0.0029
3 -11 4 -0.6232 -0.0003
3 -11 5 -1.0707 -0.0024
3 -11 6 0.1726 -0.0035
3 -11 7 1.2708 -0.0015
3 -11 8 0.7035 0.0001
3 -11 9 -0.9466 -0.0013
3 -11 10 -1.7257 -0.0009
3 -11 11 -0.9531 0.0022
3 -11 12 0.0859 0.0026
3 -11 13 0.0708 0.0004
3 -11 14 -0.6945 -0.0020
3 -11 15 -0.8447 -0.0046
3 -11 16 -0.0217 -0.0039
3 -11 17 0.6421 0.0011
3 -10 0 1.8984 0.0001
3 -10 1 -0.1912 -0.0028
3 -10 2 -1.2070 -0.0033
3 -10 3 0.3729 -0.0014
3 -10 4 2.1970 -0.0008
3 -10 5 2.0659 -0.0011
3 -10 6 0.4113 -0.0015
3 -10 7 -0.8129 -0.0025
3 -10 8 -0.2936 -0.0016
3 -10 9 1.0928 0.0015
3 -10 10 1.4364 0.0023
3 -10 11 0.4243 0.0005
3 -10 12 -0.4747 -0.0007
3 -10 13 -0.0982 -0.0008
3 -10 14 0.9917 0.0010
3 -10 15 1.2952 0.0048
3 -10 16 0.5626 0.0057
3 -10 17 0.0705 0.0034
3 -10 18 0.3391 0.0047
3 -10 19 0.5585 0.0080
3 -9 0 1.1321 0.0051
3 -9 1 4.0009 0.0072
3 -9 2 4.5700 0.0062
3 -9 3 2.0308 0.0011
3 -9 4 -0.5076 -0.0029
3 -9 5 -0.9537 -0.0047
3 -9 6 0.0514 -0.0051
3 -9 7 0.6563 -0.0039
3 -9 8 -0.2023 -0.0029
3 -9 9 -1.4902 -0.0031
3 -9 10 -1.5286 -0.0027
3 -9 11 -0.4061 -0.0018
3 -9 12 0.3822 -0.0016
3 -9 13 -0.0156 -0.0016
3 -9 14 -0.8080 -0.0031
3 -9 15 -0.5939 -0.0049
3 -9 16 0.4687 -0.0026
3 -9 17 0.8166 0.0016
3 -9 18 0.1510 0.0007
3 -9 19 -0.3170 -0.0028
3 -8 0 1.2882 -0.0011
3 -8 1 -2.0263 -0.0068
3 -8 2 -2.7825 -0.0095
3 -8 3 -0.9702 -0.0073
3 -8 4 0.2521 -0.0057
3 -8 5 -0.3255 -0.0048
3 -8 6 -1.5898 -0.0028
3 -8 7 -1.9059 -0.0008
3 -8 8 -0.7168 0.0008
3 -8 9 0.5699 0.0022
3 -8 10 0.4502 0.0026
3 -8 11 -0.5613 0.0021
3 -8 12 -0.9276 0.0012
3 -8 13 -0.0932 0.0005
3 -8 14 0.9112 0.0023
3 -8 15 0.7187 0.0050
3 -8 16 -0.2285 0.0046
3 -8 17 -0.2423 0.0039
3 -8 18 0.6820 0.0080
3 -8 19 1.0486 0.0123
3 -8 20 0.5004 0.0105
3 -7 0 -0.6707 -0.0019
3 -7 1 3.1312 -0.0002
3 -7 2 3.3605 -0.0012
3 -7 3 1.1942 -0.0050
3 -7 4 -0.0890 -0.0054
3 -7 5 0.1073 -0.0040
3 -7 6 0.6452 -0.0043
3 -7 7 0.3015 -0.0044
3 -7 8 -1.0767 -0.0031
3 -7 9 -1.9668 -0.0019
3 -7 10 -1.2993 -0.0013
3 -7 11 -0.0757 -0.0013
3 -7 12 0.2491 -0.0015
3 -7 13 -0.4784 -0.0019
3 -7 14 -1.0119 -0.0034
3 -7 15 -0.1615 -0.0035
3 -7 16 1.1791 0.0006
3 -7 17 1.1084 0.0044
3 -7 18 -0.1130 0.0030
3 -7 19 -0.6927 0.0001
3 -7 20 -0.2512 0.0002
3 -6 0 1.0641 -0.0058
3 -6 1 -1.8885 -0.0102
3 -6 2 -1.4813 -0.0093
3 -6 3 -0.0941 -0.0057
3 -6 4 -0.3612 -0.0059
3 -6 5 -1.6798 -0.0059
3 -6 6 -2.5999 -0.0022
3 -6 7 -2.1285 0.0015
3 -6 8 -0.5437 0.0026
3 -6 9 0.3350 0.0026
3 -6 10 -0.3155 0.0019
3 -6 11 -1.1877 0.0006
3 -6 12 -0.9906 -0.0004
3 -6 13 0.1130 -0.0001
3 -6 14 0.7701 0.0020
3 -6 15 -0.0567 0.0034
3 -6 16 -1.2115 0.0022
3 -6 17 -0.8095 0.0020
3 -6 18 0.5768 0.0055
3 -6 19 1.0344 0.0095
3 -6 20 0.3613 0.0110
3 -5 0 -1.1722 -0.0015
3 -5 1 2.5962 -0.0013
3 -5 2 2.4448 -0.0059
3 -5 3 1.6635 -0.0094
3 -5 4 2.2016 -0.0060
3 -5 5 2.9479 -0.0025
3 -5 6 2.8750 -0.0032
3 -5 7 1.4998 -0.0038
3 -5 8 -0.5047 -0.0028
3 -5 9 -1.2564 -0.0016
3 -5 10 -0.4191 -0.0002
3 -5 11 0.3806 0.0012
3 -5 12 0.1122 0.0014
3 -5 13 -0.7481 0.0000
3 -5 14 -0.8372 -0.0018
3 -5 15 0.6104 -0.0017
3 -5 16 2.0896 0.0015
3 -5 17 1.6786 0.0049
3 -5 18 0.1770 0.0057
3 -5 19 -0.4258 0.0045
3 -5 20 0.0210 0.0028
3 -5 21 0.4923 0.0015
3 -4 0 4.9273 -0.0115
3 -4 1 3.5717 -0.0122
3 -4 2 4.6730 -0.0050
3 -4 3 4.2722 0.0000
3 -4 4 1.7680 -0.0018
3 -4 5 -0.7640 -0.0026
3 -4 6 -2.1286 0.0004
3 -4 7 -1.7467 0.0027
3 -4 8 -0.4175 0.0039
3 -4 9 -0.0724 0.0044
3 -4 10 -0.7529 0.0028
3 -4 11 -0.8782 -0.0000
3 -4 12 0.0811 -0.0015
3 -4 13 1.3398 -0.0014
3 -4 14 1.5693 -0.0004
3 -4 15 0.1952 0.0004
3 -4 16 -1.1416 0.0002
3 -4 17 -0.6829 -0.0002
3 -4 18 0.5582 0.0007
3 -4 19 0.7231 0.0031
3 -4 20 -0.0583 0.0058
3 -4 21 -0.6248 0.0066
3 -3 1 1.7169 0.0074
3 -3 2 0.4306 -0.0002
3 -3 3 0.7221 -0.0043
3 -3 4 2.2414 -0.0018
3 -3 5 3.1334 -0.0006
3 -3 6 2.9755 -0.0016
3 -3 7 1.5966 -0.0014
3 -3 8 0.0618 -0.0017
3 -3 9 0.0654 -0.0020
3 -3 10 0.9814 0.0002
3 -3 11 1.0967 0.0026
3 -3 12 0.2330 0.0026
3 -3 13 -0.7071 0.0013
3 -3 14 -0.5509 -0.0003
3 -3 15 1.0326 -0.0018
3 -3 16 2.2653 -0.0018
3 -3 17 1.5758 0.0003
3 -3 18 0.1955 0.0027
3 -3 19 -0.0894 0.0035
3 -3 20 0.4664 0.0032
3 -3 21 0.7208 0.0042
3 -2 0 6.1063 -0.0025
3 -2 1 6.6021 -0.0042
3 -2 2 7.4787 0.0020
3 -2 3 5.2304 0.0041
3 -2 4 1.6805 0.0014
3 -2 5 -0.9968 0.0010
3 -2 6 -2.3096 0.0015
3 -2 8 -1.0251 0.0037
3 -2 9 -1.1657 0.0059
3 -2 10 -1.4307 0.0042
3 -2 11 -0.5093 0.0014
3 -2 12 1.1431 -0.0003
3 -2 13 2.4569 -0.0022
3 -2 14 2.3845 -0.0036
3 -2 15 0.7936 -0.0028
3 -2 16 -0.4604 -0.0012
3 -2 17 -0.0180 -0.0003
3 -2 18 0.7725 0.0010
3 -2 19 0.3776 0.0041
3 -2 20 -0.6370 0.0066
3 -2 21 -0.9912 0.0052
3 -1 0 -1.0301 0.0047
3 -1 2 -5.5450 0.0021
3 -1 3 -4.2184 0.0002
3 -1 4 -2.0450 0.0004
3 -1 5 -0.5755 -0.0010
3 -1 6 0.1295 -0.0002
3 -1 7 -0.1104 0.0018
3 -1 8 0.0040 0.0005
3 -1 9 1.3991 -0.0009
3 -1 10 2.4426 0.0005
3 -1 11 1.9037 0.0010
3 -1 12 0.5193 -0.0002
3 -1 13 -0.6659 -0.0006
3 -1 14 -0.6766 -0.0008
3 -1 15 0.5395 -0.0025
3 -1 16 1.1717 -0.0036
3 -1 17 0.1903 -0.0022
3 -1 18 -0.8457 -0.0006
3 -1 19 -0.5241 -0.0011
3 -1 20 0.4293 -0.0006
3 -1 21 0.6746 0.0039
3 0 0 -0.5974 0.0145
3 0 1 2.2289 0.0094
3 0 2 3.5495 0.0089
3 0 3 1.7062 0.0054
3 0 4 -0.3406 0.0034
3 0 5 -1.4617 0.0038
3 0 6 -1.6271 0.0014
3 0 7 -0.8140 -0.0010
3 0 8 -0.6023 0.0009
3 0 9 -1.5668 0.0024
3 0 10 -1.8595 0.0009
3 0 11 -0.7054 -0.0001
3 0 12 0.8882 -0.0006
3 0 13 2.0013 -0.0031
3 0 14 1.7923 -0.0050
3 0 15 0.3970 -0.0039
3 0 16 -0.3197 -0.0017
3 0 17 0.4358 -0.0002
3 0 18 1.0292 0.0032
3 0 19 0.2761 0.0094
3 0 20 -0.8921 0.0128
3 0 21 -1.0778 0.0097
3 1 2 -8.8282 -0.0077
3 1 3 -6.5591 -0.0038
3 1 4 -4.0778 -0.0035
3 1 5 -2.2144 -0.0046
3 1 6 -1.2048 -0.0012
3 1 7 -0.9606 0.0018
3 1 8 0.1506 0.0007
3 1 9 2.1014 -0.0001
3 1 10 2.8202 0.0004
3 1 11 1.8935 -0.0010
3 1 12 0.3915 -0.0024
3 1 13 -0.8649 -0.0012
3 1 14 -0.9797 0.0000
3 1 15 -0.1188 -0.0003
3 1 16 -0.0465 0.0004
3 1 17 -1.2166 0.0029
3 1 18 -1.8998 0.0029
3 1 19 -1.0903 -0.0016
3 1 20 0.1684 -0.0046
3 1 21 0.4735 -0.0023
3 2 0 -6.2049 0.0196
3 2 1 -1.7855 0.0176
3 2 2 0.2496 0.0138
3 2 3 0.0254 0.0085
3 2 4 -0.1142 0.0084
3 2 5 0.0015 0.0089
3 2 6 0.5898 0.0042
3 2 7 1.2513 -0.0002
3 2 8 0.3937 -0.0011
3 2 9 -1.3695 -0.0025
3 2 10 -1.9702 -0.0037
3 2 11 -1.3087 -0.0022
3 2 12 -0.2629 -0.0011
3 2 13 0.5777 -0.0021
3 2 14 0.3738 -0.0021
3 2 15 -0.5514 -0.0005
3 2 16 -0.5081 -0.0006
3 2 17 0.6604 -0.0029
3 2 18 1.2519 -0.0021
3 2 19 0.4927 0.0038
3 2 20 -0.5312 0.0084
3 2 21 -0.5487 0.0079
3 3 0 -2.3572 -0.0204
3 3 1 -5.3465 -0.0182
3 3 2 -5.3133 -0.0112
3 3 3 -3.4454 -0.0038
3 3 4 -1.8789 -0.0036
3 3 5 -0.8765 -0.0047
3 3 6 -0.8725 -0.0022
3 3 7 -1.1204 -0.0005
3 3 8 -0.0818 -0.0009
3 3 9 1.3461 -0.0001
3 3 10 1.5434 0.0005
3 3 11 0.8245 -0.0005
3 3 12 -0.1433 0.0000
3 3 13 -0.9128 0.0021
3 3 14 -0.6917 0.0023
3 3 15 0.0381 0.0008
3 3 16 -0.2344 0.0017
3 3 17 -1.3487 0.0058
3 3 19 -0.8483 0.0027
3 3 20 0.2010 -0.0017
3 4 1 -1.3763 0.0185
3 4 2 -0.0344 0.0150
3 4 3 0.2596 0.0104
3 4 4 0.5591 0.0110
3 4 5 0.8143 0.0106
3 4 6 1.3803 0.0058
3 4 7 1.3769 0.0014
3 4 8 -0.0963 -0.0016
3 4 9 -1.5955 -0.0039
3 4 10 -1.8635 -0.0034
3 4 11 -1.4273 -0.0009
3 4 12 -0.7119 0.0000
3 4 13 -0.1248 -0.0004
3 4 14 -0.3770 0.0011
3 4 15 -0.8316 0.0034
3 4 16 -0.2710 0.0018
3 4 17 0.8477 -0.0045
3 4 18 1.1908 -0.0089
3 4 19 0.5415 -0.0078
3 4 20 -0.1087 -0.0057
3 5 0 -0.7523 -0.0091
3 5 1 -2.2338 -0.0089
3 5 2 -1.8166 -0.0017
3 5 3 -1.0011 0.0042
3 5 4 -0.6339 0.0029
3 5 5 -0.8034 0.0002
3 5 6 -1.5457 -0.0003
3 5 7 -1.6029 -0.0007
3 5 8 -0.4591 -0.0004
3 5 9 0.3985 0.0008
3 5 10 0.3456 0.0005
3 5 11 0.0510 0.0003
3 5 12 -0.3100 0.0021
3 5 13 -0.4161 0.0037
3 5 14 0.1585 0.0015
3 5 15 0.5777 -0.0035
3 5 16 0.0176 -0.0050
3 5 17 -0.7990 -0.0010
3 5 18 -0.8573 0.0029
3 5 19 -0.2069 0.0041
3 5 20 0.2879 0.0059
3 6 0 -1.6683 0.0110
3 6 1 -0.3097 0.0145
3 6 2 -0.2530 0.0098
3 6 3 -0.3032 0.0046
3 6 4 -0.0339 0.0037
3 6 5 0.5874 0.0027
3 6 6 1.1889 0.0002
3 6 7 0.5828 -0.0022
3 6 8 -0.9012 -0.0043
3 6 9 -1.5945 -0.0047
3 6 10 -1.3336 -0.0022
3 6 11 -0.8586 0.0000
3 6 12 -0.3548 -0.0005
3 6 13 -0.2409 -0.0016
3 6 14 -0.6480 0.0002
3 6 15 -0.6401 0.0043
3 6 16 0.1300 0.0051
3 6 17 0.7837 0.0011
3 6 18 0.7057 -0.0026
3 6 19 0.1761 -0.0050
3 6 20 -0.0849 -0.0094
3 7 0 -1.7866 -0.0015
3 7 1 -2.2524 -0.0035
3 7 2 -1.4815 0.0010
3 7 3 -0.7940 0.0049
3 7 4 -0.8511 0.0045
3 7 5 -1.7060 0.0030
3 7 6 -2.3557 0.0022
3 7 7 -1.5581 0.0021
3 7 8 -0.1526 0.0029
3 7 9 0.3500 0.0026
3 7 10 0.1507 0.0007
3 7 11 -0.0994 -0.0001
3 7 12 -0.1959 0.0015
3 7 13 0.2358 0.0025
3 7 14 0.8699 -0.0003
3 7 15 0.7403 -0.0060
3 7 16 0.0042 -0.0088
3 7 17 -0.4038 -0.0075
3 7 18 -0.2295 -0.0063
3 7 19 0.1525 -0.0032
3 8 0 -0.0217 0.0060
3 8 1 0.5734 0.0076
3 8 2 0.0838 0.0034
3 8 3 -0.3162 -0.0009
3 8 4 0.2105 -0.0024
3 8 5 1.5249 -0.0032
3 8 6 2.0722 -0.0040
3 8 7 0.8828 -0.0049
3 8 8 -0.6394 -0.0058
3 8 9 -1.1004 -0.0047
3 8 10 -0.8255 -0.0021
3 8 11 -0.3863 -0.0011
3 8 12 -0.2182 -0.0023
3 8 13 -0.6889 -0.0033
3 8 14 -1.0801 -0.0009
3 8 15 -0.5730 0.0037
3 8 16 0.2123 0.0061
3 8 17 0.4374 0.0071
3 8 18 0.1725 0.0103
3 8 19 -0.1877 0.0098
3 9 0 -1.7687 -0.0021
3 9 1 -2.0121 -0.0061
3 9 2 -0.9124 -0.0050
3 9 3 0.1420 -0.0028
3 9 4 -0.1903 -0.0012
3 9 5 -1.6262 0.0005
3 9 6 -2.1897 0.0020
3 9 7 -1.1317 0.0033
3 9 8 0.0277 0.0038
3 9 9 0.2604 0.0023
3 9 10 -0.0647 0.0001
3 9 11 -0.4413 -0.0002
3 9 12 -0.2352 0.0014
3 9 13 0.7008 0.0025
3 9 14 1.2193 0.0006
3 9 15 0.7049 -0.0021
3 9 16 0.0696 -0.0024
3 9 17 -0.0717 -0.0042
3 9 18 0.0432 -0.0108
3 10 0 0.6640 -0.0019
3 10 1 1.5118 0.0010
3 10 2 0.9260 0.0017
3 10 3 0.2821 0.0023
3 10 4 1.0476 0.0028
3 10 5 2.5768 0.0024
3 10 6 2.7498 0.0014
3 10 7 1.2849 0.0003
3 10 8 -0.1540 -0.0001
3 10 9 -0.6742 0.0007
3 10 10 -0.4453 0.0014
3 10 11 0.0233 0.0004
3 10 12 -0.1724 -0.0016
3 10 13 -1.0081 -0.0019
3 10 14 -1.1967 0.0006
3 10 15 -0.5242 0.0021
3 10 16 -0.0467 0.0002
3 10 18 -0.1813 0.0107
3 11 0 -0.4091 0.0044
3 11 1 -0.7778 0.0004
3 11 2 0.4017 -0.0023
3 11 3 1.4380 -0.0044
3 11 4 0.6717 -0.0047
3 11 5 -1.0021 -0.0030
3 11 6 -1.5067 -0.0010
3 11 7 -0.7659 -0.0003
3 11 8 -0.0847 -0.0014
3 11 9 -0.0088 -0.0035
3 11 10 -0.4696 -0.0046
3 11 11 -0.8893 -0.0030
3 11 12 -0.3291 -0.0000
3 11 13 0.7693 0.0009
3 11 14 1.0064 -0.0008
3 11 15 0.4967 0.0003
3 11 16 0.2135 0.0049
3 11 17 0.1353 0.0032
3 12 0 0.3761 -0.0056
3 12 1 1.2905 -0.0034
3 12 2 0.7112 -0.0000
3 12 3 0.2565 0.0047
3 12 4 1.2487 0.0076
3 12 5 2.4994 0.0072
3 12 6 2.3244 0.0058
3 12 7 1.0811 0.0054
3 12 8 -0.0237 0.0062
3 12 9 -0.4159 0.0072
3 12 10 0.0201 0.0071
3 12 11 0.5164 0.0046
3 12 12 0.0562 0.0012
3 12 13 -0.7278 0.0009
3 12 15 -0.3334 -0.0004
3 12 16 -0.3406 -0.0078
3 13 0 0.0297 0.0110
3 13 1 0.0174 0.0100
3 13 2 1.2355 0.0065
3 13 3 1.8669 0.0008
3 13 4 0.8602 -0.0026
3 13 5 -0.4668 -0.0023
3 13 6 -0.7580 -0.0018
3 13 7 -0.3345 -0.0033
3 13 8 0.0765 -0.0060
3 13 9 0.0335 -0.0089
3 13 10 -0.6102 -0.0103
3 13 11 -0.9888 -0.0084
3 13 12 -0.3542 -0.0050
3 13 13 0.3425 -0.0049
3 13 14 0.2517 -0.0064
3 13 15 0.0730 -0.0021
3 14 0 0.0030 0.0018
3 14 1 0.4336 -0.0012
3 14 2 -0.0625 -0.0010
3 14 3 0.0280 0.0025
3 14 4 1.1451 0.0037
3 14 5 1.9650 0.0015
3 14 6 1.6769 0.0002
3 14 7 0.7751 0.0014
3 14 8 -0.0830 0.0031
3 14 9 -0.2878 0.0052
3 14 10 0.2966 0.0069
3 14 11 0.6438 0.0058
3 14 12 0.1884 0.0032
3 14 13 -0.1175 0.0038
3 14 14 0.1017 0.0049
3 15 0 -0.2555 0.0050
3 15 1 0.3464 0.0076
3 15 2 1.4198 0.0060
3 15 3 1.5157 0.0008
3 15 4 0.5426 -0.0007
3 15 5 -0.3243 0.0017
3 15 6 -0.5189 0.0019
3 15 7 -0.2409 -0.0001
3 15 8 0.1699 -0.0015
3 15 9 0.1159 -0.0034
3 15 10 -0.4430 -0.0062
3 15 11 -0.5546 -0.0067
3 15 12 -0.0800 -0.0057
3 15 13 0.0209 -0.0074
3 16 0 -0.1475 0.0126
3 16 1 -0.3959 0.0070
3 16 2 -0.7635 0.0048
3 16 3 -0.3064 0.0052
3 16 4 0.6561 0.0009
3 16 5 1.2379 -0.0056
3 16 6 1.2021 -0.0071
3 16 7 0.6898 -0.0056
3 16 8 0.0780 -0.0056
3 16 9 0.0582 -0.0045
3 16 10 0.5189 -0.0010
3 16 11 0.5618 0.0012
3 16 12 0.2901 0.0026
3 17 0 -0.6060 0.0017
3 17 1 0.2595 0.0032
3 17 2 0.9704 -0.0009
3 17 3 0.8501 -0.0062
3 17 4 0.2708 -0.0032
3 17 5 -0.2336 0.0033
3 17 6 -0.4609 0.0047
3 17 7 -0.2411 0.0050
3 17 8 0.1660 0.0087
3 17 9 0.1422 0.0107
3 17 10 -0.0907 0.0086
3 17 11 0.0920 0.0060
3 18 0 -0.4893 0.0082
3 18 1 -0.9654 0.0043
3 18 2 -1.0506 0.0061
3 18 3 -0.5856 0.0077
3 18 4 0.0138 0.0004
3 18 5 0.5483 -0.0073
3 18 6 0.8724 -0.0068
3 18 7 0.7331 -0.0055
3 18 8 0.4489 -0.0089
3 18 9 0.5420 -0.0110
3 19 0 -0.5277 0.0142
3 19 1 0.1535 0.0118
3 19 2 0.4773 0.0007
3 19 3 0.5265 -0.0076
3 19 4 0.4877 -0.0025
3 19 5 0.2427 0.0048
3 19 6 -0.0138 0.0053
3 19 7 0.0767 0.0075
3 20 0 -0.4563 -0.0113
3 20 1 -0.7009 -0.0147
4 -20 0 0.1154 -0.0044
4 -20 1 0.0376 -0.0078
4 -20 2 0.2501 -0.0038
4 -20 3 0.5915 -0.0003
4 -20 4 0.5220 -0.0020
4 -20 5 0.0816 -0.0046
4 -20 6 -0.2019 -0.0085
4 -19 0 -0.1585 0.0042
4 -19 1 0.2827 0.0102
4 -19 2 0.1542 0.0093
4 -19 3 -0.1956 0.0078
4 -19 4 -0.0926 0.0064
4 -19 5 0.3298 0.0028
4 -19 6 0.4630 0.0016
4 -19 7 0.0505 0.0013
4 -19 8 -0.4420 -0.0044
4 -18 0 0.2899 0.0036
4 -18 1 0.1315 -0.0004
4 -18 2 0.6142 -0.0005
4 -18 3 1.0652 -0.0017
4 -18 4 0.7229 -0.0021
4 -18 5 -0.0512 -0.0018
4 -18 6 -0.4235 -0.0064
4 -18 7 -0.0911 -0.0108
4 -18 8 0.3971 -0.0071
4 -18 9 0.3320 -0.0023
4 -18 10 -0.1004 -0.0025
4 -17 0 0.2388 -0.0106
4 -17 1 0.6663 -0.0082
4 -17 2 0.1757 -0.0051
4 -17 3 -0.3436 -0.0006
4 -17 4 -0.1127 -0.0004
4 -17 5 0.3967 -0.0025
4 -17 6 0.4045 0.0001
4 -17 7 -0.1709 0.0017
4 -17 8 -0.6009 -0.0033
4 -17 9 -0.2495 -0.0058
4 -17 10 0.4301 -0.0027
4 -17 11 0.5415 -0.0026
4 -17 12 0.0947 -0.0036
4 -16 0 0.1253 0.0003
4 -16 1 0.1034 0.0007
4 -16 2 0.8988 0.0000
4 -16 3 1.2964 -0.0013
4 -16 4 0.6520 0.0019
4 -16 5 -0.2145 0.0043
4 -16 6 -0.3719 -0.0009
4 -16 7 0.1748 -0.0053
4 -16 8 0.5764 -0.0039
4 -16 9 0.2435 -0.0042
4 -16 10 -0.2524 -0.0055
4 -16 11 -0.0852 -0.0001
4 -16 12 0.4998 0.0054
4 -16 13 0.6657 0.0024
4 -15 0 0.7287 -0.0188
4 -15 1 0.7853 -0.0180
4 -15 2 -0.0785 -0.0115
4 -15 3 -0.4284 -0.0042
4 -15 4 0.1548 -0.0037
4 -15 5 0.6341 -0.0046
4 -15 6 0.2555 -0.0018
4 -15 7 -0.5689 -0.0025
4 -15 8 -0.7645 -0.0071
4 -15 9 0.0501 -0.0068
4 -15 10 0.9028 -0.0044
4 -15 11 0.7984 -0.0071
4 -15 12 0.0995 -0.0075
4 -15 13 -0.1830 -0.0003
4 -15 14 0.1286 0.0061
4 -14 0 -0.4374 -0.0012
4 -14 1 0.0011 0.0021
4 -14 2 1.0801 0.0014
4 -14 3 1.0646 0.0007
4 -14 4 -0.0626 0.0043
4 -14 5 -0.8160 0.0053
4 -14 6 -0.4139 0.0006
4 -14 7 0.4831 -0.0020
4 -14 8 0.6547 -0.0026
4 -14 9 -0.1369 -0.0065
4 -14 10 -0.7572 -0.0073
4 -14 11 -0.3332 0.0002
4 -14 12 0.4968 0.0063
4 -14 13 0.5878 0.0049
4 -14 14 -0.0964 0.0019
4 -14 15 -0.5662 0.0004
4 -13 0 0.3673 -0.0128
4 -13 1 -0.4386 -0.0127
4 -13 2 -1.5852 -0.0068
4 -13 3 -1.2181 -0.0009
4 -13 4 0.1280 0.0001
4 -13 5 0.6338 0.0007
4 -13 6 -0.2373 0.0016
4 -13 7 -1.3584 -0.0018
4 -13 8 -1.3193 -0.0050
4 -13 9 -0.1324 -0.0023
4 -13 10 0.7406 -0.0005
4 -13 11 0.3647 -0.0034
4 -13 12 -0.5051 -0.0037
4 -13 13 -0.6247 0.0010
4 -13 14 0.0280 0.0052
4 -13 15 0.3832 0.0066
4 -13 16 -0.0015 0.0043
4 -12 0 -1.5207 0.0031
4 -12 1 -0.0116 0.0061
4 -12 2 1.4976 0.0056
4 -12 3 0.9518 0.0045
4 -12 4 -0.6122 0.0049
4 -12 5 -1.1149 0.0030
4 -12 6 -0.1824 -0.0003
4 -12 7 0.8505 -0.0007
4 -12 8 0.6285 -0.0021
4 -12 9 -0.5673 -0.0064
4 -12 10 -1.1878 -0.0062
4 -12 11 -0.5308 0.0003
4 -12 12 0.3946 0.0054
4 -12 13 0.3036 0.0059
4 -12 14 -0.6313 0.0033
4 -12 15 -1.0858 -0.0009
4 -12 17 -0.0756 -0.0017
4 -11 0 -0.0665 -0.0016
4 -11 1 -1.9193 -0.0035
4 -11 2 -3.0476 -0.0016
4 -11 3 -1.7039 0.0018
4 -11 4 0.3006 0.0039
4 -11 5 0.7202 0.0057
4 -11 6 -0.4733 0.0057
4 -11 7 -1.6175 0.0024
4 -11 8 -1.3380 0.0012
4 -11 9 -0.1189 0.0038
4 -11 10 0.4345 0.0048
4 -11 11 -0.2354 0.0027
4 -11 12 -1.0525 0.0016
4 -11 13 -0.8315 0.0020
4 -11 14 0.0838 0.0035
4 -11 15 0.3199 0.0044
4 -11 16 -0.3231 0.0009
4 -11 17 -0.6832 -0.0047
4 -11 18 -0.3598 -0.0048
4 -10 0 -1.7162 0.0023
4 -10 1 1.1642 0.0057
4 -10 2 2.8829 0.0069
4 -10 3 1.8867 0.0057
4 -10 4 0.3398 0.0040
4 -10 5 0.2315 0.0015
4 -10 6 1.2638 -0.0005
4 -10 7 1.8460 -0.0010
4 -10 8 1.0278 -0.0025
4 -10 9 -0.3059 -0.0050
4 -10 10 -0.6065 -0.0045
4 -10 11 0.2927 -0.0011
4 -10 12 1.0698 0.0021
4 -10 13 0.6097 0.0030
4 -10 14 -0.4789 -0.0000
4 -10 15 -0.6666 -0.0047
4 -10 16 0.0540 -0.0058
4 -10 17 0.2994 -0.0056
4 -10 18 -0.1777 -0.0094
4 -9 1 -1.8254 0.0039
4 -9 2 -2.7975 0.0023
4 -9 3 -1.0997 0.0035
4 -9 4 0.5033 0.0043
4 -9 5 0.3372 0.0046
4 -9 6 -0.8889 0.0046
4 -9 7 -1.5016 0.0037
4 -9 8 -0.7356 0.0035
4 -9 9 0.3536 0.0044
4 -9 10 0.3822 0.0045
4 -9 11 -0.5330 0.0033
4 -9 12 -1.0854 0.0015
4 -9 13 -0.4584 0.0001
4 -9 14 0.4388 0.0004
4 -9 15 0.1217 -0.0002
4 -9 16 -0.9474 -0.0052
4 -9 17 -1.0469 -0.0092
4 -9 18 -0.1513 -0.0065
4 -9 19 0.4320 -0.0026
4 -8 0 -2.1099 -0.0020
4 -8 1 1.2223 0.0014
4 -8 2 2.2520 0.0025
4 -8 3 1.1155 0.0010
4 -8 4 0.5037 0.0010
4 -8 5 1.2833 0.0012
4 -8 6 2.3758 -0.0000
4 -8 7 2.3650 -0.0013
4 -8 8 1.0559 -0.0021
4 -8 9 -0.0928 -0.0023
4 -8 10 0.1216 -0.0015
4 -8 11 1.1332 0.0002
4 -8 12 1.4735 0.0020
4 -8 13 0.5194 0.0017
4 -8 14 -0.5182 -0.0020
4 -8 15 -0.1131 -0.0052
4 -8 16 0.9694 -0.0045
4 -8 17 0.8639 -0.0050
4 -8 18 -0.1939 -0.0096
4 -8 19 -0.6820 -0.0122
4 -7 0 1.4213 0.0102
4 -7 1 -2.1050 0.0070
4 -7 2 -2.4701 0.0067
4 -7 3 -1.0434 0.0075
4 -7 4 -0.5933 0.0050
4 -7 5 -1.4339 0.0023
4 -7 6 -2.3412 0.0025
4 -7 7 -2.0597 0.0034
4 -7 8 -0.6686 0.0033
4 -7 9 0.2563 0.0028
4 -7 10 -0.1854 0.0019
4 -7 11 -1.1204 0.0002
4 -7 12 -1.2010 -0.0021
4 -7 13 -0.1808 -0.0029
4 -7 14 0.4797 -0.0021
4 -7 15 -0.5478 -0.0036
4 -7 16 -1.9785 -0.0085
4 -7 17 -1.7400 -0.0108
4 -7 18 -0.3399 -0.0080
4 -7 19 0.4382 -0.0049
4 -6 0 -4.8302 -0.0036
4 -6 1 -2.2362 -0.0017
4 -6 2 -2.2006 -0.0044
4 -6 3 -2.5252 -0.0066
4 -6 4 -1.2567 -0.0034
4 -6 5 0.8717 -0.0001
4 -6 6 2.3610 -0.0004
4 -6 7 2.1285 -0.0016
4 -6 8 0.6788 -0.0017
4 -6 9 -0.1386 -0.0014
4 -6 10 0.3398 -0.0003
4 -6 11 0.9698 0.0018
4 -6 12 0.5265 0.0036
4 -6 13 -0.9107 0.0027
4 -6 14 -1.6595 -0.0004
4 -6 15 -0.4972 -0.0017
4 -6 16 1.0170 -0.0005
4 -6 17 0.8325 -0.0009
4 -6 18 -0.3203 -0.0031
4 -6 19 -0.6918 -0.0038
4 -6 20 -0.1949 -0.0041
4 -5 0 -0.1794 0.0038
4 -5 1 -2.0262 0.0020
4 -5 2 -0.8093 0.0060
4 -5 3 0.2816 0.0084
4 -5 4 -0.2881 0.0048
4 -5 5 -1.5693 0.0015
4 -5 6 -2.3680 0.0015
4 -5 7 -1.8247 0.0020
4 -5 8 -0.6069 0.0019
4 -5 9 -0.4204 0.0018
4 -5 10 -1.3717 0.0005
4 -5 11 -2.0273 -0.0018
4 -5 12 -1.4118 -0.0036
4 -5 13 0.0416 -0.0032
4 -5 14 0.5528 -0.0018
4 -5 15 -0.8332 -0.0025
4 -5 16 -2.2422 -0.0048
4 -5 17 -1.7139 -0.0059
4 -5 18 -0.2563 -0.0059
4 -5 19 0.3368 -0.0059
4 -5 20 0.0442 -0.0040
4 -4 0 -4.1689 -0.0081
4 -4 1 -3.2768 -0.0058
4 -4 2 -4.1508 -0.0099
4 -4 3 -3.5138 -0.0109
4 -4 4 -1.1768 -0.0063
4 -4 5 1.2332 -0.0028
4 -4 6 2.5150 -0.0020
4 -4 7 1.9523 -0.0018
4 -4 8 0.5985 -0.0025
4 -4 9 0.2813 -0.0034
4 -4 10 0.8127 -0.0022
4 -4 11 0.7555 0.0006
4 -4 12 -0.4836 0.0029
4 -4 13 -2.1830 0.0033
4 -4 14 -2.5702 0.0024
4 -4 15 -0.9518 0.0018
4 -4 16 0.6240 0.0011
4 -4 17 0.3815 -0.0003
4 -4 18 -0.5224 -0.0010
4 -4 19 -0.5023 -0.0010
4 -4 20 0.1844 -0.0019
4 -3 0 0.8260 -0.0018
4 -3 1 1.9909 -0.0027
4 -3 2 4.3147 0.0030
4 -3 3 4.4182 0.0051
4 -3 4 2.8250 0.0028
4 -3 5 0.9865 0.0013
4 -3 6 -0.2371 0.0001
4 -3 7 -0.2187 -0.0014
4 -3 8 -0.0624 -0.0008
4 -3 9 -1.1304 0.0007
4 -3 10 -2.4872 0.0004
4 -3 11 -2.5712 -0.0003
4 -3 12 -1.1739 -0.0002
4 -3 13 0.6947 0.0003
4 -3 14 1.2456 0.0005
4 -3 15 -0.0230 0.0004
4 -3 16 -1.0213 0.0002
4 -3 17 -0.2842 -0.0004
4 -3 18 0.8043 -0.0020
4 -3 19 0.7624 -0.0035
4 -3 20 0.0149 -0.0040
4 -2 0 3.5358 -0.0160
4 -2 1 1.3815 -0.0119
4 -2 2 -1.0400 -0.0126
4 -2 3 -0.9159 -0.0103
4 -2 4 0.3360 -0.0069
4 -2 5 1.3814 -0.0052
4 -2 6 1.5632 -0.0026
4 -2 7 0.5311 -0.0002
4 -2 8 -0.1707 -0.0009
4 -2 9 0.6645 -0.0019
4 -2 10 1.6806 -0.0007
4 -2 11 1.4294 0.0007
4 -2 12 -0.0011 0.0016
4 -2 13 -1.5882 0.0028
4 -2 14 -1.7538 0.0036
4 -2 15 -0.2900 0.0027
4 -2 16 0.6745 0.0001
4 -2 17 -0.0247 -0.0026
4 -2 18 -0.8564 -0.0047
4 -2 19 -0.5060 -0.0069
4 -2 20 0.4007 -0.0077
4 -1 0 2.3605 0.0034
4 -1 1 5.0277 0.0027
4 -1 2 6.6102 0.0043
4 -1 3 5.3074 0.0029
4 -1 4 3.1968 0.0023
4 -1 5 1.3935 0.0026
4 -1 6 0.5337 -0.0001
4 -1 8 0.4445 -0.0016
4 -1 9 -1.2715 -0.0003
4 -1 10 -2.5222 -0.0001
4 -1 11 -2.0892 0.0012
4 -1 12 -0.4080 0.0026
4 -1 13 1.3939 0.0019
4 -1 14 1.7755 0.0004
4 -1 15 0.6693 -0.0004
4 -1 16 0.1502 -0.0006
4 -1 17 1.0781 -0.0013
4 -1 18 1.8108 -0.0014
4 -1 19 1.1793 0.0004
4 0 0 8.8543 -0.0184
4 0 3 -0.3420 -0.0099
4 0 4 -0.4236 -0.0086
4 0 5 -0.3789 -0.0077
4 0 6 -0.8532 -0.0030
4 0 7 -1.7953 0.0012
4 0 8 -1.3017 0.0019
4 0 9 0.8039 0.0027
4 0 10 2.3493 0.0034
4 0 11 2.3194 0.0019
4 0 12 1.1843 0.0003
4 0 13 -0.1144 0.0009
4 0 14 -0.2147 0.0017
4 0 15 0.7739 0.0013
4 0 16 0.8791 0.0006
4 0 17 -0.4144 0.0006
4 0 18 -1.3460 -0.0013
4 0 19 -0.8501 -0.0059
4 0 20 0.1821 -0.0082
4 1 1 1.8238 0.0053
4 1 4 -0.2532 0.0010
4 1 5 -0.7847 0.0034
4 1 6 -0.0451 0.0016
4 1 7 1.3583 0.0003
4 1 8 1.2061 0.0006
4 1 9 -0.3639 -0.0008
4 1 10 -1.2725 -0.0019
4 1 11 -0.9336 -0.0007
4 1 12 0.1632 0.0001
4 1 13 1.2359 -0.0009
4 1 14 1.0672 -0.0015
4 1 15 -0.0343 -0.0011
4 1 16 -0.1573 -0.0019
4 1 17 0.9741 -0.0042
4 1 18 1.6184 -0.0040
4 1 19 0.8741 0.0000
4 1 20 -0.2915 0.0027
4 2 1 1.5268 -0.0176
4 2 2 -0.8110 -0.0141
4 2 3 -1.3016 -0.0092
4 2 4 -1.2841 -0.0089
4 2 5 -1.0853 -0.0076
4 2 6 -1.6203 -0.0027
4 2 7 -2.2178 0.0005
4 2 8 -1.0663 0.0019
4 2 9 1.0244 0.0037
4 2 10 2.1162 0.0033
4 2 11 2.0141 0.0004
4 2 12 1.1471 -0.0012
4 2 13 0.1975 -0.0006
4 2 14 0.3099 -0.0003
4 2 15 1.0583 -0.0003
4 2 16 0.7316 0.0020
4 2 17 -0.6464 0.0066
4 2 18 -1.3954 0.0081
4 2 19 -0.8091 0.0046
4 2 20 0.1028 0.0014
4 3 0 -3.1847 -0.0057
4 3 1 -1.4732 -0.0029
4 3 2 -1.3608 -0.0059
4 3 4 -1.7365 -0.0023
4 3 5 -1.1212 0.0019
4 3 6 0.6076 0.0028
4 3 7 2.0810 0.0036
4 3 8 1.5990 0.0026
4 3 9 0.2692 -0.0006
4 3 10 -0.3851 -0.0022
4 3 11 -0.4333 -0.0019
4 3 12 -0.0403 -0.0024
4 3 13 0.3205 -0.0026
4 3 14 -0.2646 -0.0003
4 3 15 -1.1550 0.0032
4 3 16 -0.8603 0.0032
4 3 17 0.3280 -0.0012
4 3 18 0.8752 -0.0046
4 3 19 0.2945 -0.0046
4 3 20 -0.4190 -0.0051
4 4 0 1.6737 -0.0070
4 4 1 -0.4448 -0.0110
4 4 2 -0.7993 -0.0065
4 4 3 -0.5076 -0.0019
4 4 4 -0.1694 -0.0015
4 4 5 -0.2058 -0.0004
4 4 6 -1.1110 0.0014
4 4 7 -1.4788 0.0016
4 4 8 -0.3598 0.0020
4 4 9 0.7778 0.0023
4 4 10 0.9923 0.0003
4 4 11 0.7239 -0.0018
4 4 12 0.1306 -0.0010
4 4 13 -0.2650 0.0005
4 4 14 0.2720 -0.0003
4 4 15 0.9331 -0.0025
4 4 16 0.5311 -0.0017
4 4 18 -0.6890 0.0059
4 4 19 -0.0620 0.0064
4 4 20 0.4642 0.0078
4 5 1 -0.6247 -0.0052
4 5 2 -0.8393 -0.0068
4 5 3 -1.0807 -0.0066
4 5 4 -0.9025 -0.0026
4 5 5 0.0610 0.0003
4 5 6 1.5956 0.0020
4 5 7 1.9510 0.0030
4 5 8 0.8028 0.0015
4 5 9 -0.1890 -0.0003
4 5 10 -0.4904 -0.0002
4 5 11 -0.5346 -0.0003
4 5 12 -0.3190 -0.0021
4 5 13 -0.3239 -0.0027
4 5 14 -0.9733 0.0004
4 5 15 -1.3436 0.0056
4 5 16 -0.6913 0.0073
4 5 17 0.2350 0.0044
4 5 18 0.4368 0.0011
4 5 19 -0.0503 -0.0025
4 6 0 -0.0982 0.0020
4 6 1 -0.8245 -0.0004
4 6 2 -0.3112 0.0031
4 6 3 0.3017 0.0056
4 6 4 0.3653 0.0055
4 6 5 -0.5991 0.0056
4 6 6 -1.8226 0.0048
4 6 7 -1.6141 0.0036
4 6 8 -0.3791 0.0032
4 6 9 0.2512 0.0016
4 6 10 0.2098 -0.0014
4 6 11 0.0013 -0.0022
4 6 12 -0.2677 -0.0001
4 6 13 -0.0576 0.0017
4 6 14 0.6831 0.0001
4 6 15 0.9443 -0.0041
4 6 16 0.3996 -0.0065
4 6 17 -0.1217 -0.0064
4 6 18 0.0239 -0.0070
4 6 19 0.5769 -0.0051
4 7 0 -0.5618 -0.0016
4 7 1 0.0572 0.0021
4 7 2 -0.5977 0.0013
4 7 3 -1.3707 0.0009
4 7 4 -1.1907 0.0014
4 7 5 0.3361 0.0011
4 7 6 1.7297 0.0011
4 7 7 1.3894 0.0005
4 7 8 0.2392 -0.0006
4 7 9 -0.2672 -0.0001
4 7 10 -0.2719 0.0012
4 7 11 -0.1394 0.0002
4 7 12 -0.0674 -0.0028
4 7 13 -0.5424 -0.0050
4 7 14 -1.1931 -0.0037
4 7 15 -1.0633 -0.0001
4 7 16 -0.2938 0.0020
4 7 17 0.2402 0.0040
4 7 18 0.1462 0.0084
4 7 19 -0.2543 0.0087
4 8 0 -0.6811 0.0090
4 8 1 -1.3619 0.0056
4 8 2 -0.6538 0.0045
4 8 3 0.3249 0.0026
4 8 4 0.1105 0.0011
4 8 5 -1.4637 0.0008
4 8 6 -2.4393 0.0006
4 8 7 -1.6201 0.0011
4 8 8 -0.3618 0.0013
4 8 9 0.1251 -0.0008
4 8 10 0.0646 -0.0030
4 8 11 -0.2264 -0.0027
4 8 12 -0.2737 -0.0005
4 8 13 0.3634 0.0012
4 8 14 0.9632 0.0004
4 8 15 0.7406 -0.0011
4 8 16 0.1711 -0.0010
4 8 17 -0.0319 -0.0034
4 8 18 0.2458 -0.0106
4 9 0 -1.4489 -0.0013
4 9 1 -0.7957 0.0011
4 9 2 -1.6936 0.0024
4 9 3 -2.7736 0.0042
4 9 4 -2.1321 0.0047
4 9 5 0.0510 0.0039
4 9 6 1.4412 0.0029
4 9 7 1.1394 0.0016
4 9 8 0.4865 0.0013
4 9 9 0.2942 0.0028
4 9 10 0.4015 0.0033
4 9 11 0.5997 0.0009
4 9 12 0.2932 -0.0028
4 9 13 -0.6627 -0.0054
4 9 14 -1.2056 -0.0054
4 9 15 -0.8190 -0.0058
4 9 16 -0.2253 -0.0077
4 9 17 0.0378 -0.0039
4 9 18 -0.0569 0.0074
4 10 0 -0.5669 0.0096
4 10 1 -1.3728 0.0069
4 10 2 -0.4145 0.0028
4 10 3 0.8461 -0.0021
4 10 4 0.4180 -0.0048
4 10 5 -1.1487 -0.0048
4 10 6 -1.6465 -0.0037
4 10 7 -0.8089 -0.0022
4 10 8 -0.0150 -0.0022
4 10 9 0.1596 -0.0042
4 10 10 -0.2136 -0.0052
4 10 11 -0.7679 -0.0039
4 10 12 -0.6185 -0.0015
4 10 13 0.1950 -0.0002
4 10 14 0.5362 0.0002
4 10 15 0.2295 0.0040
4 10 16 -0.0055 0.0105
4 10 17 0.0118 0.0096
4 11 0 -1.4598 -0.0077
4 11 1 -1.0274 -0.0071
4 11 2 -2.2354 -0.0036
4 11 3 -3.2737 0.0015
4 11 4 -2.2476 0.0045
4 11 5 -0.1869 0.0050
4 11 6 0.7907 0.0046
4 11 7 0.6469 0.0041
4 11 8 0.3921 0.0049
4 11 9 0.3713 0.0065
4 11 10 0.7024 0.0064
4 11 11 1.0033 0.0039
4 11 12 0.4713 0.0008
4 11 13 -0.4451 0.0001
4 11 14 -0.6440 0.0003
4 11 15 -0.3275 -0.0043
4 11 16 -0.1528 -0.0121
4 12 0 -0.3912 0.0027
4 12 1 -0.9304 0.0052
4 12 2 0.2203 0.0038
4 12 3 1.1929 0.0004
4 12 4 0.4836 -0.0009
4 12 5 -0.6655 -0.0002
4 12 6 -0.7303 0.0006
4 12 7 -0.1358 0.0006
4 12 8 0.2725 -0.0007
4 12 9 0.1964 -0.0031
4 12 10 -0.4887 -0.0045
4 12 11 -1.0957 -0.0036
4 12 12 -0.7898 -0.0022
4 12 13 -0.2156 -0.0029
4 12 14 -0.2108 -0.0033
4 12 15 -0.3124 0.0030
4 12 16 -0.1552 0.0128
4 13 0 -0.4014 -0.0046
4 13 1 -0.6114 -0.0062
4 13 2 -2.0661 -0.0033
4 13 3 -2.7369 0.0010
4 13 4 -1.6327 0.0021
4 13 5 -0.2423 0.0009
4 13 6 0.2213 0.0001
4 13 7 0.1271 -0.0000
4 13 8 -0.0452 0.0003
4 13 9 0.0310 0.0016
4 13 10 0.5597 0.0026
4 13 11 0.8195 0.0022
4 13 12 0.3090 0.0021
4 13 13 -0.0947 0.0047
4 13 14 0.0769 0.0062
4 13 15 0.1399 0.0001
4 14 0 -0.4664 -0.0073
4 14 1 -0.4362 -0.0014
4 14 2 0.6477 0.0000
4 14 3 0.9796 0.0002
4 14 4 0.1178 0.0030
4 14 6 -0.5084 0.0062
4 14 7 -0.1137 0.0053
4 14 8 0.2245 0.0046
4 14 9 0.0941 0.0033
4 14 10 -0.5582 0.0015
4 14 11 -0.8439 0.0007
4 14 12 -0.5010 -0.0007
4 14 13 -0.4139 -0.0049
4 14 14 -0.6592 -0.0072
4 15 0 0.5500 -0.0007
4 15 1 -0.2335 -0.0010
4 15 2 -1.5815 0.0027
4 15 3 -1.8535 0.0047
4 15 4 -1.0207 0.0006
4 15 5 -0.2717 -0.0048
4 15 6 -0.0243 -0.0071
4 15 7 -0.0991 -0.0085
4 15 8 -0.3076 -0.0108
4 15 9 -0.1744 -0.0115
4 15 10 0.2619 -0.0098
4 15 11 0.2331 -0.0075
4 15 12 -0.1188 -0.0037
4 15 13 0.0227 0.0024
4 16 0 -0.1801 -0.0065
4 16 1 0.2121 -0.0034
4 16 2 0.8741 -0.0052
4 16 3 0.6965 -0.0057
4 16 4 -0.0330 -0.0004
4 16 5 -0.5112 0.0041
4 16 7 -0.4077 0.0036
4 16 8 -0.1274 0.0068
4 16 9 -0.2573 0.0096
4 16 10 -0.5507 0.0101
4 16 11 -0.3368 0.0092
4 17 0 0.7826 -0.0121
4 17 1 -0.1715 -0.0085
4 17 2 -1.1200 0.0002
4 17 3 -1.2926 0.0039
4 17 4 -0.9920 -0.0020
4 17 5 -0.6422 -0.0082
4 17 6 -0.3611 -0.0093
4 17 7 -0.3246 -0.0110
4 17 8 -0.3531 -0.0156
4 17 9 -0.0596 -0.0185
4 17 10 0.1672 -0.0178
4 18 0 0.0332 0.0091
4 18 1 0.3792 0.0093
4 18 2 0.5356 0.0008
4 18 3 0.3122 -0.0045
4 18 4 0.0246 -0.0014
4 18 5 -0.2346 0.0001
4 18 6 -0.3907 -0.0031
4 18 7 -0.2597 -0.0025
4 18 8 -0.1390 0.0042
4 19 0 0.4065 -0.0266
4 19 1 -0.1978 -0.0241
4 19 2 -0.5781 -0.0130
4 19 3 -0.7743 -0.0073
4 19 5 -0.6957 -0.0123
4 19 6 -0.4439 -0.0077
4 20 0 0.0644 0.0177
4 20 1 0.1931 0.0195
4 20 2 0.0730 0.0096
4 20 3 0.0656 0.0035
5 -20 0 -0.4048 -0.0109
5 -20 1 -0.2822 -0.0070
5 -20 2 -0.5114 -0.0067
5 -20 3 -0.8591 -0.0052
5 -20 4 -0.7636 -0.0019
5 -19 0 -0.4468 0.0148
5 -19 1 -0.7956 0.0098
5 -19 2 -0.4669 0.0067
5 -19 3 0.0703 0.0035
5 -19 4 0.1081 0.0030
5 -19 5 -0.2577 0.0051
5 -19 6 -0.4255 0.0042
5 -19 7 -0.0637 0.0029
5 -18 0 -0.2089 -0.0078
5 -18 1 -0.0916 -0.0103
5 -18 2 -0.6444 -0.0114
5 -18 4 -0.7911 -0.0072
5 -18 5 -0.0438 -0.0047
5 -18 6 0.3413 0.0033
5 -18 7 0.0403 0.0099
5 -18 8 -0.4069 0.0089
5 -18 9 -0.3054 0.0066
5 -17 0 -0.8346 0.0182
5 -17 1 -1.0387 0.0160
5 -17 2 -0.2936 0.0108
5 -17 3 0.3780 0.0054
5 -17 4 0.2716 0.0065
5 -17 5 -0.1591 0.0100
5 -17 6 -0.1851 0.0093
5 -17 7 0.3280 0.0095
5 -17 8 0.7147 0.0123
5 -17 9 0.3850 0.0101
5 -17 10 -0.2222 0.0047
5 -17 11 -0.3241 0.0044
5 -16 0 0.2742 -0.0024
5 -16 1 0.1963 -0.0094
5 -16 2 -0.6747 -0.0108
5 -16 3 -1.0414 -0.0090
5 -16 4 -0.4145 -0.0091
5 -16 5 0.3998 -0.0062
5 -16 6 0.5560 0.0027
5 -16 7 0.0428 0.0086
5 -16 8 -0.3264 0.0091
5 -16 9 0.0161 0.0103
5 -16 10 0.5271 0.0080
5 -16 11 0.4446 -0.0032
5 -16 12 -0.0316 -0.0130
5 -15 0 -0.7828 0.0071
5 -15 1 -0.5535 0.0069
5 -15 2 0.5237 0.0021
5 -15 3 0.9440 -0.0013
5 -15 4 0.4523 0.0020
5 -15 5 0.0415 0.0057
5 -15 6 0.3959 0.0066
5 -15 7 1.1816 0.0095
5 -15 8 1.4112 0.0112
5 -15 9 0.7023 0.0053
5 -15 10 -0.0869 -0.0010
5 -15 11 -0.0733 -0.0005
5 -15 12 0.4336 -0.0005
5 -15 13 0.5451 -0.0057
5 -15 14 0.1129 -0.0097
5 -14 0 0.9974 -0.0017
5 -14 1 0.2957 -0.0069
5 -14 2 -0.9601 -0.0071
5 -14 3 -0.9968 -0.0061
5 -14 4 0.0667 -0.0063
5 -14 5 0.8535 -0.0026
5 -14 6 0.6387 0.0037
5 -14 7 -0.0717 0.0058
5 -14 8 -0.2098 0.0062
5 -14 9 0.4742 0.0091
5 -14 10 1.0145 0.0068
5 -14 11 0.6370 -0.0039
5 -14 12 -0.1268 -0.0124
5 -14 13 -0.2497 -0.0127
5 -14 14 0.3160 -0.0086
5 -14 15 0.6772 -0.0038
5 -13 0 -0.5055 -0.0024
5 -13 1 0.3624 -0.0016
5 -13 2 1.5642 -0.0041
5 -13 3 1.3457 -0.0051
5 -13 4 0.3092 -0.0029
5 -13 5 0.0063 -0.0016
5 -13 6 0.8485 -0.0003
5 -13 7 1.8846 0.0039
5 -13 8 1.8959 0.0044
5 -13 9 0.8583 -0.0022
5 -13 10 0.0070 -0.0073
5 -13 11 0.1904 -0.0064
5 -13 12 0.8062 -0.0053
5 -13 13 0.7426 -0.0064
5 -13 14 0.0044 -0.0071
5 -13 15 -0.3862 -0.0057
5 -12 0 1.2806 0.0020
5 -12 1 -0.5099 -0.0006
5 -12 2 -2.1232 -0.0014
5 -12 3 -1.6944 -0.0019
5 -12 4 -0.2751 -0.0019
5 -12 5 0.3519 0.0012
5 -12 6 -0.1722 0.0039
5 -12 7 -0.8484 0.0031
5 -12 8 -0.6175 0.0035
5 -12 9 0.3012 0.0063
5 -12 10 0.6813 0.0050
5 -12 11 -0.0400 -0.0016
5 -12 12 -0.9579 -0.0070
5 -12 13 -0.8594 -0.0075
5 -12 14 0.0437 -0.0034
5 -12 15 0.4447 0.0023
5 -12 16 0.0428 0.0049
5 -11 0 -1.2919 -0.0040
5 -11 1 0.5015 -0.0025
5 -11 2 1.7224 -0.0022
5 -11 3 0.9385 -0.0022
5 -11 4 -0.2459 -0.0020
5 -11 5 -0.1603 -0.0026
5 -11 6 1.0416 -0.0016
5 -11 7 1.9672 0.0012
5 -11 8 1.5664 0.0008
5 -11 9 0.3331 -0.0036
5 -11 10 -0.3383 -0.0063
5 -11 11 0.1096 -0.0056
5 -11 12 0.7472 -0.0037
5 -11 13 0.4234 -0.0021
5 -11 14 -0.4605 -0.0017
5 -11 15 -0.5338 -0.0003
5 -11 16 0.1815 0.0047
5 -11 17 0.4720 0.0088
5 -10 0 1.7312 0.0087
5 -10 1 -0.8837 0.0066
5 -10 2 -2.3066 0.0043
5 -10 3 -1.4424 0.0026
5 -10 4 -0.2476 0.0012
5 -10 5 -0.2435 0.0009
5 -10 6 -1.0993 0.0006
5 -10 7 -1.5401 -0.0004
5 -10 8 -0.8889 0.0001
5 -10 9 0.0793 0.0016
5 -10 10 0.1293 0.0013
5 -10 11 -0.8548 -0.0012
5 -10 12 -1.6156 -0.0037
5 -10 13 -1.0334 -0.0032
5 -10 14 0.1129 0.0012
5 -10 15 0.1836 0.0055
5 -10 16 -0.5997 0.0056
5 -10 17 -0.7643 0.0059
5 -9 0 -1.5795 -0.0038
5 -9 1 1.0319 -0.0020
5 -9 2 1.8498 -0.0014
5 -9 3 0.6838 -0.0020
5 -9 4 -0.1348 -0.0015
5 -9 5 0.4892 -0.0007
5 -9 6 1.7331 -0.0001
5 -9 7 2.1377 0.0004
5 -9 8 1.2046 0.0000
5 -9 9 -0.0130 -0.0012
5 -9 10 -0.2442 -0.0018
5 -9 11 0.5098 -0.0008
5 -9 12 0.9785 0.0017
5 -9 13 0.2338 0.0032
5 -9 14 -0.6651 0.0027
5 -9 15 -0.1438 0.0044
5 -9 16 1.0553 0.0094
5 -9 17 1.1299 0.0105
5 -9 18 0.2236 0.0056
5 -8 0 3.7124 0.0096
5 -8 1 0.9936 0.0080
5 -8 2 0.2583 0.0072
5 -8 3 1.0300 0.0063
5 -8 4 1.1043 0.0025
5 -8 5 -0.0261 -0.0016
5 -8 6 -1.3101 -0.0032
5 -8 7 -1.4722 -0.0032
5 -8 8 -0.4333 -0.0028
5 -8 9 0.4911 -0.0020
5 -8 10 0.2543 -0.0016
5 -8 11 -0.7095 -0.0024
5 -8 12 -0.9386 -0.0037
5 -8 13 0.2631 -0.0023
5 -8 14 1.3806 0.0019
5 -8 15 0.7157 0.0033
5 -8 16 -0.6684 0.0010
5 -8 17 -0.7956 0.0014
5 -8 18 0.0236 0.0040
5 -7 0 -0.4127 -0.0001
5 -7 1 1.5962 0.0007
5 -7 2 1.0441 -0.0021
5 -7 3 -0.4519 -0.0048
5 -7 4 -0.6733 -0.0031
5 -7 5 0.4607 -0.0004
5 -7 6 1.7138 0.0002
5 -7 7 1.7933 -0.0000
5 -7 8 0.7795 0.0002
5 -7 9 0.0826 0.0004
5 -7 10 0.5238 0.0007
5 -7 11 1.4187 0.0024
5 -7 12 1.3534 0.0047
5 -7 13 -0.0446 0.0045
5 -7 14 -0.9799 0.0027
5 -7 15 0.0522 0.0045
5 -7 16 1.5110 0.0081
5 -7 17 1.3381 0.0076
5 -7 18 0.1567 0.0046
5 -7 19 -0.5153 0.0040
5 -6 0 3.0255 0.0055
5 -6 1 1.2348 0.0039
5 -6 2 1.6233 0.0065
5 -6 3 2.1146 0.0076
5 -6 4 1.2509 0.0032
5 -6 5 -0.4104 -0.0014
5 -6 6 -1.6009 -0.0026
5 -6 7 -1.2836 -0.0022
5 -6 8 0.0065 -0.0015
5 -6 9 0.6346 -0.0003
5 -6 10 0.0662 0.0003
5 -6 11 -0.6764 -0.0009
5 -6 12 -0.2009 -0.0024
5 -6 13 1.5307 -0.0010
5 -6 14 2.4356 0.0017
5 -6 15 1.1436 0.0012
5 -6 16 -0.5096 -0.0004
5 -6 17 -0.5232 0.0007
5 -6 18 0.2966 0.0013
5 -6 19 0.5366 -0.0017
5 -5 0 -0.7202 0.0070
5 -5 1 -0.5330 0.0066
5 -5 2 -2.3459 0.0006
5 -5 3 -3.4008 -0.0034
5 -5 4 -2.7214 -0.0017
5 -5 5 -1.0855 0.0006
5 -5 6 0.2876 0.0013
5 -5 7 0.3634 0.0018
5 -5 8 -0.2209 0.0018
5 -5 9 0.0229 0.0009
5 -5 10 1.1341 0.0003
5 -5 11 1.8409 0.0013
5 -5 12 0.9928 0.0021
5 -5 13 -1.0177 0.0009
5 -5 14 -1.9305 -0.0001
5 -5 15 -0.6545 0.0017
5 -5 16 0.7114 0.0034
5 -5 17 0.3688 0.0026
5 -5 19 -0.8010 0.0062
5 -4 0 -3.0507 0.0022
5 -4 1 -2.1835 -0.0001
5 -4 2 0.0806 0.0033
5 -4 3 0.9811 0.0046
5 -4 4 0.4197 0.0022
5 -4 5 -0.6317 0.0003
5 -4 6 -1.1266 -0.0006
5 -4 7 -0.3342 -0.0012
5 -4 8 0.6186 -0.0006
5 -4 9 0.2104 0.0010
5 -4 10 -1.1131 0.0016
5 -4 11 -1.8049 0.0008
5 -4 12 -0.8511 0.0004
5 -4 13 1.1208 0.0016
5 -4 14 1.8519 0.0024
5 -4 15 0.5439 0.0020
5 -4 16 -0.6059 0.0031
5 -4 17 -0.1180 0.0059
5 -4 18 0.7136 0.0060
5 -4 19 0.6525 0.0031
5 -3 0 -0.5927 0.0089
5 -3 1 -1.6777 0.0082
5 -3 2 -3.3901 0.0035
5 -3 3 -3.3470 0.0014
5 -3 4 -2.1743 0.0014
5 -3 5 -0.8016 0.0011
5 -3 6 -0.1813 0.0019
5 -3 7 -0.8720 0.0031
5 -3 8 -1.4125 0.0024
5 -3 9 -0.4680 0.0010
5 -3 10 1.0170 0.0002
5 -3 11 1.4613 -0.0002
5 -3 12 0.2225 -0.0009
5 -3 13 -1.7639 -0.0015
5 -3 14 -2.2951 -0.0006
5 -3 15 -0.9245 0.0014
5 -3 16 0.0516 0.0015
5 -3 17 -0.5518 0.0001
5 -3 18 -1.2700 0.0006
5 -3 19 -0.9637 0.0025
5 -2 0 -6.6224 0.0006
5 -2 1 -2.8503 -0.0004
5 -2 2 0.5822 0.0007
5 -2 3 1.6392 0.0001
5 -2 4 1.3798 0.0002
5 -2 5 0.6519 0.0007
5 -2 6 0.5181 -0.0009
5 -2 7 1.3973 -0.0026
5 -2 8 1.5076 -0.0021
5 -2 9 -0.1742 -0.0012
5 -2 10 -2.1661 -0.0005
5 -2 11 -2.8332 0.0008
5 -2 12 -1.7288 0.0025
5 -2 13 0.1233 0.0033
5 -2 14 0.6582 0.0024
5 -2 15 -0.3374 0.0014
5 -2 16 -0.6794 0.0024
5 -2 17 0.4140 0.0045
5 -2 18 1.3132 0.0056
5 -2 19 0.9823 0.0060
5 -2 20 0.0735 0.0052
5 -1 0 3.7198 0.0089
5 -1 1 2.0556 0.0071
5 -1 2 0.8119 0.0060
5 -1 3 1.0103 0.0056
5 -1 4 1.3885 0.0024
5 -1 5 1.4741 -0.0006
5 -1 6 0.3913 -0.0003
5 -1 7 -1.7099 0.0006
5 -1 8 -2.5021 0.0007
5 -1 9 -1.1875 0.0018
5 -1 10 0.4636 0.0027
5 -1 11 0.9922 0.0017
5 -1 12 0.1407 0.0001
5 -1 13 -1.1125 -0.0004
5 -1 14 -0.9867 0.0005
5 -1 15 0.3755 0.0016
5 -1 16 0.7876 0.0015
5 -1 17 -0.2742 0.0010
5 -1 18 -1.0960 0.0004
5 -1 19 -0.6814 -0.0014
5 -1 20 0.2676 -0.0017
5 0 0 -3.3256 -0.0003
5 0 1 0.6383 0.0015
5 0 2 2.8253 -0.0005
5 0 3 2.8161 -0.0030
5 0 4 1.9066 -0.0016
5 0 5 0.7691 -0.0005
5 0 6 0.8310 -0.0019
5 0 7 1.9248 -0.0020
5 0 8 1.7132 -0.0011
5 0 9 -0.1250 -0.0013
5 0 10 -1.7264 -0.0007
5 0 11 -2.0298 0.0015
5 0 12 -1.0191 0.0029
5 0 13 0.3116 0.0023
5 0 14 0.3204 0.0003
5 0 15 -0.6924 -0.0019
5 0 16 -0.6989 -0.0035
5 0 17 0.5538 -0.0047
5 0 18 1.3556 -0.0039
5 0 19 0.8430 -0.0001
5 0 20 -0.1592 0.0024
5 1 0 6.5552 0.0139
5 1 1 4.4663 0.0096
5 1 3 2.9460 0.0078
5 1 4 2.5494 0.0018
5 1 5 1.9461 -0.0023
5 1 6 0.0365 -0.0029
5 1 7 -2.2938 -0.0033
5 1 8 -2.5790 -0.0019
5 1 9 -1.0040 0.0017
5 1 10 0.5127 0.0036
5 1 11 1.1296 0.0026
5 1 12 0.7414 0.0010
5 1 13 0.1193 -0.0002
5 1 14 0.6241 -0.0015
5 1 15 1.7378 -0.0023
5 1 16 1.5948 -0.0012
5 1 17 0.2070 0.0021
5 1 18 -0.7064 0.0043
5 1 19 -0.3478 0.0035
5 2 0 -0.0244 -0.0032
5 2 1 1.9652 -0.0010
5 2 3 1.2896 -0.0077
5 2 4 0.0971 -0.0059
5 2 5 -0.7642 -0.0046
5 2 6 0.1084 -0.0034
5 2 7 1.6052 -0.0003
5 2 8 1.5432 0.0016
5 2 9 0.4605 0.0013
5 2 10 -0.2025 0.0020
5 2 11 -0.2002 0.0029
5 2 12 0.4342 0.0019
5 2 13 0.9706 0.0000
5 2 14 0.2649 -0.0010
5 2 15 -0.9554 -0.0012
5 2 16 -0.9737 -0.0026
5 2 17 0.0472 -0.0055
5 2 18 0.5591 -0.0064
5 2 19 -0.0104 -0.0042
5 3 0 3.5711 0.0133
5 3 1 1.8263 0.0081
5 3 2 1.3077 0.0077
5 3 3 1.1575 0.0054
5 3 4 1.2434 0.0004
5 3 5 0.9924 -0.0021
5 3 6 -0.5359 -0.0033
5 3 7 -1.7831 -0.0045
5 3 8 -1.1588 -0.0028
5 3 9 0.1895 -0.0000
5 3 10 1.0193 0.0004
5 3 11 1.2541 -0.0002
5 3 12 0.8202 -0.0000
5 3 13 0.3881 -0.0006
5 3 14 0.9240 -0.0030
5 3 15 1.6310 -0.0054
5 3 16 1.1482 -0.0047
5 3 17 -0.0798 -0.0001
5 3 18 -0.6243 0.0042
5 3 19 -0.1212 0.0070
5 4 0 0.0069 -0.0085
5 4 1 0.7083 -0.0071
5 4 2 0.2244 -0.0104
5 4 3 -0.4594 -0.0112
5 4 4 -1.1266 -0.0093
5 4 5 -0.8986 -0.0078
5 4 6 0.7144 -0.0047
5 4 7 1.8251 -0.0006
5 4 8 1.4041 0.0012
5 4 9 0.7478 0.0023
5 4 10 0.5150 0.0042
5 4 11 0.4916 0.0040
5 4 12 0.7510 0.0014
5 4 13 0.6822 -0.0006
5 4 14 -0.3247 0.0002
5 4 15 -1.2617 0.0030
5 4 16 -1.0365 0.0045
5 4 17 -0.2442 0.0036
5 4 18 -0.0777 0.0029
5 4 19 -0.6498 0.0013
5 5 0 0.6765 0.0034
5 5 1 -0.2439 0.0004
5 5 2 0.0714 0.0011
5 5 3 0.7371 0.0001
5 5 4 1.3141 -0.0014
5 5 5 0.7840 -0.0012
5 5 6 -0.6765 -0.0018
5 5 7 -1.0816 -0.0022
5 5 8 -0.1900 -0.0009
5 5 9 0.5030 -0.0007
5 5 10 0.6699 -0.0019
5 5 11 0.5565 -0.0012
5 5 12 0.1338 0.0011
5 5 13 0.0688 0.0024
5 5 14 0.7071 0.0012
5 5 15 1.0288 -0.0018
5 5 16 0.3873 -0.0035
5 5 17 -0.4247 -0.0035
5 5 18 -0.4354 -0.0043
5 5 19 0.2287 -0.0025
5 6 0 -0.2303 -0.0100
5 6 1 0.3518 -0.0077
5 6 2 -0.1266 -0.0076
5 6 3 -0.9620 -0.0056
5 6 4 -1.3437 -0.0038
5 6 5 -0.2834 -0.0032
5 6 6 1.2991 -0.0017
5 6 7 1.4861 -0.0006
5 6 8 0.6735 -0.0002
5 6 9 0.2500 0.0022
5 6 10 0.2128 0.0049
5 6 11 0.3301 0.0044
5 6 12 0.5214 0.0017
5 6 13 0.1510 -0.0004
5 6 14 -0.7162 -0.0004
5 6 15 -1.0121 0.0012
5 6 16 -0.4546 0.0023
5 6 17 0.1040 0.0043
5 6 18 -0.0589 0.0086
5 7 0 0.9662 -0.0002
5 7 1 0.2988 -0.0008
5 7 2 0.9367 -0.0007
5 7 3 2.0713 -0.0024
5 7 4 2.2680 -0.0031
5 7 5 0.6997 -0.0028
5 7 6 -1.0130 -0.0026
5 7 7 -1.1534 -0.0013
5 7 8 -0.5349 -0.0001
5 7 9 -0.2850 -0.0013
5 7 10 -0.2668 -0.0022
5 7 11 -0.3791 -0.0003
5 7 12 -0.4177 0.0027
5 7 13 0.1538 0.0046
5 7 14 0.8932 0.0047
5 7 15 0.8486 0.0040
5 7 16 0.1367 0.0035
5 7 17 -0.3703 -0.0005
5 7 18 -0.1434 -0.0089
5 8 0 -0.0351 -0.0060
5 8 1 0.6055 -0.0042
5 8 2 -0.2651 -0.0018
5 8 3 -1.8277 0.0018
5 8 4 -2.1961 0.0034
5 8 5 -0.8341 0.0032
5 8 6 0.3194 0.0023
5 8 7 0.1170 0.0006
5 8 8 -0.3101 0.0003
5 8 9 -0.1907 0.0029
5 8 10 0.2195 0.0047
5 8 11 0.7573 0.0037
5 8 12 0.9150 0.0016
5 8 13 0.2649 -0.0004
5 8 14 -0.4262 -0.0023
5 8 15 -0.3605 -0.0056
5 8 16 0.1359 -0.0097
5 8 17 0.3737 -0.0076
5 9 0 1.0533 0.0039
5 9 1 0.3376 0.0045
5 9 2 1.2287 0.0024
5 9 3 2.5831 -0.0017
5 9 4 2.2579 -0.0043
5 9 5 0.3193 -0.0052
5 9 6 -0.9827 -0.0048
5 9 7 -0.9214 -0.0029
5 9 8 -0.6247 -0.0022
5 9 9 -0.5771 -0.0033
5 9 10 -0.6996 -0.0032
5 9 11 -0.9341 -0.0012
5 9 12 -0.6860 0.0003
5 9 13 0.1839 0.0005
5 9 14 0.7197 0.0007
5 9 15 0.4617 0.0043
5 9 16 -0.0571 0.0100
5 9 17 -0.3070 0.0084
5 10 0 0.2992 -0.0008
5 10 1 0.8520 -0.0033
5 10 2 -0.5212 -0.0022
5 10 3 -2.3632 0.0006
5 10 4 -2.4585 0.0018
5 10 5 -1.2629 0.0019
5 10 6 -0.7384 0.0013
5 10 7 -0.9591 0.0001
5 10 8 -0.9005 0.0008
5 10 9 -0.4078 0.0030
5 10 10 0.4016 0.0035
5 10 11 1.2014 0.0024
5 10 12 1.1787 0.0016
5 10 13 0.4532 0.0020
5 10 14 0.0494 0.0011
5 10 15 0.1632 -0.0052
5 10 16 0.3325 -0.0143
5 11 0 -0.0685 0.0016
5 11 1 -0.5007 0.0037
5 11 2 0.8173 0.0017
5 11 3 2.0807 -0.0013
5 11 4 1.4422 -0.0020
5 11 5 -0.0054 -0.0018
5 11 6 -0.4815 -0.0010
5 11 7 -0.2451 0.0003
5 11 8 -0.1078 0.0002
5 11 9 -0.2013 -0.0011
5 11 11 -1.0701 -0.0008
5 11 12 -0.7479 -0.0020
5 11 13 -0.0993 -0.0053
5 11 14 0.0321 -0.0069
5 11 15 -0.1599 -0.0010
5 12 0 0.8326 0.0046
5 12 1 1.1295 -0.0004
5 12 2 -0.3972 -0.0006
5 12 3 -1.7067 -0.0001
5 12 4 -1.3580 -0.0012
5 12 5 -0.6405 -0.0017
5 12 6 -0.7442 -0.0015
5 12 7 -1.0782 -0.0015
5 12 8 -1.0727 -0.0010
5 12 9 -0.6670 -0.0003
5 12 10 0.1861 -0.0008
5 12 11 0.8328 -0.0014
5 12 12 0.6420 0.0001
5 12 13 0.2676 0.0045
5 12 14 0.3176 0.0072
5 12 15 0.3990 0.0020
5 13 0 -1.0223 -0.0024
5 13 1 -0.8764 -0.0007
5 13 2 0.6572 -0.0024
5 13 3 1.4380 -0.0016
5 13 4 0.6545 0.0028
5 13 5 -0.1647 0.0062
5 13 6 -0.1675 0.0073
5 13 7 0.0828 0.0078
5 13 8 0.2335 0.0075
5 13 9 0.0849 0.0065
5 13 10 -0.4615 0.0056
5 13 11 -0.7115 0.0041
5 13 12 -0.3486 0.0003
5 13 13 -0.1586 -0.0063
5 13 14 -0.3732 -0.0103
5 14 0 0.8159 0.0045
5 14 1 0.8147 0.0034
5 14 2 -0.3751 0.0065
5 14 3 -0.8149 0.0066
5 14 4 -0.2056 0.0027
5 14 5 0.1153 0.0003
5 14 6 -0.1967 0.0001
5 14 7 -0.5880 -0.0012
5 14 8 -0.8100 -0.0041
5 14 9 -0.5966 -0.0070
5 14 10 -0.0293 -0.0094
5 14 11 0.1125 -0.0100
5 14 13 -0.1426 0.0003
5 15 0 -1.2161 0.0079
5 15 1 -0.5107 0.0051
5 15 2 0.8535 -0.0005
5 15 3 1.1777 -0.0001
5 15 4 0.5624 0.0057
5 15 5 0.1461 0.0090
5 15 6 0.1152 0.0083
5 15 7 0.2005 0.0078
5 15 8 0.2645 0.0084
5 15 9 -0.0046 0.0088
5 15 10 -0.3925 0.0087
5 15 11 -0.2484 0.0075
5 15 12 0.0987 0.0037
5 16 0 0.4622 -0.0071
5 16 1 0.2877 -0.0031
5 16 2 -0.3195 0.0057
5 16 3 -0.2386 0.0084
5 16 4 0.1834 0.0049
5 16 5 0.2394 0.0032
5 16 6 0.0005 0.0036
5 16 7 -0.3324 0.0008
5 16 8 -0.5346 -0.0054
5 16 9 -0.3095 -0.0113
5 16 10 -0.0780 -0.0156
5 17 1 -0.1191 0.0191
5 17 2 0.7247 0.0097
5 17 3 0.8466 0.0066
5 17 4 0.6114 0.0085
5 17 5 0.4246 0.0064
5 17 6 0.3009 0.0008
5 17 7 0.2799 -0.0017
5 17 8 0.1547 -0.0005
5 17 9 -0.2483 0.0013
5 18 0 0.1382 -0.0154
5 18 1 -0.0311 -0.0127
5 18 2 -0.1476 -0.0037
5 18 3 -0.0244 -0.0006
5 18 4 0.0275 -0.0020
5 18 5 -0.0619 0.0003
5 18 6 -0.2457 0.0039
5 18 7 -0.4905 0.0024
5 19 0 -0.8398 0.0207
5 19 1 -0.3466 0.0209
5 19 2 -0.0469 0.0146
5 19 3 0.0743 0.0125
5 19 4 0.1442 0.0117
5 19 5 0.1293 0.0043
5 20 0 -0.2926 -0.0031
6 -20 0 -0.0277 0.0101
6 -20 1 -0.2511 0.0123
6 -19 0 0.4832 -0.0074
6 -19 1 0.7583 -0.0058
6 -19 2 0.3339 -0.0054
6 -19 3 -0.2446 -0.0053
6 -19 4 -0.3403 -0.0086
6 -19 5 -0.0098 -0.0131
6 -19 6 0.2239 -0.0134
6 -18 0 -0.4211 0.0033
6 -18 1 -0.6038 0.0103
6 -18 2 -0.0938 0.0122
6 -18 3 0.3442 0.0087
6 -18 4 0.1451 0.0047
6 -18 5 -0.4241 -0.0006
6 -18 6 -0.7252 -0.0088
6 -18 7 -0.4211 -0.0135
6 -18 8 0.0405 -0.0121
6 -17 0 0.6931 0.0070
6 -17 1 0.8464 0.0057
6 -17 2 0.1245 0.0053
6 -17 3 -0.4885 0.0034
6 -17 4 -0.4601 -0.0039
6 -17 5 -0.1180 -0.0112
6 -17 6 -0.0326 -0.0134
6 -17 7 -0.4006 -0.0137
6 -17 8 -0.6926 -0.0112
6 -17 9 -0.3847 -0.0018
6 -17 10 0.1603 0.0075
6 -16 0 -0.7340 -0.0016
6 -16 1 -0.6513 0.0045
6 -16 2 0.1263 0.0049
6 -16 3 0.4231 0.0023
6 -16 4 -0.0563 0.0005
6 -16 5 -0.6961 -0.0037
6 -16 6 -0.8330 -0.0098
6 -16 7 -0.3676 -0.0110
6 -16 8 0.0378 -0.0089
6 -16 9 -0.1462 -0.0082
6 -16 10 -0.4922 -0.0036
6 -16 11 -0.3677 0.0082
6 -15 0 0.7671 0.0127
6 -15 1 0.6450 0.0119
6 -15 2 -0.2299 0.0124
6 -15 3 -0.5791 0.0098
6 -15 4 -0.2967 0.0025
6 -15 5 -0.0603 -0.0035
6 -15 6 -0.3358 -0.0066
6 -15 7 -0.9275 -0.0096
6 -15 8 -1.0551 -0.0075
6 -15 9 -0.3838 0.0030
6 -15 10 0.3557 0.0122
6 -15 11 0.3830 0.0132
6 -15 12 -0.0610 0.0119
6 -15 13 -0.1885 0.0123
6 -14 0 -0.7678 -0.0059
6 -14 1 -0.0514 -0.0031
6 -14 2 0.9618 -0.0033
6 -14 3 0.8797 -0.0035
6 -14 4 -0.0033 -0.0037
6 -14 5 -0.6437 -0.0070
6 -14 6 -0.4817 -0.0099
6 -14 7 0.1735 -0.0077
6 -14 8 0.4498 -0.0054
6 -14 9 0.0506 -0.0060
6 -14 10 -0.2804 -0.0030
6 -14 11 0.1143 0.0058
6 -14 12 0.7871 0.0121
6 -14 13 0.8163 0.0115
6 -14 14 0.1934 0.0065
6 -13 0 1.4057 0.0039
6 -13 1 0.6986 0.0052
6 -13 2 -0.2834 0.0067
6 -13 3 -0.2169 0.0052
6 -13 4 0.3279 0.0016
6 -13 5 0.3522 -0.0007
6 -13 6 -0.3387 -0.0035
6 -13 7 -1.0582 -0.0075
6 -13 8 -0.8902 -0.0063
6 -13 9 0.1488 0.0019
6 -13 10 0.9674 0.0088
6 -13 11 0.7617 0.0101
6 -13 12 0.0720 0.0091
6 -13 13 -0.0021 0.0081
6 -13 14 0.5395 0.0067
6 -13 15 0.7331 0.0041
6 -12 0 -1.0047 -0.0097
6 -12 1 0.4400 -0.0081
6 -12 2 1.4730 -0.0064
6 -12 3 0.8999 -0.0041
6 -12 4 -0.2094 -0.0030
6 -12 5 -0.5743 -0.0046
6 -12 6 0.0129 -0.0050
6 -12 7 0.7816 -0.0024
6 -12 8 0.8296 -0.0010
6 -12 9 0.2371 -0.0020
6 -12 10 -0.0004 -0.0005
6 -12 11 0.6665 0.0041
6 -12 12 1.4333 0.0075
6 -12 13 1.1490 0.0068
6 -12 14 0.1444 0.0020
6 -12 15 -0.2437 -0.0032
6 -11 0 1.8726 -0.0036
6 -11 1 0.3554 -0.0016
6 -11 2 -0.5318 0.0000
6 -11 3 0.0419 0.0003
6 -11 4 0.7200 -0.0004
6 -11 5 0.4448 -0.0012
6 -11 6 -0.5383 -0.0034
6 -11 7 -1.1631 -0.0065
6 -11 8 -0.6429 -0.0061
6 -11 9 0.5593 -0.0019
6 -11 10 1.1610 0.0019
6 -11 11 0.5673 0.0030
6 -11 12 -0.2649 0.0021
6 -11 13 -0.0703 0.0013
6 -11 14 0.6862 0.0014
6 -11 15 0.6004 -0.0005
6 -10 0 -2.5354 -0.0071
6 -10 1 -0.5557 -0.0055
6 -10 2 0.2370 -0.0033
6 -10 3 -0.5796 -0.0010
6 -10 4 -1.3343 0.0011
6 -10 5 -1.0149 0.0023
6 -10 6 0.0168 0.0029
6 -10 7 0.6776 0.0036
6 -10 8 0.3255 0.0034
6 -10 9 -0.4633 0.0025
6 -10 10 -0.5545 0.0025
6 -10 11 0.3222 0.0043
6 -10 12 0.9520 0.0062
6 -10 13 0.1832 0.0048
6 -10 14 -1.0031 0.0004
6 -10 15 -0.8858 -0.0018
6 -10 16 0.1129 -0.0006
6 -10 17 0.4908 -0.0018
6 -9 0 1.2319 -0.0053
6 -9 1 -0.4155 -0.0039
6 -9 2 -0.4794 -0.0010
6 -9 3 0.7189 0.0017
6 -9 4 1.3228 0.0015
6 -9 5 0.6554 -0.0005
6 -9 6 -0.5571 -0.0024
6 -9 7 -1.0678 -0.0040
6 -9 8 -0.4010 -0.0046
6 -9 9 0.5785 -0.0036
6 -9 10 0.6499 -0.0020
6 -9 11 -0.3181 -0.0019
6 -9 12 -0.9273 -0.0030
6 -9 13 -0.0857 -0.0022
6 -9 14 0.9343 -0.0005
6 -9 15 0.4316 -0.0027
6 -9 16 -0.7330 -0.0069
6 -9 17 -0.8587 -0.0055
6 -8 0 -2.7311 0.0015
6 -8 1 -0.8088 0.0029
6 -8 2 -0.6721 0.0019
6 -8 3 -1.5384 0.0008
6 -8 4 -1.7181 0.0028
6 -8 5 -0.8589 0.0051
6 -8 6 0.2425 0.0051
6 -8 7 0.4727 0.0037
6 -8 8 -0.3376 0.0026
6 -8 9 -1.1308 0.0014
6 -8 10 -0.8719 0.0007
6 -8 11 0.1870 0.0019
6 -8 12 0.4443 0.0035
6 -8 13 -0.9210 0.0015
6 -8 14 -2.1174 -0.0019
6 -8 15 -1.3620 -0.0011
6 -8 16 0.1090 0.0013
6 -8 17 0.4259 -0.0006
6 -7 0 1.0716 -0.0091
6 -7 1 0.2390 -0.0086
6 -7 2 1.2789 -0.0035
6 -7 3 2.6255 0.0013
6 -7 4 2.7474 0.0010
6 -7 5 1.6314 -0.0013
6 -7 6 0.2783 -0.0022
6 -7 7 -0.1005 -0.0027
6 -7 8 0.5185 -0.0033
6 -7 9 0.9462 -0.0027
6 -7 10 0.3136 -0.0015
6 -7 11 -0.8520 -0.0020
6 -7 12 -0.8936 -0.0028
6 -7 13 0.6994 -0.0008
6 -7 14 1.8132 0.0008
6 -7 15 0.8583 -0.0026
6 -7 16 -0.5210 -0.0058
6 -7 17 -0.5020 -0.0038
6 -6 0 0.7320 0.0096
6 -6 1 1.1237 0.0109
6 -6 2 -0.1491 0.0067
6 -6 3 -1.2527 0.0027
6 -6 4 -1.2251 0.0030
6 -6 5 -0.3414 0.0038
6 -6 6 0.4586 0.0026
6 -6 7 0.1959 0.0011
6 -6 8 -0.7181 0.0001
6 -6 9 -0.9203 -0.0015
6 -6 10 0.1033 -0.0026
6 -6 11 1.3611 -0.0016
6 -6 12 1.1012 -0.0010
6 -6 13 -0.8298 -0.0037
6 -6 14 -1.9950 -0.0059
6 -6 15 -0.9829 -0.0042
6 -6 16 0.2995 -0.0036
6 -6 17 0.1882 -0.0067
6 -6 18 -0.4436 -0.0065
6 -5 0 -0.0869 -0.0119
6 -5 2 1.6305 -0.0076
6 -5 3 2.5514 -0.0035
6 -5 4 2.3201 -0.0029
6 -5 5 1.3422 -0.0029
6 -5 6 0.5952 -0.0022
6 -5 7 1.0083 -0.0021
6 -5 8 1.8456 -0.0022
6 -5 9 1.6593 -0.0011
6 -5 10 0.2823 -0.0001
6 -5 11 -1.0180 -0.0009
6 -5 12 -0.6261 -0.0011
6 -5 13 1.2225 0.0008
6 -5 14 2.0004 0.0007
6 -5 15 0.7164 -0.0028
6 -5 16 -0.4447 -0.0035
6 -5 17 -0.0829 -0.0002
6 -5 18 0.6353 -0.0001
6 -4 0 2.6501 0.0124
6 -4 1 0.8200 0.0135
6 -4 2 -1.4615 0.0099
6 -4 3 -2.2786 0.0070
6 -4 4 -1.8101 0.0057
6 -4 5 -0.6815 0.0042
6 -4 6 -0.0235 0.0027
6 -4 7 -0.6498 0.0019
6 -4 8 -1.3652 0.0009
6 -4 9 -0.6846 -0.0009
6 -4 10 1.0814 -0.0021
6 -4 11 2.3401 -0.0022
6 -4 12 1.6168 -0.0033
6 -4 13 -0.4857 -0.0057
6 -4 14 -1.3686 -0.0056
6 -4 15 -0.3398 -0.0032
6 -4 16 0.3706 -0.0041
6 -4 17 -0.2854 -0.0078
6 -4 18 -0.9656 -0.0076
6 -3 0 -4.6711 -0.0095
6 -3 2 -1.4601 -0.0079
6 -3 3 -0.5455 -0.0062
6 -3 4 -0.3265 -0.0040
6 -3 5 -0.4883 -0.0015
6 -3 6 0.0119 -0.0005
6 -3 7 1.6830 -0.0007
6 -3 8 2.8079 -0.0011
6 -3 9 1.9595 -0.0015
6 -3 10 -0.0826 -0.0021
6 -3 11 -1.5452 -0.0025
6 -3 12 -1.1435 -0.0013
6 -3 13 0.3312 0.0006
6 -3 14 0.5085 -0.0004
6 -3 15 -0.8142 -0.0031
6 -3 16 -1.3320 -0.0019
6 -3 17 -0.3472 0.0018
6 -3 18 0.5739 0.0030
6 -2 0 0.3366 0.0094
6 -2 1 -2.0603 0.0096
6 -2 2 -3.5236 0.0097
6 -2 3 -3.1631 0.0099
6 -2 4 -1.8287 0.0078
6 -2 5 -0.1931 0.0051
6 -2 6 0.1574 0.0034
6 -2 7 -1.2064 0.0018
6 -2 8 -2.1128 0.0002
6 -2 9 -1.1950 -0.0004
6 -2 10 0.5262 -0.0004
6 -2 11 1.4181 -0.0006
6 -2 12 0.5648 -0.0015
6 -2 13 -1.0061 -0.0019
6 -2 14 -1.0881 0.0008
6 -2 15 0.1977 0.0043
6 -2 16 0.5979 0.0042
6 -2 17 -0.3285 0.0016
6 -2 18 -1.0052 -0.0002
6 -2 19 -0.6493 -0.0018
6 -1 0 -6.9701 -0.0072
6 -1 1 -4.5683 -0.0054
6 -1 2 -2.5218 -0.0055
6 -1 3 -1.4516 -0.0049
6 -1 4 -1.0750 -0.0017
6 -1 5 -1.1960 0.0008
6 -1 6 -0.2510 0.0012
6 -1 7 1.8066 0.0013
6 -1 8 2.5699 0.0003
6 -1 9 1.1600 -0.0020
6 -1 10 -0.9512 -0.0034
6 -1 11 -2.1609 -0.0027
6 -1 12 -1.7199 -0.0002
6 -1 13 -0.6606 0.0020
6 -1 14 -0.8973 0.0013
6 -1 15 -2.0227 -0.0009
6 -1 16 -1.9381 -0.0016
6 -1 17 -0.5227 -0.0018
6 -1 18 0.5363 -0.0022
6 -1 19 0.4197 -0.0010
6 0 0 -0.4701 0.0054
6 0 1 -1.9223 0.0053
6 0 2 -2.1010 0.0085
6 0 3 -1.2790 0.0099
6 0 4 0.1148 0.0074
6 0 5 1.4793 0.0049
6 0 6 0.8556 0.0024
6 0 7 -1.3969 -0.0013
6 0 8 -2.5530 -0.0031
6 0 9 -1.8979 -0.0020
6 0 10 -0.7498 -0.0006
6 0 11 -0.2288 0.0005
6 0 12 -0.7933 0.0013
6 0 13 -1.4477 0.0024
6 0 14 -0.6280 0.0046
6 0 15 0.9453 0.0066
6 0 16 1.2451 0.0069
6 0 17 0.2689 0.0065
6 0 18 -0.3973 0.0051
6 0 19 -0.0396 0.0014
6 1 0 -2.9081 -0.0046
6 1 1 -0.7709 -0.0015
6 1 2 0.2924 -0.0026
6 1 3 0.6187 -0.0020
6 1 4 -0.0104 0.0003
6 1 5 -1.0351 0.0007
6 1 6 -0.4655 0.0010
6 1 7 1.0349 0.0024
6 1 8 1.1101 0.0018
6 1 9 -0.1849 -0.0000
6 1 10 -1.4211 -0.0002
6 1 11 -1.7870 0.0009
6 1 12 -1.0210 0.0024
6 1 13 -0.1540 0.0038
6 1 14 -0.5888 0.0037
6 1 15 -1.5426 0.0023
6 1 16 -1.2754 -0.0001
6 1 17 -0.0152 -0.0044
6 1 18 0.7051 -0.0079
6 1 19 0.2950 -0.0086
6 2 0 1.5159 0.0039
6 2 1 0.5514 0.0040
6 2 2 0.4298 0.0074
6 2 3 0.5329 0.0077
6 2 4 1.2496 0.0058
6 2 5 1.7590 0.0047
6 2 6 0.3379 0.0019
6 2 7 -1.7098 -0.0021
6 2 8 -2.1952 -0.0032
6 2 9 -1.5148 -0.0023
6 2 10 -0.7848 -0.0016
6 2 11 -0.4556 -0.0002
6 2 12 -0.7674 0.0016
6 2 13 -0.8817 0.0023
6 2 14 0.2066 0.0020
6 2 15 1.4936 0.0006
6 2 16 1.4372 -0.0006
6 2 17 0.4245 0.0002
6 2 18 -0.1068 0.0012
6 3 0 0.9548 0.0003
6 3 1 1.7705 0.0013
6 3 2 1.5687 -0.0006
6 3 3 0.9713 -0.0003
6 3 4 -0.3986 0.0001
6 3 5 -1.3490 -0.0012
6 3 6 -0.4975 -0.0006
6 3 7 0.5502 0.0009
6 3 8 0.2847 0.0006
6 3 9 -0.3965 0.0007
6 3 10 -0.6819 0.0021
6 3 11 -0.4610 0.0022
6 3 12 0.3310 0.0016
6 3 13 0.7870 0.0017
6 3 14 0.0885 0.0022
6 3 15 -0.7203 0.0031
6 3 16 -0.4115 0.0031
6 3 18 0.6298 -0.0013
6 4 0 2.0014 0.0002
6 4 1 1.0509 0.0001
6 4 2 0.7224 0.0018
6 4 3 0.7330 0.0010
6 4 4 1.3731 0.0009
6 4 5 1.2849 0.0020
6 4 6 -0.2055 0.0011
6 4 7 -1.1792 -0.0000
6 4 8 -0.7889 0.0003
6 4 9 -0.1994 -0.0006
6 4 10 0.0872 -0.0019
6 4 11 0.0631 -0.0009
6 4 12 -0.3447 0.0011
6 4 13 -0.3327 0.0020
6 4 14 0.5564 0.0015
6 4 15 1.1868 -0.0005
6 4 16 0.6699 -0.0025
6 4 17 -0.2442 -0.0035
6 4 18 -0.3935 -0.0044
6 5 0 0.7027 0.0005
6 5 1 0.9497 -0.0005
6 5 2 0.4846 -0.0016
6 5 3 -0.4033 -0.0003
6 5 4 -1.4260 -0.0000
6 5 5 -1.0883 -0.0008
6 5 6 0.4586 -0.0004
6 5 7 1.1441 -0.0009
6 5 8 0.7322 -0.0020
6 5 9 0.4087 -0.0006
6 5 10 0.3580 0.0009
6 5 11 0.5347 -0.0000
6 5 12 0.9099 -0.0012
6 5 13 0.7066 -0.0015
6 5 14 -0.1982 -0.0009
6 5 16 -0.0886 0.0025
6 5 17 0.5963 0.0048
6 5 18 0.4231 0.0082
6 6 0 0.9264 -0.0055
6 6 1 0.2497 -0.0050
6 6 2 0.4665 -0.0044
6 6 3 1.5192 -0.0052
6 6 4 2.5201 -0.0041
6 6 5 1.9611 -0.0021
6 6 6 0.6116 -0.0008
6 6 7 0.2701 0.0013
6 6 8 0.5648 0.0023
6 6 9 0.4825 0.0002
6 6 10 0.1338 -0.0013
6 6 11 -0.3773 0.0001
6 6 12 -0.8279 0.0019
6 6 13 -0.4978 0.0035
6 6 14 0.3601 0.0051
6 6 15 0.5880 0.0063
6 6 16 -0.0598 0.0068
6 6 17 -0.6712 0.0038
6 7 0 0.2101 -0.0030
6 7 1 0.7974 -0.0045
6 7 2 0.4246 -0.0035
6 7 3 -0.7418 -0.0002
6 7 4 -1.2797 0.0017
6 7 5 -0.1259 0.0026
6 7 6 1.2158 0.0023
6 7 7 1.2618 -0.0003
6 7 8 0.7916 -0.0017
6 7 9 0.6281 -0.0003
6 7 10 0.6629 -0.0000
6 7 11 0.9138 -0.0012
6 7 12 1.0225 -0.0010
6 7 13 0.3956 -0.0002
6 7 14 -0.4232 -0.0002
6 7 15 -0.4489 -0.0018
6 7 16 0.2412 -0.0042
6 7 17 0.7435 -0.0020
6 8 0 -0.0137 -0.0068
6 8 1 -0.5106 -0.0037
6 8 2 0.4335 -0.0027
6 8 3 2.3475 -0.0034
6 8 4 3.2288 -0.0031
6 8 5 2.3496 -0.0026
6 8 6 1.4240 -0.0014
6 8 7 1.3403 0.0008
6 8 8 1.1782 0.0008
6 8 9 0.5686 -0.0012
6 8 10 -0.2117 -0.0010
6 8 11 -1.0305 0.0008
6 8 12 -1.2758 0.0013
6 8 13 -0.5665 0.0014
6 8 14 0.2418 0.0029
6 8 15 0.2942 0.0075
6 8 16 -0.2064 0.0131
6 9 0 1.0614 -0.0008
6 9 1 1.9216 -0.0035
6 9 2 1.2173 -0.0027
6 9 3 -0.2474 -0.0004
6 9 4 -0.4333 0.0006
6 9 5 0.6111 0.0013
6 9 6 1.0160 0.0005
6 9 7 0.5045 -0.0015
6 9 8 0.1291 -0.0014
6 9 9 0.1596 0.0000
6 9 10 0.5403 -0.0005
6 9 11 1.1329 -0.0010
6 9 12 1.1813 0.0011
6 9 13 0.5018 0.0044
6 9 14 -0.0198 0.0053
6 9 15 0.1097 0.0005
6 9 16 0.5438 -0.0074
6 10 0 -0.8579 -0.0051
6 10 1 -1.4266 -0.0008
6 10 2 -0.1139 -0.0003
6 10 3 1.7049 -0.0007
6 10 4 1.9797 -0.0002
6 10 5 1.2729 -0.0004
6 10 6 1.2117 -0.0003
6 10 7 1.5646 0.0005
6 10 8 1.4835 -0.0004
6 10 9 0.9750 -0.0012
6 10 10 0.1080 0.0006
6 10 11 -0.7602 0.0021
6 10 12 -0.8161 0.0003
6 10 13 -0.2020 -0.0035
6 10 14 0.1664 -0.0053
6 10 15 0.0518 -0.0004
6 11 0 1.5612 0.0025
6 11 1 2.2047 -0.0007
6 11 2 1.0685 -0.0008
6 11 3 -0.0934 -0.0021
6 11 4 0.2881 -0.0049
6 11 5 1.0174 -0.0059
6 11 6 0.7451 -0.0060
6 11 7 0.0683 -0.0055
6 11 8 -0.2839 -0.0034
6 11 9 -0.2373 -0.0017
6 11 10 0.3154 -0.0023
6 11 11 0.8968 -0.0021
6 11 12 0.7710 0.0013
6 11 13 0.3028 0.0070
6 11 14 0.1812 0.0104
6 11 15 0.3156 0.0061
6 12 0 -1.2015 -0.0024
6 12 1 -1.7204 -0.0022
6 12 2 -0.4367 -0.0050
6 12 3 0.5852 -0.0046
6 12 4 0.2290 -0.0012
6 12 5 -0.0941 0.0006
6 12 6 0.4652 0.0015
6 12 7 1.1242 0.0026
6 12 8 1.3881 0.0032
6 12 9 1.1845 0.0046
6 12 10 0.4636 0.0073
6 12 11 -0.1081 0.0082
6 12 12 0.0080 0.0047
6 12 13 0.2322 -0.0023
6 12 14 0.1149 -0.0076
6 13 0 1.2161 -0.0061
6 13 1 1.2123 -0.0050
6 13 2 -0.0878 -0.0013
6 13 3 -0.5538 -0.0028
6 13 4 0.2859 -0.0070
6 13 5 0.8268 -0.0077
6 13 6 0.5090 -0.0056
6 13 7 0.0201 -0.0034
6 13 8 -0.3191 -0.0013
6 13 9 -0.2958 -0.0007
6 13 10 0.1337 -0.0023
6 13 11 0.2893 -0.0032
6 13 12 -0.0400 -0.0009
6 13 13 -0.1732 0.0045
6 14 0 -1.0508 0.0069
6 14 1 -1.2464 0.0014
6 14 2 -0.2615 -0.0061
6 14 3 -0.0246 -0.0058
6 14 4 -0.5821 -0.0009
6 14 5 -0.6113 0.0016
6 14 6 -0.0126 0.0028
6 14 7 0.5790 0.0052
6 14 8 0.9189 0.0079
6 14 9 0.7676 0.0107
6 14 10 0.3001 0.0134
6 14 11 0.2406 0.0140
6 14 12 0.5194 0.0105
6 15 0 0.7480 -0.0205
6 15 1 0.1372 -0.0146
6 15 2 -0.9476 -0.0057
6 15 3 -0.9139 -0.0039
6 15 4 -0.1351 -0.0046
6 15 5 0.2219 -0.0010
6 15 6 0.1122 0.0040
6 15 7 -0.1180 0.0062
6 15 8 -0.2773 0.0064
6 15 9 -0.0904 0.0047
6 15 10 0.1546 0.0012
6 15 11 -0.0889 -0.0020
6 16 0 -0.8005 0.0151
6 16 1 -0.6543 0.0094
6 16 2 -0.0987 0.0019
6 16 3 -0.2178 0.0025
6 16 4 -0.5429 0.0052
6 16 5 -0.4028 0.0035
6 16 6 0.0101 0.0017
6 16 7 0.3976 0.0031
6 16 8 0.5029 0.0055
6 16 9 0.1628 0.0075
6 17 0 0.7536 -0.0199
6 17 1 -0.0009 -0.0155
6 17 2 -0.6360 -0.0086
6 17 3 -0.5035 -0.0073
6 17 4 -0.1451 -0.0048
6 17 5 -0.0481 0.0033
6 17 6 -0.1658 0.0104
6 17 7 -0.3640 0.0120
6 17 8 -0.3315 0.0106
6 18 0 -0.3420 0.0044
6 18 1 -0.2023 0.0040
6 18 2 -0.1222 0.0038
6 18 3 -0.3341 0.0087
6 18 4 -0.4595 0.0097
6 18 5 -0.3336 0.0034
6 18 6 -0.0363 -0.0023
6 19 0 0.6328 -0.0002
6 19 1 0.1251 0.0005
6 19 2 -0.1185 -0.0007
6 19 3 -0.0693 -0.0062
7 -19 0 -0.3595 -0.0187
7 -19 1 -0.6857 -0.0153
7 -19 2 -0.3914 -0.0094
7 -19 3 0.0327 -0.0028
7 -19 4 0.1233 0.0052
7 -18 0 0.0804 0.0031
7 -18 1 0.2794 -0.0003
7 -18 2 -0.0817 0.0003
7 -18 3 -0.3913 0.0045
7 -18 4 -0.2985 0.0082
7 -18 5 0.0896 0.0111
7 -18 6 0.3468 0.0131
7 -18 7 0.1205 0.0112
7 -17 0 -0.7446 -0.0224
7 -17 1 -0.9915 -0.0203
7 -17 2 -0.5378 -0.0166
7 -17 3 -0.1126 -0.0103
7 -17 4 -0.0346 -0.0006
7 -17 5 -0.2236 0.0076
7 -17 6 -0.3345 0.0110
7 -17 7 -0.0972 0.0111
7 -17 8 0.1359 0.0054
7 -17 9 -0.0682 -0.0069
7 -16 0 -0.0970 0.0048
7 -16 1 -0.1247 0.0035
7 -16 2 -0.5324 0.0058
7 -16 3 -0.5799 0.0094
7 -16 4 -0.2309 0.0117
7 -16 5 0.1976 0.0144
7 -16 6 0.2834 0.0152
7 -16 7 -0.1394 0.0107
7 -16 8 -0.5403 0.0050
7 -16 9 -0.4176 0.0021
7 -16 10 -0.0930 -0.0025
7 -15 0 -1.2154 -0.0079
7 -15 1 -1.1320 -0.0098
7 -15 2 -0.5682 -0.0103
7 -15 3 -0.3288 -0.0064
7 -15 4 -0.3847 0.0008
7 -15 5 -0.4683 0.0064
7 -15 6 -0.3093 0.0099
7 -15 7 0.0813 0.0122
7 -15 8 0.1445 0.0083
7 -15 9 -0.3996 -0.0030
7 -15 10 -0.9325 -0.0130
7 -15 11 -0.7813 -0.0159
7 -14 0 -0.0031 0.0036
7 -14 1 -0.4380 0.0031
7 -14 2 -0.8161 0.0048
7 -14 3 -0.4569 0.0063
7 -14 4 0.1927 0.0082
7 -14 5 0.5427 0.0118
7 -14 6 0.2549 0.0126
7 -14 7 -0.4653 0.0077
7 -14 8 -0.8334 0.0023
7 -14 9 -0.5015 -0.0005
7 -14 10 -0.1144 -0.0046
7 -14 11 -0.3433 -0.0107
7 -14 12 -0.8430 -0.0141
7 -14 13 -0.7672 -0.0121
7 -13 0 -1.5774 0.0055
7 -13 1 -0.8761 0.0015
7 -13 2 -0.2595 -0.0010
7 -13 3 -0.3894 0.0006
7 -13 4 -0.7177 0.0040
7 -13 5 -0.7104 0.0065
7 -13 6 -0.2239 0.0092
7 -13 7 0.3335 0.0120
7 -13 8 0.2193 0.0097
7 -13 9 -0.6012 0.0016
7 -13 10 -1.1627 -0.0063
7 -13 11 -0.7075 -0.0097
7 -13 12 0.1818 -0.0098
7 -13 13 0.3486 -0.0086
7 -13 14 -0.1767 -0.0066
7 -12 0 1.1330 -0.0009
7 -12 1 0.1556 -0.0020
7 -12 2 -0.2178 -0.0024
7 -12 3 0.4498 -0.0023
7 -12 4 1.2221 -0.0007
7 -12 5 1.3328 0.0025
7 -12 6 0.6533 0.0037
7 -12 7 -0.2018 0.0013
7 -12 8 -0.3429 -0.0019
7 -12 9 0.2734 -0.0042
7 -12 10 0.6698 -0.0073
7 -12 11 0.1472 -0.0115
7 -12 12 -0.5578 -0.0140
7 -12 13 -0.2764 -0.0121
7 -12 14 0.6056 -0.0067
7 -11 0 -1.2255 0.0066
7 -11 1 -0.1417 0.0034
7 -11 2 0.1424 0.0008
7 -11 3 -0.5457 0.0002
7 -11 4 -1.1261 0.0015
7 -11 5 -0.9338 0.0035
7 -11 6 -0.0723 0.0058
7 -11 7 0.6541 0.0077
7 -11 8 0.4440 0.0067
7 -11 9 -0.4496 0.0023
7 -11 10 -0.8228 -0.0025
7 -11 11 -0.0128 -0.0047
7 -11 12 0.9364 -0.0045
7 -11 13 0.6587 -0.0045
7 -11 14 -0.2572 -0.0040
7 -11 15 -0.3416 -0.0002
7 -10 0 1.9220 -0.0062
7 -10 1 0.4806 -0.0078
7 -10 2 0.2107 -0.0076
7 -10 3 1.0324 -0.0061
7 -10 4 1.7236 -0.0047
7 -10 5 1.5914 -0.0030
7 -10 6 0.7701 -0.0012
7 -10 7 0.1218 -0.0007
7 -10 8 0.3845 -0.0015
7 -10 9 1.1950 -0.0028
7 -10 10 1.3665 -0.0049
7 -10 11 0.4301 -0.0083
7 -10 12 -0.3242 -0.0106
7 -10 13 0.3737 -0.0083
7 -10 14 1.4454 -0.0039
7 -10 15 1.2067 -0.0033
7 -10 16 0.1759 -0.0039
7 -9 0 -0.9782 0.0056
7 -9 1 -0.1357 0.0048
7 -9 2 -0.5436 0.0016
7 -9 3 -1.6170 -0.0014
7 -9 4 -2.1187 -0.0010
7 -9 5 -1.5823 0.0012
7 -9 6 -0.4153 0.0024
7 -9 7 0.3286 0.0027
7 -9 8 0.0095 0.0022
7 -9 9 -0.7660 -0.0001
7 -9 10 -0.7216 -0.0029
7 -9 11 0.4312 -0.0031
7 -9 12 1.1275 -0.0022
7 -9 13 0.1648 -0.0033
7 -9 14 -1.0018 -0.0031
7 -9 15 -0.6553 0.0025
7 -9 16 0.3306 0.0074
7 -8 0 0.3854 -0.0092
7 -8 1 -0.6363 -0.0109
7 -8 2 -0.2503 -0.0083
7 -8 3 0.7340 -0.0044
7 -8 4 1.2636 -0.0031
7 -8 5 0.9704 -0.0024
7 -8 6 0.2266 -0.0003
7 -8 7 -0.0257 0.0014
7 -8 8 0.5759 0.0015
7 -8 9 1.2267 0.0013
7 -8 10 0.8015 0.0007
7 -8 11 -0.5722 -0.0020
7 -8 12 -1.0455 -0.0034
7 -8 13 0.3194 0.0002
7 -8 14 1.5633 0.0034
7 -8 15 0.9752 0.0015
7 -8 16 -0.1856 0.0003
7 -8 17 -0.3935 0.0042
7 -7 0 0.1097 0.0063
7 -7 1 0.3050 0.0082
7 -7 2 -0.7861 0.0048
7 -7 3 -1.9016 0.0007
7 -7 4 -2.1989 0.0003
7 -7 5 -1.5471 0.0009
7 -7 6 -0.5649 -0.0001
7 -7 7 -0.3307 -0.0010
7 -7 8 -0.9838 -0.0012
7 -7 9 -1.4562 -0.0026
7 -7 10 -0.6931 -0.0037
7 -7 11 0.8623 -0.0021
7 -7 12 1.2154 -0.0007
7 -7 13 -0.2650 -0.0025
7 -7 14 -1.3173 -0.0017
7 -7 15 -0.4973 0.0041
7 -7 16 0.5523 0.0064
7 -6 0 -0.7467 -0.0085
7 -6 1 -0.5238 -0.0107
7 -6 2 0.5765 -0.0078
7 -6 3 1.3082 -0.0045
7 -6 4 1.2945 -0.0040
7 -6 5 0.5783 -0.0033
7 -6 6 -0.1423 -0.0011
7 -6 7 0.1019 0.0004
7 -6 8 1.0063 0.0008
7 -6 9 1.2602 0.0020
7 -6 10 0.1114 0.0025
7 -6 11 -1.5007 0.0009
7 -6 12 -1.4788 0.0012
7 -6 13 0.3641 0.0051
7 -6 14 1.4307 0.0061
7 -6 15 0.5334 0.0025
7 -6 16 -0.4108 0.0026
7 -6 17 -0.1833 0.0068
7 -5 0 3.7296 0.0016
7 -5 1 2.7821 0.0049
7 -5 2 0.9298 0.0034
7 -5 3 -0.3443 0.0014
7 -5 4 -0.7518 0.0009
7 -5 5 -0.3039 -0.0002
7 -5 6 0.0943 -0.0019
7 -5 7 -0.5729 -0.0023
7 -5 8 -1.6153 -0.0017
7 -5 9 -1.5363 -0.0018
7 -5 10 0.1003 -0.0011
7 -5 11 1.9712 0.0013
7 -5 12 2.0090 0.0015
7 -5 13 0.3936 -0.0009
7 -5 14 -0.2530 0.0004
7 -5 15 0.7746 0.0047
7 -5 16 1.3476 0.0034
7 -5 17 0.5943 -0.0028
7 -4 0 0.0761 -0.0029
7 -4 1 0.9797 -0.0050
7 -4 2 1.8860 -0.0048
7 -4 3 1.8482 -0.0049
7 -4 4 1.0929 -0.0052
7 -4 5 -0.1426 -0.0041
7 -4 6 -0.6148 -0.0021
7 -4 7 0.5642 -0.0008
7 -4 8 2.0638 -0.0000
7 -4 9 2.1222 0.0008
7 -4 10 0.5998 0.0004
7 -4 11 -0.9197 -0.0013
7 -4 12 -0.5711 -0.0008
7 -4 13 1.0361 0.0014
7 -4 14 1.2943 -0.0008
7 -4 15 -0.0568 -0.0053
7 -4 16 -0.7521 -0.0042
7 -4 17 -0.1522 0.0006
7 -3 0 5.3824 -0.0053
7 -3 1 3.2785 -0.0033
7 -3 2 1.1001 -0.0019
7 -3 3 -0.1386 -0.0008
7 -3 4 -0.3076 -0.0004
7 -3 5 0.5605 -0.0009
7 -3 6 0.8550 -0.0015
7 -3 7 -0.3561 -0.0015
7 -3 8 -1.4497 -0.0007
7 -3 9 -0.8285 0.0002
7 -3 10 1.1550 0.0015
7 -3 11 2.7247 0.0027
7 -3 12 2.2897 0.0011
7 -3 13 0.7816 -0.0013
7 -3 14 0.6338 0.0009
7 -3 15 1.6967 0.0052
7 -3 16 1.7582 0.0043
7 -3 17 0.5482 0.0006
7 -2 0 -0.9918 0.0048
7 -2 1 -0.0520 0.0039
7 -2 2 0.5014 0.0015
7 -2 3 0.4325 -0.0005
7 -2 4 -0.2951 -0.0010
7 -2 5 -1.5136 -0.0007
7 -2 6 -1.2857 0.0004
7 -2 7 0.9191 0.0018
7 -2 8 2.8041 0.0021
7 -2 9 2.7110 0.0008
7 -2 10 1.2088 -0.0017
7 -2 11 0.0158 -0.0041
7 -2 12 0.4156 -0.0039
7 -2 13 1.3295 -0.0031
7 -2 14 0.6725 -0.0059
7 -2 15 -0.9673 -0.0094
7 -2 16 -1.3932 -0.0082
7 -2 17 -0.5035 -0.0049
7 -1 0 1.7071 -0.0071
7 -1 1 -0.0721 -0.0069
7 -1 2 -1.2400 -0.0041
7 -1 3 -1.6817 -0.0019
7 -1 4 -0.8460 -0.0010
7 -1 5 1.0228 0.0003
7 -1 6 1.4996 0.0003
7 -1 7 0.1178 -0.0009
7 -1 8 -0.8216 -0.0013
7 -1 9 -0.1714 -0.0008
7 -1 10 1.1906 -0.0002
7 -1 11 1.7945 -0.0001
7 -1 12 0.8313 -0.0019
7 -1 13 -0.3879 -0.0034
7 -1 14 -0.0017 -0.0005
7 -1 15 1.1900 0.0039
7 -1 17 0.0849 0.0072
7 -1 18 -0.6632 0.0088
7 0 0 -3.4753 0.0096
7 0 1 -2.2351 0.0094
7 0 2 -1.3091 0.0064
7 0 3 -0.5086 0.0049
7 0 4 -0.7919 0.0040
7 0 5 -1.8176 0.0021
7 0 6 -1.1561 0.0019
7 0 7 1.0216 0.0031
7 0 8 2.2044 0.0024
7 0 9 1.6545 0.0004
7 0 10 0.4128 -0.0017
7 0 11 -0.2509 -0.0035
7 0 12 0.2887 -0.0030
7 0 13 0.8243 -0.0015
7 0 14 -0.0945 -0.0021
7 0 15 -1.4504 -0.0027
7 0 16 -1.4517 -0.0017
7 0 17 -0.3741 -0.0019
7 0 18 0.3643 -0.0032
7 1 0 -1.4916 -0.0039
7 1 1 -1.7901 -0.0035
7 1 2 -1.6773 -0.0010
7 1 3 -1.5224 -0.0004
7 1 4 -0.1607 0.0005
7 1 5 1.6617 0.0025
7 1 6 1.4798 0.0020
7 1 7 -0.0944 -0.0002
7 1 8 -0.7786 -0.0009
7 1 9 -0.3715 -0.0012
7 1 10 0.1715 -0.0017
7 1 11 0.0574 -0.0016
7 1 12 -0.9552 -0.0024
7 1 13 -1.6092 -0.0034
7 1 14 -0.7410 -0.0022
7 1 15 0.5023 -0.0008
7 1 16 0.5315 -0.0001
7 1 17 -0.2862 0.0026
7 1 18 -0.6475 0.0062
7 2 0 -2.9807 0.0129
7 2 1 -1.7497 0.0118
7 2 2 -0.7257 0.0091
7 2 3 0.1506 0.0082
7 2 4 -0.4813 0.0056
7 2 6 -0.8352 0.0004
7 2 7 0.4710 0.0002
7 2 8 0.5629 -0.0010
7 2 9 -0.1609 -0.0014
7 2 10 -0.7809 -0.0013
7 2 11 -0.7370 -0.0021
7 2 12 0.0955 -0.0018
7 2 13 0.5601 -0.0005
7 2 14 -0.2045 0.0001
7 2 15 -1.0220 0.0016
7 2 16 -0.6294 0.0036
7 2 17 0.4057 0.0030
7 2 18 0.8111 0.0005
7 3 0 -0.7857 0.0017
7 3 1 -0.4344 0.0027
7 3 2 -0.2646 0.0033
7 3 3 -0.2537 0.0013
7 3 4 0.7476 0.0014
7 3 5 1.3531 0.0026
7 3 6 0.1449 0.0019
7 3 7 -1.1850 0.0017
7 3 8 -1.2583 0.0025
7 3 9 -0.8158 0.0016
7 3 10 -0.5335 0.0005
7 3 11 -0.7157 0.0009
7 3 12 -1.3574 0.0003
7 3 13 -1.4036 -0.0012
7 3 14 -0.3469 -0.0020
7 3 15 0.5429 -0.0039
7 3 17 -0.5330 -0.0065
7 4 0 -0.7376 0.0152
7 4 1 -0.2545 0.0123
7 4 2 0.0511 0.0094
7 4 3 -0.1793 0.0080
7 4 4 -1.5216 0.0045
7 4 5 -2.1238 0.0008
7 4 6 -1.1270 -0.0008
7 4 7 -0.3548 -0.0026
7 4 8 -0.5276 -0.0038
7 4 9 -0.7260 -0.0023
7 4 10 -0.5929 -0.0015
7 4 11 -0.0417 -0.0030
7 4 12 0.7556 -0.0037
7 4 13 0.8010 -0.0040
7 4 14 -0.0934 -0.0046
7 4 15 -0.6267 -0.0035
7 4 16 -0.0625 -0.0008
7 4 17 0.7662 0.0018
7 5 0 -0.2524 0.0050
7 5 1 -0.3814 0.0056
7 5 2 -0.6201 0.0039
7 5 3 -0.3531 0.0005
7 5 4 0.5104 -0.0008
7 5 5 0.2553 -0.0010
7 5 6 -1.0220 -0.0006
7 5 7 -1.4379 0.0021
7 5 8 -0.9157 0.0040
7 5 9 -0.4893 0.0029
7 5 10 -0.3967 0.0025
7 5 11 -0.7268 0.0032
7 5 12 -1.1974 0.0018
7 5 13 -0.8894 0.0001
7 5 14 0.0861 -0.0003
7 5 15 0.4692 -0.0008
7 5 16 -0.1751 -0.0018
7 5 17 -0.9020 -0.0037
7 6 0 0.3640 0.0115
7 6 1 0.4524 0.0070
7 6 2 0.1033 0.0041
7 6 3 -1.1763 0.0029
7 6 4 -2.5553 0.0011
7 6 5 -2.3137 0.0004
7 6 6 -1.1602 -0.0001
7 6 7 -0.7353 -0.0021
7 6 8 -0.7341 -0.0019
7 6 9 -0.4351 0.0003
7 6 10 0.0940 -0.0003
7 6 11 0.8184 -0.0027
7 6 12 1.2758 -0.0032
7 6 13 0.7116 -0.0036
7 6 14 -0.3782 -0.0052
7 6 15 -0.7297 -0.0068
7 6 16 -0.1087 -0.0073
7 7 0 -1.2674 0.0018
7 7 1 -1.9988 0.0031
7 7 2 -2.0515 0.0019
7 7 3 -0.9891 -0.0004
7 7 4 -0.0868 -0.0016
7 7 5 -0.5086 -0.0023
7 7 6 -1.0136 -0.0010
7 7 7 -0.5365 0.0021
7 7 8 0.1006 0.0026
7 7 9 0.2342 0.0012
7 7 10 -0.1153 0.0022
7 7 11 -0.8865 0.0030
7 7 12 -1.3701 0.0006
7 7 13 -0.8706 -0.0018
7 7 14 -0.0376 -0.0016
7 7 15 0.0778 0.0014
7 7 16 -0.5315 0.0053
7 8 0 0.8987 0.0041
7 8 1 1.3633 -0.0002
7 8 2 0.7275 -0.0020
7 8 3 -0.8776 -0.0024
7 8 4 -1.6676 -0.0023
7 8 5 -1.0578 -0.0010
7 8 6 -0.5958 -0.0006
7 8 7 -0.8750 -0.0009
7 8 8 -1.0421 0.0014
7 8 9 -0.7796 0.0033
7 8 10 -0.1439 0.0011
7 8 11 0.7238 -0.0010
7 8 12 1.0072 0.0003
7 8 13 0.3020 0.0023
7 8 14 -0.5145 0.0022
7 8 15 -0.5742 -0.0015
7 8 16 -0.0066 -0.0067
7 9 0 -1.4644 -0.0016
7 9 1 -2.4533 0.0010
7 9 2 -2.0261 0.0012
7 9 3 -0.7911 0.0016
7 9 4 -0.5371 0.0024
7 9 5 -1.0847 0.0023
7 9 6 -0.8803 0.0031
7 9 7 0.0289 0.0035
7 9 8 0.6665 0.0010
7 9 9 0.7615 -0.0007
7 9 10 0.2242 0.0012
7 9 11 -0.6718 0.0019
7 9 12 -0.9638 -0.0013
7 9 13 -0.4250 -0.0054
7 9 14 0.0929 -0.0069
7 9 15 0.0313 -0.0032
7 10 0 1.3160 -0.0011
7 10 1 2.0982 -0.0023
7 10 2 1.2093 -0.0013
7 10 3 -0.0705 -0.0021
7 10 4 -0.0644 -0.0039
7 10 5 0.4376 -0.0044
7 10 6 0.0690 -0.0048
7 10 7 -0.7412 -0.0042
7 10 8 -1.2107 -0.0013
7 10 9 -1.1937 -0.0002
7 10 10 -0.5444 -0.0027
7 10 11 0.3128 -0.0037
7 10 12 0.4677 -0.0005
7 10 13 -0.0053 0.0045
7 10 14 -0.3143 0.0075
7 11 0 -0.4912 0.0044
7 11 1 -1.2074 0.0039
7 11 2 -0.4130 0.0013
7 11 3 0.1852 0.0019
7 11 4 -0.5727 0.0041
7 11 5 -1.3022 0.0042
7 11 6 -0.8925 0.0035
7 11 7 -0.0092 0.0016
7 11 8 0.7033 -0.0017
7 11 9 0.9959 -0.0024
7 11 10 0.6041 0.0004
7 11 11 0.0497 0.0018
7 11 13 0.4037 -0.0050
7 11 14 0.4331 -0.0082
7 12 0 1.4551 -0.0081
7 12 1 1.9234 -0.0044
7 12 2 0.7906 0.0003
7 12 3 0.1293 -0.0012
7 12 4 0.7096 -0.0057
7 12 5 1.0391 -0.0080
7 12 6 0.4705 -0.0091
7 12 7 -0.2637 -0.0089
7 12 8 -0.7672 -0.0070
7 12 9 -0.8204 -0.0067
7 12 10 -0.2870 -0.0084
7 12 11 0.1566 -0.0083
7 12 12 0.0038 -0.0048
7 12 13 -0.2590 0.0008
7 13 0 0.2429 0.0157
7 13 1 0.2244 0.0093
7 13 2 1.1764 0.0011
7 13 3 1.0885 -0.0003
7 13 4 -0.1265 0.0006
7 13 5 -0.8162 -0.0013
7 13 6 -0.5718 -0.0034
7 13 7 -0.0132 -0.0044
7 13 8 0.5539 -0.0053
7 13 9 0.7567 -0.0037
7 13 10 0.4850 0.0002
7 13 11 0.3771 0.0030
7 13 12 0.6196 0.0029
7 14 0 1.5254 -0.0147
7 14 1 1.3455 -0.0089
7 14 2 0.2232 -0.0029
7 14 3 0.0596 -0.0049
7 14 4 0.6833 -0.0079
7 14 5 0.8169 -0.0068
7 14 6 0.4326 -0.0058
7 14 7 0.0172 -0.0058
7 14 8 -0.2590 -0.0051
7 14 9 -0.1285 -0.0050
7 14 10 0.2330 -0.0059
7 14 11 0.1841 -0.0056
7 15 0 0.0038 0.0170
7 15 1 0.5889 0.0096
7 15 2 1.4204 0.0023
7 15 3 1.0732 0.0022
7 15 4 0.1522 0.0008
7 15 5 -0.2216 -0.0050
7 15 6 -0.0875 -0.0083
7 15 7 0.2200 -0.0077
7 15 8 0.4581 -0.0063
7 15 9 0.3176 -0.0038
7 15 10 0.0816 -0.0005
7 16 0 1.3234 -0.0060
7 16 1 0.8427 -0.0030
7 16 2 0.1433 -0.0023
7 16 3 0.2771 -0.0073
7 16 4 0.6624 -0.0071
7 16 5 0.6319 -0.0004
7 16 6 0.3555 0.0036
7 16 7 0.0761 0.0036
7 16 8 0.0318 0.0032
7 17 0 -0.2952 0.0020
7 17 1 0.4276 -0.0016
7 17 2 0.9243 0.0002
7 17 3 0.6153 0.0069
7 17 4 0.1522 0.0058
7 17 5 0.0456 -0.0022
7 17 6 0.2168 -0.0066
7 18 0 0.8719 0.0153
7 18 1 0.5253 0.0161
7 18 2 0.3103 0.0086
7 18 3 0.5275 -0.0022
7 18 4 0.7312 -0.0024
7 19 0 0.0584 -0.0146
7 19 1 0.4739 -0.0177
8 -19 0 0.3939 0.0212
8 -19 1 0.6379 0.0181
8 -18 0 0.6044 0.0004
8 -18 1 0.3933 -0.0013
8 -18 2 0.4564 -0.0054
8 -18 3 0.5154 -0.0113
8 -18 4 0.4692 -0.0155
8 -18 5 0.2238 -0.0163
8 -17 0 0.5560 0.0079
8 -17 1 0.6270 0.0080
8 -17 2 0.3724 0.0053
8 -17 4 -0.0524 -0.0071
8 -17 5 0.0323 -0.0125
8 -17 6 0.1779 -0.0142
8 -17 7 0.0378 -0.0123
8 -16 0 0.5101 0.0059
8 -16 1 0.4472 0.0037
8 -16 2 0.3991 -0.0021
8 -16 3 0.2067 -0.0087
8 -16 4 0.0219 -0.0136
8 -16 5 -0.1758 -0.0165
8 -16 6 -0.1700 -0.0149
8 -16 7 0.2305 -0.0073
8 -16 8 0.5666 0.0017
8 -16 9 0.3922 0.0081
8 -15 0 0.6043 -0.0058
8 -15 1 0.3045 -0.0033
8 -15 2 0.0422 -0.0029
8 -15 3 0.0082 -0.0063
8 -15 4 0.0389 -0.0115
8 -15 5 0.1473 -0.0142
8 -15 6 0.0969 -0.0143
8 -15 7 -0.2420 -0.0126
8 -15 8 -0.3733 -0.0064
8 -15 9 0.0175 0.0044
8 -15 10 0.4104 0.0136
8 -14 0 -0.1260 0.0109
8 -14 1 0.1765 0.0100
8 -14 2 0.1218 0.0060
8 -14 3 -0.3224 0.0012
8 -14 4 -0.7475 -0.0037
8 -14 5 -0.9547 -0.0084
8 -14 6 -0.6647 -0.0091
8 -14 7 0.0180 -0.0034
8 -14 8 0.3286 0.0048
8 -14 9 -0.0933 0.0115
8 -14 10 -0.5760 0.0169
8 -14 11 -0.3724 0.0210
8 -13 0 0.3699 -0.0053
8 -13 1 -0.2635 -0.0026
8 -13 2 -0.4331 -0.0018
8 -13 3 -0.1260 -0.0043
8 -13 4 0.2157 -0.0079
8 -13 5 0.3305 -0.0094
8 -13 6 -0.0569 -0.0090
8 -13 7 -0.7037 -0.0074
8 -13 8 -0.7997 -0.0026
8 -13 9 -0.1471 0.0055
8 -13 10 0.3565 0.0126
8 -13 11 -0.0850 0.0152
8 -13 12 -0.8924 0.0137
8 -12 0 -0.7385 0.0105
8 -12 1 0.1037 0.0113
8 -12 2 0.1833 0.0095
8 -12 3 -0.4379 0.0063
8 -12 4 -1.1514 0.0023
8 -12 5 -1.4681 -0.0019
8 -12 6 -1.0378 -0.0039
8 -12 7 -0.2706 -0.0013
8 -12 8 -0.1240 0.0040
8 -12 9 -0.7754 0.0091
8 -12 10 -1.2085 0.0138
8 -12 11 -0.5980 0.0180
8 -12 12 0.2881 0.0192
8 -12 13 0.1967 0.0152
8 -11 0 0.3012 0.0002
8 -11 1 -0.3483 0.0012
8 -11 2 -0.2941 0.0020
8 -11 3 0.2726 0.0013
8 -11 4 0.7682 -0.0012
8 -11 5 0.7545 -0.0030
8 -11 6 0.0316 -0.0027
8 -11 7 -0.7823 -0.0011
8 -11 8 -0.7261 0.0025
8 -11 9 0.1640 0.0082
8 -11 10 0.6453 0.0128
8 -11 11 -0.0927 0.0130
8 -11 12 -0.9772 0.0105
8 -11 13 -0.6201 0.0085
8 -11 14 0.3276 0.0048
8 -10 0 0.0085 0.0048
8 -10 1 1.0180 0.0066
8 -10 2 0.9982 0.0053
8 -10 3 0.2197 0.0023
8 -10 4 -0.6635 0.0001
8 -10 5 -1.0228 -0.0017
8 -10 6 -0.5532 -0.0034
8 -10 7 0.0941 -0.0029
8 -10 8 -0.0104 -0.0003
8 -10 9 -0.7434 0.0023
8 -10 10 -0.8628 0.0051
8 -10 11 0.2204 0.0089
8 -10 12 1.1062 0.0097
8 -10 13 0.4675 0.0047
8 -10 14 -0.5852 0.0001
8 -10 15 -0.5167 0.0011
8 -9 0 -0.0777 0.0013
8 -9 1 -0.4388 0.0001
8 -9 2 -0.0493 0.0017
8 -9 3 0.6138 0.0035
8 -9 4 1.0628 0.0025
8 -9 5 0.8847 0.0012
8 -9 6 0.0667 0.0020
8 -9 7 -0.5266 0.0036
8 -9 8 -0.1052 0.0056
8 -9 9 0.8678 0.0090
8 -9 10 0.9580 0.0109
8 -9 11 -0.2512 0.0085
8 -9 12 -1.0443 0.0057
8 -9 13 -0.1828 0.0056
8 -9 14 0.8488 0.0026
8 -9 15 0.5487 -0.0055
8 -8 0 0.9009 -0.0014
8 -8 1 1.4064 0.0017
8 -8 2 1.0197 0.0009
8 -8 3 0.2940 -0.0009
8 -8 4 -0.3504 -0.0004
8 -8 5 -0.4106 -0.0001
8 -8 6 0.1371 -0.0013
8 -8 7 0.4299 -0.0018
8 -8 8 -0.1109 -0.0011
8 -8 9 -0.8294 -0.0014
8 -8 10 -0.4269 -0.0009
8 -8 12 1.6134 0.0010
8 -8 13 0.3319 -0.0045
8 -8 14 -0.7846 -0.0067
8 -8 15 -0.3078 -0.0027
8 -7 0 -2.1985 0.0044
8 -7 1 -1.8286 0.0014
8 -7 2 -0.8218 0.0028
8 -7 3 0.0349 0.0047
8 -7 4 0.4591 0.0039
8 -7 5 0.1266 0.0032
8 -7 6 -0.6069 0.0042
8 -7 7 -0.6692 0.0044
8 -7 8 0.2125 0.0042
8 -7 9 0.9715 0.0053
8 -7 10 0.2985 0.0047
8 -7 11 -1.3886 0.0011
8 -7 12 -1.8518 -0.0002
8 -7 13 -0.4951 0.0020
8 -7 14 0.4150 0.0001
8 -7 15 -0.2301 -0.0056
8 -7 16 -0.8526 -0.0050
8 -6 0 0.9310 -0.0073
8 -6 1 0.8983 -0.0039
8 -6 2 0.3551 -0.0032
8 -6 3 -0.0725 -0.0021
8 -6 4 -0.2468 0.0007
8 -6 5 0.1821 0.0019
8 -6 6 0.6759 0.0009
8 -6 7 0.1750 0.0003
8 -6 8 -1.1299 0.0000
8 -6 9 -1.8403 -0.0014
8 -6 10 -0.8773 -0.0011
8 -6 11 0.8443 0.0013
8 -6 12 1.0138 0.0002
8 -6 13 -0.4582 -0.0039
8 -6 14 -1.0279 -0.0027
8 -6 15 0.0399 0.0025
8 -6 16 0.8394 0.0019
8 -5 0 -3.4426 0.0100
8 -5 1 -2.2490 0.0071
8 -5 2 -0.7994 0.0065
8 -5 3 0.1346 0.0056
8 -5 4 0.2914 0.0034
8 -5 5 -0.6211 0.0022
8 -5 6 -1.5043 0.0022
8 -5 7 -1.0329 0.0014
8 -5 8 0.2459 0.0004
8 -5 9 0.6695 0.0004
8 -5 10 -0.5972 -0.0012
8 -5 11 -2.2632 -0.0041
8 -5 12 -2.1024 -0.0032
8 -5 13 -0.4855 -0.0001
8 -5 14 -0.0014 -0.0025
8 -5 15 -0.9356 -0.0072
8 -5 16 -1.2474 -0.0048
8 -4 0 2.2766 -0.0140
8 -4 1 1.8417 -0.0127
8 -4 2 1.1336 -0.0110
8 -4 3 0.5291 -0.0080
8 -4 4 0.4060 -0.0041
8 -4 5 1.1593 -0.0018
8 -4 6 1.4015 -0.0014
8 -4 7 -0.0307 -0.0011
8 -4 8 -1.9504 -0.0009
8 -4 9 -2.4625 -0.0011
8 -4 10 -1.0955 0.0006
8 -4 11 0.5036 0.0032
8 -4 12 0.2881 0.0018
8 -4 13 -0.9566 -0.0010
8 -4 14 -0.7499 0.0021
8 -4 15 0.7048 0.0068
8 -4 16 1.2478 0.0050
8 -3 0 -1.2523 0.0088
8 -3 1 -0.3235 0.0076
8 -3 2 0.5600 0.0059
8 -3 3 1.1439 0.0039
8 -3 4 0.6959 0.0015
8 -3 5 -1.0646 -0.0003
8 -3 6 -2.0640 -0.0006
8 -3 7 -1.0114 -0.0004
8 -3 8 0.5724 -0.0003
8 -3 9 0.8211 -0.0001
8 -3 10 -0.4109 -0.0016
8 -3 11 -1.4312 -0.0034
8 -3 12 -0.6353 -0.0016
8 -3 13 0.7793 0.0005
8 -3 14 0.5331 -0.0034
8 -3 15 -0.7692 -0.0086
8 -3 16 -1.0234 -0.0080
8 -2 0 3.8059 -0.0172
8 -2 1 2.8883 -0.0178
8 -2 2 1.8145 -0.0161
8 -2 4 0.4217 -0.0096
8 -2 5 1.6425 -0.0054
8 -2 6 1.8850 -0.0032
8 -2 7 0.2122 -0.0024
8 -2 8 -1.4263 -0.0017
8 -2 9 -1.3996 -0.0011
8 -2 10 -0.0334 0.0004
8 -2 11 0.8940 0.0015
8 -2 12 0.1146 -0.0012
8 -2 13 -0.9693 -0.0042
8 -2 14 -0.3869 -0.0018
8 -2 15 0.9619 0.0014
8 -2 16 1.1287 0.0006
8 -1 0 0.4137 0.0001
8 -1 1 0.1968 0.0003
8 -1 2 0.2761 -0.0001
8 -1 3 0.8594 0.0005
8 -1 4 0.2867 -0.0001
8 -1 5 -1.5177 -0.0017
8 -1 6 -1.8681 -0.0013
8 -1 7 -0.2108 -0.0000
8 -1 8 1.2653 0.0005
8 -1 9 1.2609 0.0006
8 -1 10 0.3260 -0.0005
8 -1 11 -0.0284 -0.0014
8 -1 12 0.9816 0.0008
8 -1 13 1.8327 0.0028
8 -1 14 0.9510 0.0003
8 -1 15 -0.4943 -0.0023
8 -1 16 -0.7150 -0.0020
8 0 0 2.0412 -0.0150
8 0 1 1.3363 -0.0144
8 0 2 0.4827 -0.0127
8 0 3 -0.6755 -0.0114
8 0 4 -0.1663 -0.0076
8 0 5 1.6484 -0.0027
8 0 6 1.9236 -0.0006
8 0 7 0.5797 -0.0002
8 0 8 -0.2332 0.0002
8 0 9 0.1921 -0.0003
8 0 10 1.0326 -0.0003
8 0 11 1.0199 -0.0004
8 0 12 -0.2416 -0.0032
8 0 13 -1.1744 -0.0059
8 0 14 -0.5050 -0.0049
8 0 15 0.5364 -0.0043
8 0 16 0.4422 -0.0054
8 0 17 -0.3999 -0.0032
8 1 0 -0.6134 -0.0075
8 1 1 -1.3060 -0.0069
8 1 2 -1.0639 -0.0049
8 1 3 0.0539 -0.0012
8 1 4 -0.2318 -0.0004
8 1 5 -1.3018 -0.0015
8 1 6 -0.6879 -0.0010
8 1 7 0.9463 -0.0009
8 1 8 1.5704 -0.0018
8 1 9 1.0327 -0.0016
8 1 10 0.2627 -0.0018
8 1 11 0.2548 -0.0019
8 1 12 1.1522 0.0009
8 1 13 1.5097 0.0039
8 1 14 0.4725 0.0044
8 1 15 -0.6214 0.0061
8 1 16 -0.5026 0.0089
8 1 17 0.3049 0.0076
8 2 0 -0.7657 -0.0108
8 2 2 -0.5655 -0.0048
8 2 3 -0.8930 -0.0041
8 2 4 0.4300 -0.0011
8 2 5 1.9966 0.0019
8 2 6 1.5956 0.0020
8 2 7 0.4017 0.0022
8 2 8 0.1127 0.0022
8 2 9 0.4680 0.0008
8 2 10 0.6829 0.0006
8 2 11 0.1478 0.0017
8 2 12 -0.9875 0.0007
8 2 13 -1.3506 -0.0002
8 2 14 -0.4121 0.0004
8 2 15 0.4509 -0.0017
8 2 16 0.1905 -0.0058
8 2 17 -0.5778 -0.0068
8 3 0 -0.6236 -0.0072
8 3 1 -0.9672 -0.0064
8 3 2 -0.2879 -0.0032
8 3 3 0.5751 0.0011
8 3 4 -0.0904 0.0018
8 3 5 -0.6776 0.0013
8 3 6 0.2487 0.0008
8 3 7 1.0946 -0.0017
8 3 8 0.7689 -0.0037
8 3 9 0.0327 -0.0029
8 3 10 -0.3500 -0.0028
8 3 11 0.0544 -0.0029
8 3 12 0.9319 -0.0003
8 3 13 1.0150 0.0020
8 3 14 0.0637 0.0023
8 3 15 -0.5647 0.0045
8 3 16 -0.0859 0.0079
8 4 0 -1.3183 -0.0045
8 4 1 -0.6010 0.0007
8 4 2 -0.5008 0.0030
8 4 3 -0.1112 0.0033
8 4 4 1.3538 0.0040
8 4 5 1.8629 0.0030
8 4 6 0.7233 0.0012
8 4 7 -0.1756 0.0014
8 4 8 -0.1297 0.0005
8 4 9 0.0886 -0.0015
8 4 10 0.0096 -0.0001
8 4 11 -0.5874 0.0027
8 4 12 -1.2584 0.0030
8 4 13 -0.9256 0.0036
8 4 14 0.2727 0.0050
8 4 15 0.9238 0.0033
8 4 16 0.4239 -0.0010
8 5 0 0.9411 -0.0007
8 5 1 1.0497 -0.0003
8 5 2 1.5717 0.0018
8 5 3 1.2549 0.0040
8 5 4 -0.0578 0.0041
8 5 5 -0.3906 0.0041
8 5 6 0.2575 0.0025
8 5 7 0.2400 -0.0011
8 5 8 -0.4247 -0.0018
8 5 9 -0.8132 -0.0002
8 5 10 -0.5721 -0.0011
8 5 11 0.3499 -0.0019
8 5 12 1.2408 0.0003
8 5 13 1.0351 0.0012
8 5 14 0.0625 -0.0006
8 5 15 -0.3466 -0.0016
8 5 16 0.2132 -0.0013
8 6 0 -0.9694 0.0027
8 6 1 -0.9366 0.0068
8 6 2 -1.0000 0.0083
8 6 3 -0.1386 0.0078
8 6 4 0.9887 0.0060
8 6 5 0.7318 0.0025
8 6 6 -0.1490 0.0003
8 6 7 -0.1816 -0.0004
8 6 8 0.3043 -0.0035
8 6 9 0.5540 -0.0058
8 6 10 0.3010 -0.0030
8 6 11 -0.4813 -0.0000
8 6 12 -1.0075 -0.0004
8 6 13 -0.4406 -0.0000
8 6 14 0.6099 0.0020
8 6 15 0.9067 0.0033
8 7 0 1.1114 0.0038
8 7 1 1.7471 0.0030
8 7 2 1.9243 0.0031
8 7 3 0.9291 0.0029
8 7 4 -0.0251 0.0025
8 7 5 0.1827 0.0023
8 7 6 0.4099 0.0003
8 7 7 -0.2310 -0.0014
8 7 8 -1.0211 0.0013
8 7 9 -1.2988 0.0036
8 7 10 -0.8210 0.0017
8 7 11 0.2812 0.0011
8 7 12 0.9834 0.0039
8 7 13 0.5538 0.0053
8 7 14 -0.2759 0.0039
8 7 15 -0.4406 0.0007
8 8 0 -0.9966 0.0062
8 8 1 -1.6465 0.0080
8 8 2 -1.4489 0.0081
8 8 3 -0.3273 0.0078
8 8 4 0.1535 0.0066
8 8 5 -0.4054 0.0046
8 8 6 -0.5750 0.0040
8 8 7 0.0970 0.0024
8 8 8 0.8399 -0.0026
8 8 9 1.1491 -0.0047
8 8 10 0.7091 -0.0015
8 8 11 -0.2871 0.0001
8 8 12 -0.7724 -0.0019
8 8 13 -0.2723 -0.0036
8 8 14 0.3995 -0.0033
8 8 15 0.4256 -0.0008
8 9 0 -0.1929 0.0005
8 9 1 0.8182 0.0008
8 9 2 0.7038 0.0020
8 9 3 0.0007 0.0016
8 9 4 0.2273 0.0006
8 9 5 1.0078 -0.0004
8 9 6 0.9067 -0.0023
8 9 7 -0.0478 -0.0016
8 9 8 -1.0563 0.0028
8 9 9 -1.6218 0.0044
8 9 10 -1.3030 0.0020
8 9 11 -0.4048 0.0019
8 9 12 -0.0075 0.0052
8 9 13 -0.3592 0.0080
8 9 14 -0.6949 0.0088
8 10 0 -1.0469 0.0084
8 10 1 -1.5848 0.0071
8 10 2 -0.7093 0.0047
8 10 3 0.2680 0.0050
8 10 4 -0.0697 0.0065
8 10 5 -0.8256 0.0077
8 10 7 -0.1204 0.0069
8 10 8 0.5452 0.0024
8 10 9 0.8709 0.0013
8 10 10 0.4367 0.0038
8 10 11 -0.3069 0.0039
8 10 12 -0.4209 0.0010
8 10 13 0.0388 -0.0022
8 11 0 -0.9378 -0.0070
8 11 1 -0.2031 -0.0026
8 11 2 -0.7254 0.0028
8 11 3 -0.8658 0.0036
8 11 4 0.2254 0.0022
8 11 5 1.1657 0.0010
8 11 6 1.0126 -0.0006
8 11 7 0.2294 -0.0001
8 11 8 -0.7097 0.0023
8 11 9 -1.2976 0.0017
8 11 10 -1.0587 -0.0012
8 11 11 -0.5291 -0.0015
8 11 12 -0.4597 0.0008
8 12 0 -1.2036 0.0107
8 12 1 -1.0541 0.0064
8 12 2 0.3386 0.0014
8 12 3 0.9119 0.0019
8 12 4 0.1330 0.0037
8 12 5 -0.5779 0.0038
8 12 6 -0.6225 0.0042
8 12 7 -0.3593 0.0036
8 12 8 0.0559 0.0017
8 12 9 0.2392 0.0023
8 12 10 -0.0864 0.0044
8 12 11 -0.3164 0.0042
8 12 12 -0.0354 0.0025
8 13 0 -0.3250 -0.0096
8 13 1 -0.3389 -0.0034
8 13 2 -1.1916 0.0025
8 13 3 -1.0192 0.0019
8 13 4 0.0944 0.0013
8 13 5 0.7410 0.0030
8 13 6 0.6696 0.0030
8 13 7 0.2658 0.0021
8 13 8 -0.2751 0.0017
8 13 9 -0.4695 -0.0003
8 13 10 -0.1808 -0.0027
8 13 11 -0.0341 -0.0028
8 14 0 -1.3777 0.0036
8 14 1 -0.7140 -0.0011
8 14 2 0.5721 -0.0038
8 14 3 0.7188 -0.0008
8 14 4 0.0469 -0.0012
8 14 5 -0.3275 -0.0056
8 14 6 -0.3649 -0.0070
8 14 7 -0.2619 -0.0056
8 14 8 -0.0830 -0.0042
8 14 9 -0.1691 -0.0016
8 15 0 0.4595 -0.0012
8 15 1 -0.1360 0.0029
8 15 2 -0.9323 0.0014
8 15 3 -0.6598 -0.0050
8 15 4 0.0437 -0.0040
8 15 5 0.3045 0.0028
8 15 6 0.2332 0.0058
8 15 7 0.0283 0.0055
8 15 8 -0.1185 0.0047
8 16 0 -1.2540 -0.0138
8 16 1 -0.5773 -0.0175
8 16 2 0.1570 -0.0118
8 16 3 0.0203 -0.0021
8 16 4 -0.3556 -0.0026
8 16 5 -0.4035 -0.0090
8 16 6 -0.2603 -0.0104
8 16 7 -0.0631 -0.0077
8 17 0 0.3646 0.0125
8 17 1 -0.2694 0.0158
8 17 2 -0.6853 0.0058
8 17 3 -0.3650 -0.0066
8 17 4 0.0522 -0.0053
8 17 5 0.1494 0.0035
8 18 0 -0.6576 -0.0226
8 18 1 -0.1931 -0.0284
8 18 2 0.0829 -0.0167
9 -18 0 -0.1723 -0.0110
9 -18 1 -0.0767 -0.0061
9 -18 2 0.0260 0.0012
9 -17 0 0.0234 0.0058
9 -17 1 0.1519 0.0070
9 -17 2 0.1589 0.0099
9 -17 3 0.1828 0.0135
9 -17 4 0.2938 0.0167
9 -17 5 0.1869 0.0173
9 -16 1 -0.1575 -0.0126
9 -16 2 0.0369 -0.0050
9 -16 3 0.2315 0.0031
9 -16 4 0.2613 0.0085
9 -16 5 0.3703 0.0104
9 -16 6 0.3555 0.0077
9 -16 7 -0.0120 -0.0003
9 -15 0 0.0708 0.0022
9 -15 1 0.4176 0.0030
9 -15 2 0.3695 0.0052
9 -15 3 0.2394 0.0094
9 -15 4 0.1592 0.0134
9 -15 5 -0.0382 0.0133
9 -15 6 -0.0214 0.0086
9 -15 7 0.3781 0.0019
9 -15 8 0.5821 -0.0058
9 -15 9 0.2199 -0.0140
9 -14 0 0.0209 -0.0141
9 -14 1 -0.4358 -0.0125
9 -14 2 -0.3035 -0.0072
9 -14 3 0.0615 -0.0017
9 -14 4 0.4599 0.0025
9 -14 5 0.8377 0.0055
9 -14 6 0.7111 0.0052
9 -14 7 0.0740 -0.0006
9 -14 8 -0.2466 -0.0094
9 -14 9 0.1663 -0.0168
9 -14 10 0.6387 -0.0210
9 -13 0 -0.0373 -0.0065
9 -13 1 0.4451 -0.0059
9 -13 2 0.4699 -0.0037
9 -13 3 0.3027 0.0008
9 -13 4 0.0016 0.0056
9 -13 5 -0.3150 0.0064
9 -13 6 -0.1064 0.0029
9 -13 7 0.5037 -0.0025
9 -13 8 0.5967 -0.0090
9 -13 9 -0.1326 -0.0163
9 -13 10 -0.7687 -0.0209
9 -13 11 -0.4262 -0.0196
9 -12 0 -0.4710 -0.0046
9 -12 1 -1.1745 -0.0043
9 -12 2 -1.1593 -0.0014
9 -12 3 -0.6885 0.0019
9 -12 4 0.0785 0.0041
9 -12 5 0.6966 0.0058
9 -12 6 0.4539 0.0057
9 -12 7 -0.3734 0.0018
9 -12 8 -0.6673 -0.0041
9 -12 9 -0.0717 -0.0084
9 -12 10 0.4062 -0.0114
9 -12 11 -0.1340 -0.0136
9 -12 12 -0.9466 -0.0120
9 -11 0 -0.2057 -0.0076
9 -11 1 0.2826 -0.0072
9 -11 2 0.4263 -0.0066
9 -11 3 0.3305 -0.0044
9 -11 4 -0.0923 -0.0009
9 -11 5 -0.4578 0.0007
9 -11 6 -0.1502 -0.0009
9 -11 7 0.4261 -0.0040
9 -11 8 0.2332 -0.0085
9 -11 9 -0.8034 -0.0143
9 -11 10 -1.3941 -0.0169
9 -11 11 -0.6594 -0.0137
9 -11 12 0.3085 -0.0092
9 -11 13 0.1589 -0.0066
9 -10 0 -1.0393 0.0039
9 -10 1 -1.5906 0.0022
9 -10 2 -1.5535 0.0031
9 -10 3 -1.1002 0.0046
9 -10 4 -0.2784 0.0044
9 -10 5 0.2549 0.0040
9 -10 6 -0.1500 0.0036
9 -10 7 -0.9132 0.0014
9 -10 8 -0.9092 -0.0011
9 -10 9 -0.0989 -0.0016
9 -10 10 0.2068 -0.0023
9 -10 11 -0.6766 -0.0042
9 -10 12 -1.3797 -0.0020
9 -10 13 -0.7142 0.0052
9 -9 0 0.6599 -0.0058
9 -9 1 0.8548 -0.0051
9 -9 2 0.8183 -0.0062
9 -9 3 0.6475 -0.0066
9 -9 4 0.1954 -0.0043
9 -9 5 -0.0058 -0.0023
9 -9 6 0.4401 -0.0021
9 -9 7 0.8137 -0.0022
9 -9 8 0.2460 -0.0036
9 -9 9 -0.8634 -0.0068
9 -9 10 -0.9978 -0.0073
9 -9 11 0.2427 -0.0035
9 -9 12 1.0606 -0.0018
9 -9 13 0.3374 -0.0034
9 -9 14 -0.4896 -0.0010
9 -8 0 -1.0394 0.0078
9 -8 1 -1.3036 0.0046
9 -8 2 -1.1780 0.0039
[truncated: 2,306,802 more chars]
