# Supplementary material for: Helical fused 1,2:8,9-dibenzozethrene oligomers with up to 201° end-to-end twist: “one-pot” synthesis and chiral resolution
Source: Chem Sci. 2023 Jun 23;14(29):7922–7. doi: 10.1039/d3sc02285d (PMC10370577; doi:10.1039/d3sc02285d)
Supplement: SC-014-D3SC02285D-s003 [file SC-014-D3SC02285D-s003.xyz]

108
1a(P,P)
C         -4.11552       -0.89763        1.03741
C         -2.69562       -1.15394        0.98518
C         -1.85810       -0.29946        0.21458
C         -2.38129        0.91306       -0.27258
C         -3.80461        1.14237       -0.26842
C         -4.66600        0.21413        0.35679
C         -1.49060        1.92787       -0.78825
C         -2.04358        3.03418       -1.42008
C         -3.44327        3.20622       -1.50887
C         -4.30341        2.30776       -0.92848
C         -0.44756       -0.58236       -0.09940
C         -0.05010        1.78783       -0.55444
C          0.44756        0.58222       -0.09942
C          0.05011       -1.78800       -0.55434
C          1.49061       -1.92805       -0.78809
C          2.38129       -0.91321       -0.27245
C          1.85809        0.29934        0.21462
C          3.80462       -1.14251       -0.26826
C          4.66599       -0.21420        0.35687
C          4.11549        0.89760        1.03742
C          2.69558        1.15388        0.98518
C          2.04362       -3.03440       -1.41984
C          3.44331       -3.20645       -1.50856
C          4.30343       -2.30795       -0.92820
C         -4.93983       -1.78726        1.79811
C         -4.39923       -2.82110        2.51721
C         -2.99466       -3.02388        2.52643
C         -2.17499       -2.21957        1.77614
C          4.93979        1.78731        1.79803
C          4.39916        2.82117        2.51709
C          2.99458        3.02391        2.52632
C          2.17493        2.21953        1.77608
C         -6.15139        0.42323        0.32616
C          0.84009        2.92446       -0.94235
C         -0.84009       -2.92461       -0.94225
C         -6.78362        1.18701        1.33030
C         -8.17109        1.36068        1.28251
C         -8.95160        0.80320        0.26670
C         -8.30646        0.04811       -0.71676
C         -6.92234       -0.15151       -0.70700
C         -6.27244       -0.97368       -1.79680
C         -5.98581        1.81131        2.45279
C        -10.44407        1.03103        0.21699
C          6.15139       -0.42321        0.32621
C          6.78373       -1.18659        1.33049
C          8.17128       -1.36010        1.28268
C          8.95164       -0.80286        0.26670
C          8.30632       -0.04817       -0.71703
C          6.92224        0.15130       -0.70724
C          5.98611       -1.81069        2.45322
C          6.27212        0.97299       -1.79727
C         10.44421       -1.03008        0.21688
C          0.69255        4.20628       -0.38688
C          1.51043        5.26126       -0.78964
C          2.49067        5.05776       -1.76188
C          2.64321        3.79188       -2.32972
C          1.82510        2.73769       -1.92535
C         -0.69263       -4.20642       -0.38674
C         -1.51051       -5.26138       -0.78951
C         -2.49069       -5.05789       -1.76181
C         -2.64316       -3.79203       -2.32971
C         -1.82504       -2.73784       -1.92532
H         -1.39462        3.79432       -1.83712
H         -3.83596        4.08110       -2.01887
H         -5.37502        2.46861       -0.96275
H          1.39468       -3.79457       -1.83685
H          3.83602       -4.08137       -2.01849
H          5.37504       -2.46880       -0.96243
H         -6.00983       -1.61225        1.81157
H         -5.04305       -3.47409        3.09929
H         -2.56741       -3.81403        3.13670
H         -1.10224       -2.36438        1.80281
H          6.00980        1.61234        1.81149
H          5.04297        3.47422        3.09912
H          2.56732        3.81408        3.13656
H          1.10217        2.36430        1.80276
H         -8.65301        1.94648        2.06229
H         -8.89500       -0.40055       -1.51432
H         -7.02140       -1.35443       -2.49627
H         -5.54894       -0.37977       -2.36623
H         -5.72436       -1.82815       -1.38568
H         -5.24137        2.51803        2.07068
H         -6.64002        2.35072        3.14287
H         -5.43873        1.05504        3.02565
H        -10.85428        1.21696        1.21402
H        -10.69263        1.90061       -0.40444
H        -10.96695        0.16950       -0.20956
H          8.65332       -1.94562        2.06260
H          8.89477        0.40029       -1.51479
H          5.24164       -2.51752        2.07136
H          6.64043       -2.34993        3.14333
H          5.43907       -1.05433        3.02600
H          7.02099        1.35382       -2.49678
H          5.54886        0.37870       -2.36660
H          5.72372        1.82737       -1.38637
H         10.85265       -1.22794        1.21230
H         10.69394       -1.89193       -0.41474
H         10.96781       -0.16341       -0.19833
H         -0.06699        4.37308        0.37114
H          1.38280        6.24236       -0.34099
H          3.12730        5.87934       -2.07702
H          3.39581        3.62489       -3.09513
H          1.94315        1.75694       -2.37509
H          0.06686       -4.37321        0.37134
H         -1.38294       -6.24248       -0.34082
H         -3.12733       -5.87946       -2.07697
H         -3.39571       -3.62503       -3.09516
H         -1.94303       -1.75711       -2.37510
