# Supplementary material for: Helical fused 1,2:8,9-dibenzozethrene oligomers with up to 201° end-to-end twist: “one-pot” synthesis and chiral resolution
Source: Chem Sci. 2023 Jun 23;14(29):7922–7. doi: 10.1039/d3sc02285d (PMC10370577; doi:10.1039/d3sc02285d)
Supplement: SC-014-D3SC02285D-s004 [file SC-014-D3SC02285D-s004.xyz]

108
1a(P,P)TS
C          4.35777        1.09478        0.21850
C          3.12189        1.59575       -0.34820
C          2.03027        0.67582       -0.61568
C          2.43924       -0.67701       -0.81758
C          3.78678       -1.12284       -0.53992
C          4.67711       -0.27652        0.14388
C          1.53823       -1.65598       -1.38271
C          2.04452       -2.83845       -1.91326
C          3.38645       -3.21664       -1.71580
C          4.21642       -2.41395       -0.97814
C          0.54908        0.96454       -0.64052
C          0.11868       -1.41774       -1.26114
C         -0.30163       -0.25415       -0.64657
C         -0.17984        2.16153       -0.65602
C         -1.65962        2.16212       -0.66143
C         -2.37041        0.98827       -0.23758
C         -1.64091       -0.18831       -0.05388
C         -3.78652        1.02422        0.02562
C         -4.41777       -0.09941        0.60248
C         -3.62959       -1.19806        1.02069
C         -2.21768       -1.24010        0.71935
C         -2.41847        3.30227       -0.92748
C         -3.82368        3.30489       -0.79604
C         -4.49975        2.21066       -0.31461
C          5.32918        2.02067        0.71809
C          5.22082        3.36631        0.48498
C          4.14720        3.83122       -0.30706
C          3.14339        2.97318       -0.69441
C         -4.19904       -2.27908        1.76709
C         -3.42067       -3.29217        2.26320
C         -2.01896       -3.28316        2.04438
C         -1.44421       -2.29526        1.28433
C          5.97904       -0.79988        0.67333
C         -0.86377       -2.41036       -1.79810
C          0.32438        3.57161       -0.59138
C          6.02789       -1.35163        1.97135
C          7.24523       -1.83535        2.46111
C          8.41606       -1.79718        1.69936
C          8.34630       -1.24712        0.41670
C          7.15161       -0.74605       -0.11134
C          7.13476       -0.15735       -1.50390
C          4.78914       -1.41751        2.83569
C          9.71184       -2.35838        2.23574
C         -5.90290       -0.10395        0.81290
C         -6.45806        0.40885        2.00482
C         -7.84660        0.38671        2.17455
C         -8.70298       -0.12605        1.19674
C         -8.13308       -0.63124        0.02499
C         -6.75052       -0.62863       -0.18631
C         -5.57550        0.97256        3.09542
C         -6.18392       -1.18073       -1.47467
C        -10.20132       -0.11041        1.38863
C         -0.86390       -3.77442       -1.46003
C         -1.78269       -4.65509       -2.02968
C         -2.72018       -4.19481       -2.95505
C         -2.73113       -2.84379       -3.30566
C         -1.81361       -1.96409       -2.73361
C          0.55827        4.17169        0.65253
C          0.91053        5.51900        0.73958
C          1.01838        6.29440       -0.41565
C          0.76295        5.71455       -1.66096
C          0.40924        4.36775       -1.74638
H          1.37912       -3.50894       -2.44121
H          3.74290       -4.16212       -2.11352
H          5.23285       -2.71926       -0.75925
H         -1.93787        4.22332       -1.22476
H         -4.36873        4.21103       -1.04478
H         -5.57329        2.24143       -0.16621
H          6.19783        1.61867        1.22705
H          5.98201        4.05269        0.84391
H          4.10864        4.86836       -0.62491
H          2.37698        3.35238       -1.33997
H         -5.26621       -2.26514        1.95895
H         -3.87216       -4.09059        2.84497
H         -1.39825       -4.05731        2.48607
H         -0.37167       -2.28842        1.13057
H          7.27732       -2.25284        3.46519
H          9.24666       -1.20293       -0.19232
H          8.11331       -0.25862       -1.98054
H          6.39454       -0.65221       -2.14130
H          6.87652        0.90688       -1.48503
H          4.01151       -2.03534        2.37393
H          5.01968       -1.84185        3.81638
H          4.35262       -0.42487        2.98965
H          9.76611       -2.26990        3.32496
H          9.81472       -3.42317        1.99124
H         10.57815       -1.84331        1.80989
H         -8.26802        0.77946        3.09748
H         -8.78062       -1.04071       -0.74752
H         -4.98461        1.82101        2.73418
H         -6.17444        1.31453        3.94365
H         -4.86408        0.22501        3.46223
H         -6.97990       -1.57213       -2.11395
H         -5.64798       -0.40796       -2.03681
H         -5.46669       -1.98711       -1.29012
H        -10.47019       -0.16764        2.44769
H        -10.64346        0.81182        0.99086
H        -10.68011       -0.94751        0.87151
H         -0.15270       -4.14552       -0.73033
H         -1.76954       -5.70271       -1.74269
H         -3.43346       -4.88256       -3.39987
H         -3.45020       -2.47349       -4.03077
H         -1.82174       -0.91590       -3.01488
H          0.47084        3.57283        1.55381
H          1.09955        5.96342        1.71253
H          1.29036        7.34364       -0.34719
H          0.83366        6.31183       -2.56564
H          0.20763        3.91880       -2.71499
