# Supplementary material for: Helical fused 1,2:8,9-dibenzozethrene oligomers with up to 201° end-to-end twist: “one-pot” synthesis and chiral resolution
Source: Chem Sci. 2023 Jun 23;14(29):7922–7. doi: 10.1039/d3sc02285d (PMC10370577; doi:10.1039/d3sc02285d)
Supplement: SC-014-D3SC02285D-s005 [file SC-014-D3SC02285D-s005.xyz]

112
1b(P,P)
C          4.05472       -1.06768       -1.11935
C          2.63063       -1.27942       -1.00979
C          1.84421       -0.38186       -0.23150
C          2.42046        0.82468        0.20949
C          3.84704        1.02040        0.12782
C          4.65932        0.05198       -0.50205
C          1.57541        1.87671        0.73078
C          2.18635        3.01094        1.25220
C          3.59142        3.15751        1.26230
C          4.40391        2.20381        0.70390
C          0.42248       -0.60197        0.08434
C          0.12280        1.77445        0.56906
C         -0.42250        0.60203        0.08430
C         -0.12282       -1.77437        0.56914
C         -1.57544       -1.87662        0.73085
C         -2.42047       -0.82463        0.20949
C         -1.84422        0.38189       -0.23157
C         -3.84706       -1.02036        0.12779
C         -4.65932       -0.05199       -0.50217
C         -4.05471        1.06762       -1.11955
C         -2.63062        1.27937       -1.00998
C         -2.18638       -3.01083        1.25232
C         -3.59145       -3.15740        1.26240
C         -4.40393       -2.20374        0.70393
C          4.82687       -2.00887       -1.87399
C          4.23536       -3.05419       -2.53346
C          2.82574       -3.21810       -2.48713
C          2.05444       -2.36062       -1.74457
C         -4.82685        2.00873       -1.87430
C         -4.23532        3.05399       -2.53386
C         -2.82570        3.21790       -2.48752
C         -2.05442        2.36050       -1.74485
C         -0.73471        2.91551        1.08716
C         -0.90548        2.85937        2.62431
C         -1.78282        3.98690        3.19225
C         -1.16725        5.38744        3.09131
C          0.73469       -2.91542        1.08726
C          0.90549       -2.85922        2.62441
C          1.78284       -3.98674        3.19237
C          1.16725       -5.38728        3.09150
C         -6.14872       -0.22978       -0.54849
C         -6.74812       -0.93940       -1.61099
C         -8.13928       -1.08708       -1.63312
C         -8.95580       -0.55513       -0.63198
C         -8.34300        0.14674        0.40973
C         -6.95645        0.31834        0.47094
C         -6.34370        1.08775        1.61910
C         -5.91145       -1.53394       -2.72113
C        -10.45291       -0.75424       -0.65975
C          6.14872        0.22976       -0.54837
C          6.74814        0.93927       -1.61101
C          8.13925        1.08687       -1.63322
C          8.95581        0.55495       -0.63201
C          8.34304       -0.14673        0.40975
C          6.95643       -0.31826        0.47105
C          6.34373       -1.08754        1.61933
C          5.91142        1.53368       -2.72118
C         10.45290        0.75421       -0.66009
H          1.58590        3.82322        1.64195
H          4.02545        4.05558        1.69235
H          5.47917        2.33954        0.68077
H         -1.58594       -3.82309        1.64213
H         -4.02548       -4.05545        1.69249
H         -5.47919       -2.33948        0.68078
H          5.90013       -1.86467       -1.92938
H          4.84136       -3.74696       -3.11006
H          2.35612       -4.01843       -3.05143
H          0.97744       -2.48080       -1.72427
H         -5.90010        1.86452       -1.92971
H         -4.84130        3.74670       -3.11054
H         -2.35607        4.01817       -3.05189
H         -0.97741        2.48067       -1.72456
H         -0.30926        3.87870        0.78514
H         -1.72862        2.87926        0.64671
H         -1.35807        1.89250        2.87517
H          0.07338        2.87307        3.11901
H         -2.75711        3.97809        2.68497
H         -1.98936        3.76592        4.24721
H         -1.81735        6.13790        3.55294
H         -0.19870        5.43013        3.60342
H         -1.00766        5.69185        2.05177
H          0.30923       -3.87862        0.78529
H          1.72860       -2.87918        0.64680
H          1.35810       -1.89235        2.87522
H         -0.07336       -2.87289        3.11913
H          2.75712       -3.97796        2.68507
H          1.98940       -3.76573        4.24732
H          1.81735       -6.13773        3.55315
H          0.19871       -5.42994        3.60363
H          1.00763       -5.69173        2.05197
H         -8.59504       -1.63173       -2.45724
H         -8.95918        0.57518        1.19745
H         -7.11399        1.42655        2.31689
H         -5.62802        0.47369        2.17616
H         -5.79642        1.96816        1.26517
H         -5.19474       -2.26664       -2.33501
H         -6.54298       -2.03596       -3.45888
H         -5.32903       -0.76558       -3.24063
H        -10.81987       -0.89068       -1.68132
H        -10.74623       -1.64331       -0.08732
H        -10.97887        0.09963       -0.22177
H          8.59501        1.63139       -2.45744
H          8.95922       -0.57514        1.19748
H          7.11406       -1.42632        2.31709
H          5.62814       -0.47339        2.17639
H          5.79638       -1.96795        1.26552
H          5.19460        2.26628       -2.33510
H          6.54291        2.03577       -3.45892
H          5.32912        0.76523       -3.24068
H         10.82120        0.87873       -1.68273
H         10.74515        1.65021       -0.09801
H         10.97852       -0.09422       -0.21136
