# Supplementary material for: Helical fused 1,2:8,9-dibenzozethrene oligomers with up to 201° end-to-end twist: “one-pot” synthesis and chiral resolution
Source: Chem Sci. 2023 Jun 23;14(29):7922–7. doi: 10.1039/d3sc02285d (PMC10370577; doi:10.1039/d3sc02285d)
Supplement: SC-014-D3SC02285D-s006 [file SC-014-D3SC02285D-s006.xyz]

154
2a(P,P,P,P)
C          7.27381       -0.13235       -1.66935
C          5.85691       -0.40984       -1.66585
C          5.09516       -0.14985       -0.49136
C          5.67385        0.61402        0.53960
C          7.09740        0.84186        0.56217
C          7.89450        0.42726       -0.52736
C          4.84058        1.16733        1.58237
C          5.45658        1.76972        2.67273
C          6.86154        1.89475        2.74546
C          7.66265        1.47060        1.71423
C          3.71059       -0.60473       -0.28062
C          3.38651        1.13744        1.41288
C          2.83561        0.33987        0.42655
C          3.23250       -1.87420       -0.54694
C          1.81558       -2.17228       -0.32244
C          0.90230       -1.08203       -0.07877
C          1.40315        0.22083        0.12516
C         -0.51601       -1.32425       -0.02815
C         -1.40315       -0.22087        0.12513
C         -0.90230        1.08202       -0.07865
C          0.51601        1.32422       -0.02799
C          1.29674       -3.45959       -0.41579
C         -0.09047       -3.69478       -0.35495
C         -0.97836       -2.65752       -0.18792
C          8.02163       -0.42556       -2.85439
C          7.40832       -0.89365       -3.98717
C          6.00318       -1.09083       -4.00607
C          5.25779       -0.86442       -2.87676
C         -1.81558        2.17230       -0.32219
C         -1.29673        3.45961       -0.41538
C          0.09048        3.69480       -0.35450
C          0.97837        2.65752       -0.18759
C         -2.83561       -0.33995        0.42649
C         -3.23249        1.87424       -0.54673
C         -3.71059        0.60474       -0.28057
C         -3.38651       -1.13764        1.41271
C         -4.84057       -1.16757        1.58219
C         -5.67385       -0.61412        0.53950
C         -5.09516        0.14989       -0.49136
C         -7.09740       -0.84196        0.56205
C         -7.89451       -0.42718       -0.52742
C         -7.27382        0.13258       -1.66933
C         -5.85691        0.41005       -1.66580
C         -5.45658       -1.77012        2.67246
C         -6.86154       -1.89516        2.74518
C         -7.66265       -1.47085        1.71402
C         -8.02164        0.42594       -2.85433
C         -7.40834        0.89417       -3.98705
C         -6.00319        1.09133       -4.00594
C         -5.25780        0.86477       -2.87667
C          9.38336        0.60723       -0.48627
C         -9.38337       -0.60715       -0.48635
C          2.54846        1.88316        2.40042
C          4.13615       -3.00157       -0.93242
C         -2.54845       -1.88346        2.40017
C         -4.13615        3.00166       -0.93207
C         -9.97066       -1.81106       -0.93041
C        -11.36184       -1.95037       -0.87744
C        -12.18958       -0.93130       -0.39925
C        -11.58786        0.25140        0.03927
C        -10.20171        0.43331        0.00365
C          9.97067        1.81105       -0.93062
C         11.36183        1.95037       -0.87764
C         12.18957        0.93140       -0.39919
C         11.58784       -0.25118        0.03961
C         10.20168       -0.43309        0.00401
C          9.59854       -1.72807        0.49917
C          9.12018        2.94490       -1.45667
C         13.69152        1.09195       -0.38233
C         -9.12016       -2.94513       -1.45599
C         -9.59857        1.72846        0.49835
C        -13.69153       -1.09183       -0.38234
C          2.68815        3.26892        2.58572
C          1.92261        3.94804        3.53279
C          1.00483        3.25306        4.32123
C          0.86179        1.87465        4.15505
C          1.62603        1.19635        3.20596
C         -3.92811        3.75493       -2.09954
C         -4.75864        4.82845       -2.41875
C         -5.81337        5.17526       -1.57344
C         -6.02818        4.44114       -0.40588
C         -5.19682        3.36772       -0.08821
C         -2.68809       -3.26925        2.58531
C         -1.92254       -3.94844        3.53231
C         -1.00480       -3.25352        4.32085
C         -0.86181       -1.87509        4.15483
C         -1.62606       -1.19670        3.20581
C          3.92812       -3.75470       -2.09998
C          4.75865       -4.82817       -2.41932
C          5.81337       -5.17509       -1.57404
C          6.02818       -4.44113       -0.40639
C          5.19682       -3.36775       -0.08859
H          4.85185        2.16987        3.47717
H          7.30534        2.36202        3.61976
H          8.73711        1.60879        1.75790
H          1.96408       -4.29667       -0.57752
H         -0.46049       -4.70868       -0.47502
H         -2.04480       -2.84286       -0.20447
H          9.09081       -0.24505       -2.84581
H          7.99380       -1.09303       -4.88002
H          5.51582       -1.41417       -4.92108
H          4.18320       -0.99570       -2.90224
H         -1.96407        4.29671       -0.57701
H          0.46050        4.70872       -0.47444
H          2.04480        2.84286       -0.20410
H         -4.85184       -2.17038        3.47685
H         -7.30534       -2.36256        3.61942
H         -8.73711       -1.60901        1.75769
H         -9.09082        0.24539       -2.84578
H         -7.99383        1.09367       -4.87987
H         -5.51584        1.41478       -4.92092
H         -4.18321        0.99602       -2.90214
H        -11.80871       -2.88157       -1.21927
H        -12.21265        1.05589        0.42147
H         11.80871        2.88151       -1.21964
H         12.21262       -1.05558        0.42201
H         10.37907       -2.43150        0.80127
H          8.94446       -1.55864        1.36185
H          8.98597       -2.20812       -0.27110
H          8.42517        3.31241       -0.69400
H          9.74374        3.78368       -1.77720
H          8.51302        2.62766       -2.31111
H         14.14135        0.72077       -1.31189
H         13.98096        2.14206       -0.27937
H         14.14506        0.53273        0.44169
H         -8.42668       -3.31373       -0.69243
H         -9.74381       -3.78324       -1.77810
H         -8.51138       -2.62773       -2.30918
H        -10.37906        2.43147        0.80154
H         -8.94331        1.55918        1.36015
H         -8.98721        2.20896       -0.27261
H        -14.14145       -0.72006       -1.31162
H        -13.98098       -2.14199       -0.27997
H        -14.14498       -0.53309        0.44206
H          3.40048        3.81699        1.97614
H          2.04233        5.02105        3.65243
H          0.40851        3.77990        5.06035
H          0.15631        1.32475        4.77193
H          1.51047        0.12406        3.08394
H         -3.11000        3.49188       -2.76344
H         -4.58242        5.39233       -3.33040
H         -6.45994        6.01225       -1.82047
H         -6.83991        4.70872        0.26467
H         -5.36346        2.80500        0.82481
H         -3.40039       -3.81726        1.97565
H         -2.04222       -5.02148        3.65182
H         -0.40847       -3.78043        5.05991
H         -0.15636       -1.32523        4.77179
H         -1.51054       -0.12440        3.08392
H          3.11001       -3.49156       -2.76385
H          4.58244       -5.39194       -3.33104
H          6.45995       -6.01206       -1.82118
H          6.83990       -4.70879        0.26414
H          5.36345       -2.80514        0.82450
