# Supplementary material for: Helical fused 1,2:8,9-dibenzozethrene oligomers with up to 201° end-to-end twist: “one-pot” synthesis and chiral resolution
Source: Chem Sci. 2023 Jun 23;14(29):7922–7. doi: 10.1039/d3sc02285d (PMC10370577; doi:10.1039/d3sc02285d)
Supplement: SC-014-D3SC02285D-s007 [file SC-014-D3SC02285D-s007.xyz]

162
2b(P,P,P,P)
C         -7.18358        0.35504       -1.93297
C         -5.77476        0.65108       -1.81988
C         -5.07508        0.29873       -0.62869
C         -5.69876       -0.55732        0.29907
C         -7.11136       -0.83188        0.19849
C         -7.85314       -0.33461       -0.89564
C         -4.91604       -1.17709        1.34568
C         -5.58137       -1.93946        2.29983
C         -6.97988       -2.12762        2.25403
C         -7.72819       -1.60583        1.22919
C         -3.69178        0.71435       -0.34184
C         -3.45665       -1.09338        1.29239
C         -2.85766       -0.28156        0.34658
C         -3.18844        1.99212       -0.49787
C         -1.75731        2.23088       -0.30469
C         -0.87296        1.11073       -0.07956
C         -1.41227       -0.17863        0.10678
C          0.55378        1.30582       -0.05649
C          1.41231        0.17860        0.10677
C          0.87300       -1.11083       -0.07914
C         -0.55374       -1.30591       -0.05606
C         -1.19081        3.49238       -0.46388
C          0.20455        3.68232       -0.43799
C          1.05882        2.62195       -0.24820
C         -7.87243        0.76387       -3.12053
C         -7.21116        1.36173       -4.16104
C         -5.81032        1.57885       -4.08211
C         -5.12128        1.23908       -2.94568
C          1.75736       -2.23106       -0.30384
C          1.19087       -3.49261       -0.46261
C         -0.20449       -3.68254       -0.43671
C         -1.05877       -2.62211       -0.24732
C          2.85769        0.28162        0.34658
C          3.18850       -1.99237       -0.49704
C          3.69183       -0.71454       -0.34146
C          3.45665        1.09377        1.29211
C          4.91604        1.17750        1.34542
C          5.69879        0.55737        0.29904
C          5.07514       -0.29901       -0.62843
C          7.11139        0.83190        0.19840
C          7.85318        0.33433       -0.89559
C          7.18363       -0.35566       -1.93270
C          5.77483       -0.65177       -1.81949
C          5.58136        1.94015        2.29935
C          6.97989        2.12818        2.25359
C          7.72823        1.60604        1.22896
C          7.87246       -0.76464       -3.12022
C          7.21122       -1.36291       -4.16051
C          5.81043       -1.58024       -4.08144
C          5.12138       -1.24020       -2.94508
C         -2.65989       -1.78581        2.38390
C         -2.65384       -0.97656        3.70328
C         -1.84755       -1.63981        4.83192
C         -2.45554       -2.93924        5.37259
C         -4.08834        3.19750       -0.70725
C          2.65985        1.78657        2.38336
C          2.65377        0.97780        3.70303
C          1.84728        1.64135        4.83135
C          2.45499        2.94112        5.37152
C          4.08844       -3.19781       -0.70591
C         -4.33162        3.98104        0.60323
C         -5.19957        5.22787        0.39386
C         -5.47903        5.99043        1.69243
C          4.33163       -3.98082        0.60491
C          5.19964       -5.22770        0.39612
C          5.47894       -5.98977        1.69502
C         -9.33341       -0.56844       -0.97314
C         -9.84073       -1.72590       -1.60063
C        -11.22541       -1.92017       -1.65549
C        -12.12361       -1.00081       -1.10807
C        -11.60071        0.13699       -0.48696
C        -10.22429        0.37106       -0.41043
C         -9.70848        1.61593        0.27475
C         -8.91300       -2.75378       -2.20807
C        -13.61568       -1.21524       -1.20653
C          9.33343        0.56819       -0.97324
C          9.84060        1.72662       -1.59911
C         11.22525        1.92088       -1.65421
C         12.12361        1.00059       -1.10854
C         11.60088       -0.13814       -0.48905
C         10.22445       -0.37227       -0.41241
C          9.70884       -1.61840        0.27064
C          8.91268        2.75556       -2.20448
C         13.61563        1.21513       -1.20736
H         -5.02614       -2.42838        3.09019
H         -7.45872       -2.72079        3.02779
H         -8.79607       -1.78526        1.17860
H         -1.82090        4.35122       -0.65785
H          0.60698        4.67725       -0.60452
H          2.13156        2.77236       -0.27219
H         -8.93709        0.56971       -3.18857
H         -7.75326        1.65024       -5.05687
H         -5.28101        2.00525       -4.92914
H         -4.04989        1.39479       -2.89666
H          1.82096       -4.35152       -0.65626
H         -0.60692       -4.67754       -0.60290
H         -2.13151       -2.77252       -0.27129
H          5.02611        2.42936        3.08952
H          7.45872        2.72151        3.02723
H          8.79614        1.78527        1.17846
H          8.93706       -0.57025       -3.18840
H          7.75331       -1.65155       -5.05631
H          5.28114       -2.00698       -4.92830
H          4.05002       -1.39601       -2.89600
H         -3.05084       -2.79413        2.55764
H         -1.62437       -1.91801        2.07787
H         -2.22551        0.01004        3.48902
H         -3.67989       -0.79400        4.04495
H         -0.82472       -1.83268        4.48069
H         -1.75379       -0.92252        5.65718
H         -1.86337       -3.33456        6.20440
H         -3.47446       -2.77377        5.74223
H         -2.50205       -3.72114        4.60744
H         -3.66925        3.86904       -1.46696
H         -5.05853        2.88949       -1.08971
H          3.05077        2.79497        2.55676
H          1.62433        1.91865        2.07725
H          2.22560       -0.00894        3.48908
H          3.67981        0.79551        4.04487
H          0.82444        1.83389        4.47997
H          1.75360        0.92437        5.65689
H          1.86272        3.33665        6.20316
H          3.47394        2.77600        5.74125
H          2.50136        3.72272        4.60606
H          3.66941       -3.86966       -1.46537
H          5.05864       -2.88993       -1.08842
H         -4.82020        3.31026        1.32189
H         -3.37826        4.27114        1.06025
H         -4.70674        5.89736       -0.32484
H         -6.15049        4.93436       -0.07105
H         -6.09880        6.87479        1.51175
H         -6.00453        5.35846        2.41717
H         -4.54845        6.32712        2.16328
H          4.82012       -3.30973        1.32335
H          3.37823       -4.27078        1.06194
H          4.70693       -5.89748       -0.32239
H          6.15062       -4.93435       -0.06876
H          6.09873       -6.87420        1.51475
H          6.00434       -5.35752        2.41959
H          4.54831       -6.32629        2.16588
H        -11.60980       -2.81614       -2.13815
H        -12.28133        0.86359       -0.04822
H        -10.53452        2.23352        0.63721
H         -9.07084        1.36732        1.13002
H         -9.10222        2.22485       -0.40442
H         -8.22839       -3.16825       -1.46040
H         -9.47982       -3.58124       -2.64290
H         -8.29237       -2.31690       -2.99772
H        -14.03388       -0.70160       -2.08137
H        -13.86219       -2.27657       -1.30444
H        -14.13533       -0.82628       -0.32539
H         11.60952        2.81755       -2.13566
H         12.28162       -0.86544       -0.05166
H         10.53491       -2.23479        0.63504
H          9.06827       -1.37143        1.12417
H          9.10563       -2.22799       -0.41068
H          8.23022        3.17079       -1.45526
H          9.47948        3.58242       -2.64049
H          8.28980        2.31941       -2.99274
H         14.03262        0.70703       -2.08602
H         13.86243        2.27699       -1.29878
H         14.13617        0.82037       -0.32936
