# Supplementary material for: Helical fused 1,2:8,9-dibenzozethrene oligomers with up to 201° end-to-end twist: “one-pot” synthesis and chiral resolution
Source: Chem Sci. 2023 Jun 23;14(29):7922–7. doi: 10.1039/d3sc02285d (PMC10370577; doi:10.1039/d3sc02285d)
Supplement: SC-014-D3SC02285D-s008 [file SC-014-D3SC02285D-s008.xyz]

200
3a(P,P,P,P,P,P)
C         10.40268       -1.87222       -0.72596
C          8.97941       -1.91770       -0.48811
C          8.30001       -0.73687       -0.07330
C          8.96771        0.49913       -0.16311
C         10.39699        0.53985       -0.34952
C         11.11098       -0.65500       -0.58830
C          8.22042        1.73219       -0.06535
C          8.92357        2.92863        0.01130
C         10.33344        2.95752       -0.06371
C         11.05370        1.80619       -0.26587
C          6.91322       -0.70739        0.42095
C          6.75896        1.67714       -0.12670
C          6.11998        0.45774        0.00921
C          6.36873       -1.58440        1.34105
C          4.95498       -1.46292        1.70488
C          4.10370       -0.59875        0.92323
C          4.66915        0.24497       -0.05542
C          2.68212       -0.58449        1.15051
C          1.85219        0.21769        0.31433
C          2.39249        0.71471       -0.89026
C          3.81990        0.77999       -1.06603
C          4.37716       -2.21102        2.72587
C          2.98686       -2.19343        2.94699
C          2.15541       -1.41932        2.17074
C         11.06626       -3.07948       -1.11569
C         10.36846       -4.23907       -1.33181
C          8.95798       -4.26008       -1.17762
C          8.29140       -3.13633       -0.75909
C          1.51210        1.16823       -1.93958
C          2.07773        1.74235       -3.07491
C          3.47372        1.81501       -3.23807
C          4.32634        1.33014       -2.27271
C          0.44018        0.51693        0.58461
C          0.07407        0.93573       -1.80717
C         -0.44087        0.52207       -0.59038
C         -0.07422        0.92160        1.80464
C         -1.51194        1.15470        1.93893
C         -2.39288        0.71020        0.88622
C         -1.85322        0.22214       -0.32235
C         -3.82017        0.77503        1.06303
C         -4.67010        0.24796        0.04882
C         -4.10546       -0.58834       -0.93659
C         -2.68399       -0.57281       -1.16460
C         -2.07678        1.72062        3.07875
C         -3.47265        1.79319        3.24282
C         -4.32588        1.31626        2.27407
C         -4.95756       -1.44634       -1.72416
C         -4.38080       -2.18620       -2.75170
C         -2.99066       -2.16708       -2.97382
C         -2.15834       -1.39970       -2.19186
C         12.60444       -0.62696       -0.72801
C          7.20698       -2.57114        2.08977
C          0.80434        1.26248        2.96547
C         -0.80418        1.28682       -2.96519
C          6.00830        2.96727       -0.20710
C         -6.12101        0.46090       -0.01273
C         -6.91433       -0.70154       -0.43178
C         -6.37083       -1.57118       -1.35941
C         -6.76031        1.67892        0.13302
C         -8.22194        1.73347        0.07506
C         -8.96816        0.49923        0.16616
C         -8.29994       -0.73568        0.06546
C         -8.92606        2.92991        0.00843
C        -10.33577        2.95731        0.08744
C        -11.05465        1.80419        0.28425
C        -10.39681        0.53779        0.35763
C        -11.10913       -0.65900        0.59160
C        -10.39970       -1.87683        0.71754
C         -8.97735       -1.91994        0.47373
C        -11.06120       -3.08715        1.10128
C        -10.36218       -4.24810        1.30580
C         -8.95234       -4.26742        1.14566
C         -8.28785       -3.14028        0.73296
C         -6.01006        2.96872        0.22183
C         -7.20973       -2.55281       -2.11408
C        -12.60173       -0.63296        0.74070
C        -13.18822       -0.42346        2.00748
C        -14.58234       -0.40114        2.11744
C        -15.41477       -0.58341        1.00964
C        -14.81451       -0.78530       -0.23575
C        -13.42454       -0.81414       -0.39123
C         13.19926       -0.41499       -1.99049
C         14.59410       -0.39748       -2.09212
C         15.41924       -0.58133       -0.97912
C         14.81077       -0.79304        0.26065
C         13.41981       -0.81787        0.40768
C         12.81053       -1.04191        1.77314
C         12.35199       -0.21324       -3.22644
C         16.92325       -0.52579       -1.10922
C        -16.91786       -0.58871        1.16019
C        -12.33299       -0.22184        3.23794
C        -12.82414       -1.02398       -1.76288
C         -8.29286       -2.09603       -2.88187
C         -9.06898       -2.98318       -3.62655
C         -8.77497       -4.34760       -3.62344
C         -7.69668       -4.81623       -2.87184
C         -6.92161       -3.92764       -2.12735
C         -1.78369        2.28335       -2.82761
C         -2.58589        2.65202       -3.90727
C         -2.42457        2.03455       -5.14854
C         -1.45055        1.04729       -5.30233
C         -0.64790        0.68045       -4.22285
C          1.78482        2.25914        2.83597
C          2.58711        2.61856        3.91868
C          2.42493        1.99150        5.15501
C          1.44999        1.00392        5.30079
C          0.64724        0.64634        4.21828
C          6.92010       -3.94627        2.09164
C          7.69430       -4.83997        2.83092
C          8.77046       -4.37625        3.58857
C          9.06319       -3.01163        3.60305
C          8.28792       -2.11937        2.86360
C          6.20368        3.87018       -1.26555
C          5.52365        5.08681       -1.30694
C          4.63792        5.43039       -0.28490
C          4.43931        4.54675        0.77711
C          5.11718        3.32864        0.81617
C         -6.20428        3.86364        1.28725
C         -5.52454        5.08012        1.33685
C         -4.64025        5.43156        0.31625
C         -4.44277        4.55591       -0.75258
C         -5.12035        3.33792       -0.79988
H          8.38410        3.86241        0.11027
H         10.84649        3.91209        0.00918
H         12.13254        1.84121       -0.36771
H          4.99846       -2.85117        3.33936
H          2.56673       -2.82587        3.72340
H          1.08281       -1.45910        2.31111
H         12.14039       -3.05204       -1.26171
H         10.89122       -5.13857       -1.64383
H          8.40409       -5.16737       -1.39983
H          7.21288       -3.15088       -0.66328
H          1.43715        2.10815       -3.86744
H          3.87796        2.23205       -4.15567
H          5.39669        1.33728       -2.43508
H         -1.43567        2.07968        3.87392
H         -3.87633        2.20352        4.16369
H         -5.39614        1.32271        2.43693
H         -5.00269       -2.82131       -3.36981
H         -2.57133       -2.79332       -3.75567
H         -1.08585       -1.43902       -2.33320
H         -8.38746        3.86471       -0.08556
H        -10.84970        3.91196        0.02219
H        -12.13322        1.83781        0.38941
H        -12.13469       -3.06107        1.25205
H        -10.88333       -5.15009        1.61327
H         -8.39722       -5.17612        1.35886
H         -7.20971       -3.15371        0.63287
H        -15.02817       -0.23607        3.09607
H        -15.44318       -0.92267       -1.11293
H         15.04637       -0.23739       -3.06859
H         15.43352       -0.94436        1.13976
H         13.58651       -1.22631        2.52090
H         12.22992       -0.17083        2.09714
H         12.12492       -1.89554        1.77437
H         12.97948       -0.07417       -4.11078
H         11.69617       -1.07145       -3.40779
H         11.70423        0.66468       -3.12979
H         17.41469       -1.10806       -0.32417
H         17.25646       -0.91240       -2.07725
H         17.29097        0.50492       -1.02846
H        -17.24264        0.08282        1.96087
H        -17.41417       -0.27900        0.23567
H        -17.28880       -1.59122        1.40825
H        -11.68815        0.65798        3.13921
H        -12.95478       -0.08679        4.12693
H        -11.67383       -1.07888        3.41252
H        -12.13801       -1.87708       -1.77682
H        -13.60488       -1.20189       -2.50724
H        -12.24629       -0.14937       -2.08231
H         -8.52063       -1.03492       -2.89407
H         -9.89955       -2.60588       -4.21643
H         -9.37848       -5.03895       -4.20432
H         -7.45884       -5.87616       -2.86146
H         -6.08540       -4.30166       -1.54409
H         -1.91305        2.77008       -1.86606
H         -3.33523        3.42871       -3.78125
H         -3.04992        2.32221       -5.98855
H         -1.31602        0.55871       -6.26318
H          0.10735       -0.08925       -4.35141
H          1.91485        2.75333        1.87831
H          3.33722        3.39550        3.79893
H          3.05035        2.27195        5.99740
H          1.31480        0.50790        6.25773
H         -0.10879       -0.12360        4.34061
H          6.08548       -4.31643        1.50365
H          7.45746       -5.89999        2.81172
H          9.37334       -5.07158        4.16535
H          9.89209       -2.63821        4.19772
H          8.51468       -1.05817        2.88461
H          6.89228        3.61103       -2.06429
H          5.68543        5.76536       -2.13966
H          4.10919        6.37856       -0.31444
H          3.75853        4.81054        1.58182
H          4.95840        2.64751        1.64616
H         -6.89178        3.59833        2.08492
H         -5.68541        5.75238        2.17484
H         -4.11174        6.37962        0.35215
H         -3.76313        4.82592       -1.55618
H         -4.96251        2.66310       -1.63518
