# Supplementary material for: Helical fused 1,2:8,9-dibenzozethrene oligomers with up to 201° end-to-end twist: “one-pot” synthesis and chiral resolution
Source: Chem Sci. 2023 Jun 23;14(29):7922–7. doi: 10.1039/d3sc02285d (PMC10370577; doi:10.1039/d3sc02285d)
Supplement: SC-014-D3SC02285D-s009 [file SC-014-D3SC02285D-s009.xyz]

212
3b(P,P,P,P,P,P)
C        -10.20114        2.31764       -0.69362
C         -8.79865        2.23777       -0.35977
C         -8.22969        0.97872       -0.00762
C         -8.97438       -0.19348       -0.23907
C        -10.38248       -0.11158       -0.54113
C        -10.99486        1.14750       -0.72564
C         -8.32072       -1.48289       -0.19023
C         -9.10645       -2.62288       -0.32063
C        -10.50268       -2.54185       -0.51544
C        -11.12766       -1.32674       -0.63974
C         -6.86290        0.81788        0.51668
C         -6.85996       -1.54149       -0.13816
C         -6.14107       -0.37566        0.05223
C         -6.29294        1.57673        1.52139
C         -4.87860        1.39135        1.84938
C         -4.06795        0.51746        1.03261
C         -4.67687       -0.26512        0.03000
C         -2.64286        0.45345        1.23054
C         -1.85149       -0.36537        0.37049
C         -2.42528       -0.82445       -0.83290
C         -3.85542       -0.80582       -1.00275
C         -4.24684        2.13275        2.84383
C         -2.85374        2.06570        3.03961
C         -2.06713        1.25750        2.25310
C        -10.75602        3.60139       -1.00324
C         -9.97494        4.72626       -1.04809
C         -8.58090        4.63413       -0.79578
C         -8.01782        3.42984       -0.45734
C         -1.57216       -1.29958       -1.89802
C         -2.17521       -1.77455       -3.06010
C         -3.57393       -1.76531       -3.22020
C         -4.39625       -1.28566       -2.22769
C         -0.43187       -0.66209        0.60381
C         -0.12370       -1.14344       -1.78140
C          0.41798       -0.68124       -0.59493
C          0.11224       -1.07955        1.80579
C          1.56167       -1.22361        1.92782
C          2.41245       -0.78465        0.84545
C          1.83624       -0.37072       -0.37291
C          3.84275       -0.75523        1.01274
C          4.66142       -0.25152       -0.04077
C          4.04919        0.49314       -1.06994
C          2.62388        0.41956       -1.26238
C          2.16742       -1.65071        3.10693
C          3.56626       -1.63005        3.26540
C          4.38635       -1.18666        2.25433
C          4.85640        1.33814       -1.91967
C          4.22061        2.04384       -2.93728
C          2.82708        1.96839       -3.12664
C          2.04392        1.18660       -2.31066
C         -7.11657        2.49025        2.41186
C         -0.75294       -1.54876        2.96253
C         -0.88939       -3.08989        2.99955
C         -1.78666       -3.60536        4.13660
C         -1.22016       -3.39091        5.54499
C          0.74295       -1.64936       -2.92099
C         -7.46082        1.83264        3.76824
C         -8.26090        2.76256        4.68866
C         -8.63985        2.10787        6.02049
C          0.88560       -3.18870       -2.91293
C          1.71849       -3.71147       -4.08973
C          1.90397       -5.23161       -4.06550
C         -6.19872       -2.90853       -0.13877
C         -6.25240       -3.57923        1.25476
C         -5.57938       -4.96048        1.30623
C         -6.29924       -6.05190        0.50545
C          6.12570       -0.36143       -0.06247
C          6.84539        0.81441       -0.57361
C          6.27178        1.53547       -1.60370
C          6.84613       -1.51887        0.16912
C          8.30709       -1.45767        0.21377
C          8.96023       -0.16706        0.21201
C          8.21393        0.99520       -0.06042
C          9.09392       -2.59165        0.38404
C         10.49075       -2.50270        0.57091
C         11.11547       -1.28349        0.64756
C         10.36931       -0.07318        0.50617
C         10.98140        1.19232        0.64118
C         10.18680        2.36001        0.56798
C          8.78323        2.26680        0.24230
C         10.74186        3.65483        0.82696
C          9.96026        4.78023        0.83157
C          8.56547        4.67792        0.58745
C          8.00203        3.46133        0.29715
C          6.18619       -2.88535        0.22446
C          7.09171        2.41604       -2.53027
C          7.42956        1.71011       -3.86381
C          8.22197        2.60752       -4.82221
C          8.59161        1.90665       -6.13299
C          6.23606       -3.61090       -1.14165
C          5.57125       -4.99708       -1.13235
C          6.30882       -6.05352       -0.30133
C        -12.46798        1.23912       -0.99730
C        -12.95229        1.17107       -2.32085
C        -14.33040        1.25896       -2.54785
C        -15.24379        1.41417       -1.50249
C        -14.74398        1.47503       -0.19843
C        -13.37497        1.39183        0.07364
C        -12.88546        1.46100        1.50232
C        -12.00755        1.00214       -3.48917
C        -16.72488        1.53829       -1.77238
C         12.45544        1.29541        0.90346
C         12.94578        1.27137        2.22639
C         14.32454        1.37013        2.44431
C         15.23293        1.49398        1.39033
C         14.72730        1.51083        0.08727
C         13.35729        1.41528       -0.17590
C         12.86144        1.43587       -1.60392
C         12.00658        1.13628        3.40356
C         16.71468        1.63147        1.64990
H         -8.65006       -3.60435       -0.29819
H        -11.07855       -3.45907       -0.59833
H        -12.19376       -1.27066       -0.82767
H         -4.81813        2.81555        3.46004
H         -2.39506        2.68965        3.80109
H         -0.99155        1.24795        2.38315
H        -11.81589        3.66213       -1.22407
H        -10.41665        5.68633       -1.29861
H         -7.95651        5.51851       -0.88208
H         -6.95094        3.36326       -0.27894
H         -1.56772       -2.12104       -3.88652
H         -4.00228       -2.10937       -4.15707
H         -5.46785       -1.23842       -2.38077
H          1.56196       -1.96831        3.94613
H          3.99644       -1.93638        4.21445
H          5.45805       -1.13073        2.40415
H          4.78871        2.70585       -3.57860
H          2.36550        2.56517       -3.90788
H          0.96802        1.17060       -2.43744
H         -6.59506        3.43997        2.58392
H         -8.05405        2.75287        1.92772
H         -0.35237       -1.17874        3.91256
H         -1.75550       -1.13447        2.88287
H         -1.30959       -3.41173        2.03895
H          0.09861       -3.56073        3.07125
H         -2.77386       -3.12918        4.06291
H         -1.95649       -4.67860        3.98255
H         -1.88044       -3.82158        6.30488
H         -0.23858       -3.86765        5.65233
H         -1.10172       -2.32869        5.78259
H          0.34090       -1.32142       -3.88743
H          1.74243       -1.22533       -2.85997
H         -8.04084        0.92125        3.57345
H         -6.54788        1.50693        4.28058
H         -7.67747        3.67364        4.88128
H         -9.17108        3.09149        4.16936
H         -9.20705        2.79453        6.65737
H         -9.25613        1.21588        5.86123
H         -7.74865        1.79689        6.57739
H          1.35751       -3.48742       -1.96785
H         -0.10180       -3.66576       -2.92243
H          1.23952       -3.41566       -5.03344
H          2.70186       -3.22226       -4.08408
H          2.49395       -5.57660       -4.92093
H          2.42102       -5.55212       -3.15397
H          0.93877       -5.74987       -4.09636
H         -6.66503       -3.55405       -0.89061
H         -5.15190       -2.82967       -0.42449
H         -5.75301       -2.91125        1.96697
H         -7.29087       -3.66567        1.59723
H         -4.54260       -4.87174        0.95410
H         -5.51635       -5.27458        2.35589
H         -5.80337       -7.02066        0.62588
H         -7.33644       -6.16808        0.84156
H         -6.31981       -5.82944       -0.56655
H          8.63814       -3.57356        0.40025
H         11.06747       -3.41589        0.68605
H         12.18224       -1.22022        0.82949
H         11.80235        3.72441        1.04210
H         10.40223        5.74932        1.04403
H          7.94087        5.56469        0.64192
H          6.93472        3.38747        0.12440
H          6.65480       -3.50068        0.99995
H          5.13998       -2.79615        0.50914
H          6.56929        3.35901       -2.73382
H          8.03140        2.69631       -2.06046
H          8.01276        0.80757       -3.63944
H          6.51436        1.36413       -4.35846
H          7.63609        3.51071       -5.04265
H          9.13564        2.95542       -4.32173
H          9.15240        2.57124       -6.79831
H          9.21079        1.02174       -5.94753
H          7.69648        1.57485       -6.67130
H          5.72848       -2.97489       -1.87691
H          7.27299       -3.70487       -1.48667
H          4.53888       -4.90093       -0.76882
H          5.49588       -5.35106       -2.16847
H          5.81577       -7.02829       -0.37594
H          7.34105       -6.17828       -0.64934
H          6.34547       -5.78927        0.76065
H        -14.69746        1.20360       -3.57042
H        -15.43755        1.58946        0.63205
H        -13.72198        1.57941        2.19606
H        -12.33814        0.55467        1.78302
H        -12.20037        2.30261        1.65113
H        -11.43679        0.07052       -3.41212
H        -12.55609        0.98487       -4.43457
H        -11.27767        1.81721       -3.53585
H        -17.03686        2.58991       -1.79987
H        -16.99510        1.09328       -2.73439
H        -17.31663        1.04716       -0.99350
H         14.69615        1.34844        3.46651
H         15.41694        1.59975       -0.74956
H         13.69447        1.53488       -2.30484
H         12.31663        0.51866       -1.85237
H         12.17216        2.26933       -1.77707
H         11.44548        0.19648        3.36278
H         12.55828        1.15931        4.34700
H         11.26825        1.94476        3.42279
H         17.01984        2.68541        1.66070
H         16.99320        1.20226        2.61676
H         17.30519        1.13297        0.87486
